# Supplementary material for: Tumor hypoxia is associated with global copy-number alteration burden and subtype-dependent overall survival in breast cancer: Evidence from TCGA and METABRIC
Source: PLoS One. 2026 Jun 2;21(6):e0350829. doi: 10.1371/journal.pone.0350829 (PMC13229377; doi:10.1371/journal.pone.0350829)
Supplement: S1 File — (ZIP) [file pone.0350829.s001.zip]

Archive with 25 entries (24 files):
- S1_File/
- S1_File/.DS_Store
- __MACOSX/S1_File/._.DS_Store
- S1_File/00_final_results_PHsafe.xlsx
- __MACOSX/S1_File/._00_final_results_PHsafe.xlsx
- S1_File/sessionInfo.txt
- __MACOSX/S1_File/._sessionInfo.txt
- S1_File/reproducible_code.R
- __MACOSX/S1_File/._reproducible_code.R
- S1_File/TCGA_LumB_CNA_processed_dataset.csv
- __MACOSX/S1_File/._TCGA_LumB_CNA_processed_dataset.csv
- S1_File/METABRIC_CNA_processed_dataset.csv
- __MACOSX/S1_File/._METABRIC_CNA_processed_dataset.csv
- S1_File/README.md
- __MACOSX/S1_File/._README.md
- S1_File/00_final_summary_PHsafe.txt
- __MACOSX/S1_File/._00_final_summary_PHsafe.txt
- S1_File/TCGA_processed_survival_dataset.csv
- __MACOSX/S1_File/._TCGA_processed_survival_dataset.csv
- S1_File/dataset_manifest.csv
- __MACOSX/S1_File/._dataset_manifest.csv
- S1_File/TCGA_LumB_processed_survival_dataset.csv
- __MACOSX/S1_File/._TCGA_LumB_processed_survival_dataset.csv
- S1_File/METABRIC_processed_survival_dataset.csv
- __MACOSX/S1_File/._METABRIC_processed_survival_dataset.csv
