# Supplementary material for: Tumor hypoxia is associated with global copy-number alteration burden and subtype-dependent overall survival in breast cancer: Evidence from TCGA and METABRIC
Source: PLoS One. 2026 Jun 2;21(6):e0350829. doi: 10.1371/journal.pone.0350829 (PMC13229377; doi:10.1371/journal.pone.0350829)
Supplement: S1 File — (ZIP) [file pone.0350829.s001.zip › S1_File/00_final_results_PHsafe.xlsx]

## Sheet: preferred_results
label

## Sheet: cox_results
model

## Sheet: PH_summary
label

## Sheet: AFT_models
estimate

## Sheet: complete_cases
model

## Sheet: covariate_availability
variable

## Sheet: analysis_model_plan
analysis

## Sheet: TCGA_LumB_mutation
gene

## Sheet: manifest
cohort
