# Supplementary material for: Tumor hypoxia is associated with global copy-number alteration burden and subtype-dependent overall survival in breast cancer: Evidence from TCGA and METABRIC
Source: PLoS One. 2026 Jun 2;21(6):e0350829. doi: 10.1371/journal.pone.0350829 (PMC13229377; doi:10.1371/journal.pone.0350829)
Supplement: S1 File — (ZIP) [file pone.0350829.s001.zip › S1_File/TCGA_LumB_CNA_processed_dataset.csv]

SAMPLE_ID	PATIENT_ID	time	event	AGE	STAGE_2	GRADE_2	ANY_TREATMENT	hypoxia_group_st	CNA_mean_abs	CNA_prop_02	CNA_iqr2
TCGA-3C-AALJ-01	TCGA-3C-AALJ	48.45974291	0	62	I_II	NA	No	High	0.3359647405285168	0.5770455269022604	0.0755735346402127
TCGA-5T-A9QA-01	TCGA-5T-A9QA	9.961534668	0	52	I_II	NA	Yes	Low	0.3264506526583885	0.4583333333333333	-5.887307755991247e-4
TCGA-A1-A0SI-01	TCGA-A1-A0SI	20.87648355	0	52	I_II	NA	NA	Low	0.17498670805475977	0.3362384590894619	-1.2130893201433763
TCGA-A1-A0SN-01	TCGA-A1-A0SN	39.32011704	0	50	I_II	NA	NA	Low	0.2951421919770835	0.6095988538681948	-0.2512195137492172
TCGA-A2-A04R-01	TCGA-A2-A04R	121.9383897	0	36	I_II	NA	Yes	Low	0.27309992836677277	0.2887217446673034	-0.4276724490563133
TCGA-A2-A04Y-01	TCGA-A2-A04Y	36.13111089	0	53	I_II	NA	Yes	High	0.14208647723653312	0.17542184017828716	-1.4764625563404745
TCGA-A2-A0CW-01	TCGA-A2-A0CW	107.9330638	0	67	I_II	NA	No	High	0.3423194842407082	0.5321155682903533	0.1264445885829647
TCGA-A2-A0D4-01	TCGA-A2-A0D4	25.21616202	0	37	I_II	NA	Yes	High	0.4015986548869235	0.5296084049665711	0.6009867612027519
TCGA-A2-A0EY-01	TCGA-A2-A0EY	63.28697768	0	62	I_II	NA	Yes	Low	0.3410525310411017	0.6786851321235275	0.11630236295135112
TCGA-A2-A0SV-01	TCGA-A2-A0SV	27.12299043	1	63	III_IV	NA	Yes	High	0.3323631407195096	0.49283667621776506	0.04674197408290573
TCGA-A2-A0SW-01	TCGA-A2-A0SW	44.87622054	1	82	III_IV	NA	Yes	High	0.30200286532952997	0.5429003502069405	-0.19629838710703
TCGA-A2-A0T3-01	TCGA-A2-A0T3	49.84054969	0	37	I_II	NA	Yes	Low	0.5196771728749131	0.6272683858643744	1.5462300204271062
TCGA-A2-A0YG-01	TCGA-A2-A0YG	21.89565046	0	63	I_II	NA	Yes	Low	0.3311440624005231	0.5662607449856734	0.03698299689447424
TCGA-A2-A0YH-01	TCGA-A2-A0YH	21.66551599	0	53	I_II	NA	Yes	High	0.24909352117161096	0.47747532632919454	-0.6198487650033838
TCGA-A2-A0YT-01	TCGA-A2-A0YT	23.76960253	1	56	I_II	NA	Yes	High	0.34783779051260494	0.7549347341610952	0.17061978568678035
TCGA-A2-A1FW-01	TCGA-A2-A1FW	17.35871388	0	62	I_II	NA	Yes	Low	0.4918366364215465	0.7286692136262337	1.3233606969959684
TCGA-A2-A1FX-01	TCGA-A2-A1FX	60.72262222	0	61	I_II	NA	Yes	Low	0.30779405444128993	0.5197389366443808	-0.14993870573517046
TCGA-A2-A1G4-01	TCGA-A2-A1G4	19.56142946	0	71	I_II	NA	No	Low	0.14307919452405474	0.15878701050620822	-1.4685156466033389
TCGA-A2-A25B-01	TCGA-A2-A25B	42.44337048	0	39	I_II	NA	Yes	High	0.395282712511919	0.5168736071314868	0.5504263200882241
TCGA-A2-A25C-01	TCGA-A2-A25C	17.19433212	0	50	I_II	NA	Yes	Low	0.20977371856091662	0.3284781916587074	-0.9346120174992478
TCGA-A2-A25E-01	TCGA-A2-A25E	105.3358319	0	34	I_II	NA	Yes	Low	0.26440647882838936	0.37484081502706146	-0.497265332805073
TCGA-A2-A4S3-01	TCGA-A2-A4S3	21.89565046	0	59	I_II	NA	NA	High	0.2667267589939431	0.4458373129576568	-0.47869100427035405
TCGA-A7-A0CJ-01	TCGA-A7-A0CJ	30.60788375	0	57	I_II	NA	Yes	High	0.5038819245463936	0.691857688634193	1.4197857504217317
TCGA-A7-A13F-01	TCGA-A7-A13F	25.15040931	0	44	I_II	NA	Yes	Low	0.33611962750717955	0.745821394460363	0.0768134373339225
TCGA-A7-A2KD-01	TCGA-A7-A2KD	22.32304304	0	53	I_II	NA	Yes	Low	0.3613276822668048	0.6061763769500159	0.2786091936298966
TCGA-A7-A6VX-01	TCGA-A7-A6VX	10.4218036	0	68	I_II	NA	Yes	Low	0.4342117558102799	0.7108802929003502	0.8620614624734928
TCGA-A8-A06O-01	TCGA-A8-A06O	13.01903541	0	60	I_II	NA	No	High	0.43855897803249433	0.6841770136899077	0.8968618865634742
TCGA-A8-A06Q-01	TCGA-A8-A06Q	1.019166913	0	63	I_II	NA	NA	High	0.4166251591849366	0.6345908946195479	0.7212770742878756
TCGA-A8-A06R-01	TCGA-A8-A06R	17.98336457	0	69	I_II	NA	Yes	High	0.5044648201209783	0.6836596625278574	1.4244519515402445
TCGA-A8-A06X-01	TCGA-A8-A06X	31.00239997	1	77	I_II	NA	Yes	High	0.34598634988859583	0.5863578478191659	0.1557986158455672
TCGA-A8-A06Z-01	TCGA-A8-A06Z	1.019166913	0	84	I_II	NA	NA	High	0.45928919929963374	0.7551735116205031	1.062811648204165
TCGA-A8-A075-01	TCGA-A8-A075	17.02995036	0	42	I_II	NA	Yes	High	0.37011648360396976	0.7231375358166189	0.3489653884922186
TCGA-A8-A076-01	TCGA-A8-A076	53.98297005	0	66	I_II	NA	No	High	0.36272317733208126	0.5897803247373448	0.2897804238096962
TCGA-A8-A079-01	TCGA-A8-A079	9.008120459	0	69	I_II	NA	Yes	High	0.3244463148678717	0.49801018783826806	-0.016633874447603787
TCGA-A8-A07L-01	TCGA-A8-A07L	32.05444324	0	58	I_II	NA	Yes	High	0.4074286055396578	0.4882601082457816	0.6476567368258224
TCGA-A8-A07W-01	TCGA-A8-A07W	9.99441102	0	76	III_IV	NA	No	High	0.4143835959885011	0.5414676854504935	0.7033328915723409
TCGA-A8-A082-01	TCGA-A8-A082	18.04911727	0	58	I_II	NA	No	High	0.11899717446674826	0.1232489652976759	-1.6612972593433466
TCGA-A8-A08G-01	TCGA-A8-A08G	19.95594569	0	41	I_II	NA	Yes	Low	0.46099960203759266	0.5756128621458134	1.0765037802376902
TCGA-A8-A08I-01	TCGA-A8-A08I	11.9998685	0	53	I_II	NA	Yes	High	0.42804254218404625	0.671919770773639	0.8126756157142583
TCGA-A8-A08P-01	TCGA-A8-A08P	31.00239997	0	70	I_II	NA	Yes	High	0.37591985036608827	0.5717128303088188	0.395422554504898
TCGA-A8-A092-01	TCGA-A8-A092	30.96952362	0	48	I_II	NA	Yes	High	0.4626609758037737	0.6367398917542184	1.0898034250866755
TCGA-A8-A095-01	TCGA-A8-A095	41.98310156	0	45	I_II	NA	Yes	Low	0.1581466093601014	0.2644062400509392	-1.3478978360955987
TCGA-A8-A09C-01	TCGA-A8-A09C	1.019166913	0	69	NA	NA	NA	Low	0.35317896370585217	0.5146052212671124	0.21337699540870703
TCGA-A8-A09I-01	TCGA-A8-A09I	45.07347865	0	84	I_II	NA	No	High	0.3513192454632366	0.5576249602037567	0.19848956149742
TCGA-A8-A09M-01	TCGA-A8-A09M	33.07361015	0	75	I_II	NA	Yes	Low	0.36846024355303514	0.5382441897484878	0.3357068401086541
TCGA-A8-A09N-01	TCGA-A8-A09N	1.019166913	0	57	I_II	NA	NA	High	0.3442499999999875	0.447468958930277	0.14189877143839977
TCGA-A8-A09Q-01	TCGA-A8-A09Q	25.0189039	0	83	I_II	NA	No	High	0.4321070916905678	0.6880770455269023	0.8452131855304207
TCGA-A8-A09R-01	TCGA-A8-A09R	8.975244107	0	82	I_II	NA	Yes	Low	0.3192366284623067	0.5937599490608086	-0.058338504904042306
TCGA-A8-A09W-01	TCGA-A8-A09W	0.986290561	0	70	I_II	NA	NA	High	0.3452322508755432	0.3923909582935371	0.14976189535633957
TCGA-AC-A2BM-01	TCGA-AC-A2BM	99.35233587	0	41	I_II	NA	No	Low	0.3046284224769373	0.5261461318051576	-0.17528025241509967
TCGA-AC-A7VB-01	TCGA-AC-A7VB	8.21908801	0	51	I_II	NA	Yes	High	0.28154827284304373	0.2931391276663483	-0.3600416826487208
TCGA-AN-A03Y-01	TCGA-AN-A03Y	0.32876352	0	66	I_II	NA	No	High	0.49549028971654435	0.6625278573702642	1.3526089566073471
TCGA-AN-A0AJ-01	TCGA-AN-A0AJ	9.961534668	0	79	I_II	NA	No	High	0.4750178287169619	0.7318529130850048	1.188722619877095
TCGA-AN-A0AK-01	TCGA-AN-A0AK	7.364302857	0	76	I_II	NA	No	High	0.21946581502704596	0.4751273479783508	-0.8570247560018364
TCGA-AN-A0AM-01	TCGA-AN-A0AM	0.16438176	0	56	I_II	NA	No	High	0.3059826090416918	0.4719038522763451	-0.16443970543096006
TCGA-AN-A0FF-01	TCGA-AN-A0FF	5.654732551	0	32	I_II	NA	No	Low	0.1311159264565423	0.15854823304680038	-1.5642841122971607
TCGA-AN-A0FY-01	TCGA-AN-A0FY	0.32876352	0	55	I_II	NA	No	High	0.4101392868513579	0.6488777459407832	0.6693563082758177
TCGA-AN-A0XR-01	TCGA-AN-A0XR	0.32876352	0	55	I_II	NA	No	High	0.172982012098069	0.19197707736389685	-1.2291373310105944
TCGA-AO-A03N-01	TCGA-AO-A03N	66.77187099	0	59	I_II	NA	Yes	High	0.34616427889206564	0.5619627507163324	0.15722297477228953
TCGA-AO-A03O-01	TCGA-AO-A03O	81.63198212	1	69	I_II	NA	No	High	0.4050376472461311	0.5023479783508437	0.6285166150784224
TCGA-AO-A03P-01	TCGA-AO-A03P	95.70306079	1	54	I_II	NA	Yes	Low	0.3807535816618671	0.5423034065584209	0.4341175855917678
TCGA-AO-A0J3-01	TCGA-AO-A0J3	21.40250518	0	67	I_II	NA	Yes	Low	0.38108293537088306	0.5703995542820758	0.4367541309909869
TCGA-AO-A0J7-01	TCGA-AO-A0J7	20.31758556	0	71	I_II	NA	Yes	Low	0.37739863896846515	0.8380292900350207	0.40726056688879947
TCGA-AO-A0JD-01	TCGA-AO-A0JD	71.99921097	0	59	I_II	NA	Yes	High	0.3311189111747453	0.47094874243871376	0.03678165606607648
TCGA-AO-A0JM-01	TCGA-AO-A0JM	71.80195286	0	40	I_II	NA	Yes	Low	0.37167502387778956	0.600883476599809	0.3614418297040543
TCGA-AO-A1KP-01	TCGA-AO-A1KP	97.08386757	0	77	I_II	NA	No	Low	0.23933106494753414	0.21028334925183062	-0.6979992710947633
TCGA-AO-A1KS-01	TCGA-AO-A1KS	11.50672321	0	69	I_II	NA	Yes	Low	0.3581723575293848	0.5820200573065902	0.25335015845964276
TCGA-AO-A1KT-01	TCGA-AO-A1KT	17.78610645	0	78	I_II	NA	Yes	High	0.31656176376950573	0.4727395733842725	-0.07975135682063333
TCGA-AQ-A04H-01	TCGA-AQ-A04H	24.78876944	0	61	I_II	NA	Yes	Low	0.2968141515440883	0.4420566698503661	-0.23783512734823198
TCGA-AR-A0TQ-01	TCGA-AR-A0TQ	98.33316895	0	27	I_II	NA	Yes	High	0.16254218401782122	0.24200095510983763	-1.312710340635589
TCGA-AR-A0TT-01	TCGA-AR-A0TT	109.0179834	0	53	I_II	NA	Yes	Low	0.27115627984720364	0.44062400509391914	-0.44323176240754447
TCGA-AR-A0TV-01	TCGA-AR-A0TV	75.22109347	0	66	I_II	NA	No	High	0.3453357211079613	0.47039159503342887	0.15059019623096195
TCGA-AR-A0TY-01	TCGA-AR-A0TY	55.85692212	1	54	I_II	NA	Yes	High	0.3087705746577095	0.38689907672715695	-0.142121456943474
TCGA-AR-A0U2-01	TCGA-AR-A0U2	83.86757405	1	47	I_II	NA	Yes	High	0.3443495702005457	0.7491642788920726	0.14269585174141308
TCGA-AR-A1AW-01	TCGA-AR-A1AW	86.53055857	0	65	I_II	NA	Yes	Low	0.14890321553642344	0.13029290035020694	-1.421893138992916
TCGA-AR-A24H-01	TCGA-AR-A24H	160.8968669	0	65	I_II	NA	Yes	Low	0.42171665074813225	0.7199140401146131	0.7620355302840619
TCGA-AR-A24K-01	TCGA-AR-A24K	50.89259296	0	46	I_II	NA	Yes	Low	0.31395113021329907	0.4846784463546641	-0.10065002504037043
TCGA-AR-A24N-01	TCGA-AR-A24N	99.77972844	0	54	I_II	NA	No	Low	0.13841734320280596	0.11660299267749125	-1.5058347425066663
TCGA-AR-A24R-01	TCGA-AR-A24R	112.7658875	0	45	I_II	NA	Yes	Low	0.3220621617319204	0.5147246099968164	-0.035719519483780056
TCGA-AR-A24S-01	TCGA-AR-A24S	97.84002367	0	61	I_II	NA	Yes	Low	0.2842170089143397	0.5689668895256288	-0.3386778916304596
TCGA-AR-A24Z-01	TCGA-AR-A24Z	98.66193247	0	57	I_II	NA	No	Low	0.3692002546959251	0.5706781279847183	0.3416307842475769
TCGA-AR-A250-01	TCGA-AR-A250	88.99628497	0	58	I_II	NA	No	Low	0.3231702085323124	0.6506287806431073	-0.02684937284896087
TCGA-AR-A2LK-01	TCGA-AR-A2LK	54.21310451	1	62	III_IV	NA	Yes	Low	0.379908985991824	0.7284702324100605	0.42735642041556227
TCGA-B6-A0IB-01	TCGA-B6-A0IB	129.5657034	1	64	III_IV	NA	Yes	High	0.33305909742126455	0.5902578796561605	0.052313253196628814
TCGA-B6-A0IN-01	TCGA-B6-A0IN	84.5908538	1	45	NA	NA	Yes	High	0.2310220471187617	0.2774992040751353	-0.7645146985175653
TCGA-B6-A0RL-01	TCGA-B6-A0RL	81.17171319	1	60	I_II	NA	No	High	0.3476244428525818	0.4556271887933779	0.16891189299855525
TCGA-B6-A0WV-01	TCGA-B6-A0WV	79.46214288	1	67	I_II	NA	No	High	0.26804134829674314	0.49705507800063675	-0.46816744165885027
TCGA-B6-A0WW-01	TCGA-B6-A0WW	18.34500444	1	58	NA	NA	Yes	Low	0.2700604504934898	0.31916587074180197	-0.4520041058236732
TCGA-B6-A0X5-01	TCGA-B6-A0X5	68.94171023	1	61	I_II	NA	Yes	Low	0.060811883158236074	0.05511779687997453	-2.1270826988334566
TCGA-B6-A1KC-01	TCGA-B6-A1KC	43.59404281	0	67	I_II	NA	Yes	Low	0.4585549586117985	0.6905842088506845	1.0569338977661462
TCGA-B6-A1KN-01	TCGA-B6-A1KN	139.1655982	0	57	I_II	NA	Yes	Low	0.3004600843680201	0.49327443489334605	-0.2086486717242135
TCGA-BH-A0AU-01	TCGA-BH-A0AU	62.92533781	0	45	I_II	NA	Yes	Low	0.31274832855779905	0.8399395097102833	-0.11027870412966025
TCGA-BH-A0BD-01	TCGA-BH-A0BD	18.21349903	0	47	I_II	NA	Yes	Low	0.21635076408781717	0.16169213626233683	-0.8819613909852294
TCGA-BH-A0BF-01	TCGA-BH-A0BF	43.5282901	1	56	I_II	NA	No	Low	0.17995085163959856	0.3310251512257243	-1.1733503113774637
TCGA-BH-A0BZ-01	TCGA-BH-A0BZ	74.13617385	0	59	I_II	NA	Yes	High	0.13872683858646095	0.21294969754855142	-1.5033571671598052
TCGA-BH-A0C0-01	TCGA-BH-A0C0	41.75296709	0	62	I_II	NA	Yes	High	0.2464007083731409	0.5751751034702324	-0.6414052952637466
TCGA-BH-A0C3-01	TCGA-BH-A0C3	89.06203768	0	47	I_II	NA	Yes	Low	0.11732680674944508	0.27710124164278893	-1.6746689026541766
TCGA-BH-A0C7-01	TCGA-BH-A0C7	90.9688661	0	48	I_II	NA	No	Low	0.25337623368351586	0.5688872970391595	-0.5855647546511733
TCGA-BH-A0H0-01	TCGA-BH-A0H0	15.15599829	0	69	I_II	NA	Yes	Low	0.29552101241645623	0.28856255969436484	-0.2481869768163783
TCGA-BH-A0HU-01	TCGA-BH-A0HU	12.88753	0	52	I_II	NA	Yes	High	0.3280949936326838	0.46410378860235596	0.01257456300809415
TCGA-BH-A0HW-01	TCGA-BH-A0HW	51.31998553	0	62	I_II	NA	Yes	Low	0.29463797357532673	0.37257242916268707	-0.2552558876261824
TCGA-BH-A0HY-01	TCGA-BH-A0HY	50.7939639	0	60	I_II	NA	No	Low	0.5019835243552752	0.7229385546004458	1.404588659413633
TCGA-BH-A0W3-01	TCGA-BH-A0W3	23.93398429	0	58	I_II	NA	Yes	Low	0.23771426297357937	0.39728589621139765	-0.7109421094147432
TCGA-BH-A18L-01	TCGA-BH-A18L	26.6627215	1	50	I_II	NA	NA	High	0.5410858007004272	0.6646768545049347	1.717610568609194
TCGA-BH-A18U-01	TCGA-BH-A18U	51.38573824	1	72	I_II	NA	NA	High	0.432704592486422	0.6907831900668577	0.849996304503169
TCGA-BH-A1F2-01	TCGA-BH-A1F2	31.52842161	1	53	I_II	NA	NA	High	0.3265241961159041	0.5859200891435848	0
TCGA-BH-A1F8-01	TCGA-BH-A1F8	25.08465661	1	90	I_II	NA	NA	Low	0.365537726838571	0.46493950971028336	0.3123114819064219
TCGA-BH-A1FD-01	TCGA-BH-A1FD	33.17223921	1	68	I_II	NA	NA	High	0.3068081423113491	0.3751193887297039	-0.1578311387610395
TCGA-BH-A1FJ-01	TCGA-BH-A1FJ	63.35273038	1	66	I_II	NA	NA	Low	0.1936854106972179	0.13391435848455907	-1.0634022904431732
TCGA-BH-A1FM-01	TCGA-BH-A1FM	45.63237663	1	44	I_II	NA	NA	High	0.3955254297994173	0.5993712193568927	0.552369322793664
TCGA-BH-A1FN-01	TCGA-BH-A1FN	72.06496367	1	34	I_II	NA	NA	High	0.4530339461955328	0.5986548869786692	1.0127370374100568
TCGA-BH-A202-01	TCGA-BH-A202	26.13669987	0	60	I_II	NA	Yes	High	0.298278056351445	0.606932505571474	-0.22611626285976683
TCGA-BH-A204-01	TCGA-BH-A204	83.30867607	1	80	I_II	NA	NA	Low	0.2721387297039327	0.294054441260745	-0.4353670456036501
TCGA-BH-A209-01	TCGA-BH-A209	130.1574777	1	77	I_II	NA	NA	High	0.2374156319643359	0.4021808341292582	-0.7133327131697078
TCGA-C8-A12M-01	TCGA-C8-A12M	11.76973403	0	70	I_II	NA	No	Low	0.39090659821718704	0.5709567016873607	0.5153946089084526
TCGA-C8-A12U-01	TCGA-C8-A12U	12.65739554	0	46	I_II	NA	No	High	0.37252598694688394	0.6230499840815027	0.36825396724284143
TCGA-C8-A12W-01	TCGA-C8-A12W	12.65739554	0	49	I_II	NA	No	High	0.33378108086595526	0.46350684495383637	0.05809288183691111
TCGA-C8-A130-01	TCGA-C8-A130	12.16425026	0	52	I_II	NA	No	High	0.4297021649156852	0.7228987583572111	0.8259612431651109
TCGA-C8-A1HG-01	TCGA-C8-A1HG	11.34234145	0	50	I_II	NA	No	High	0.3005058898440096	0.5782394141992996	-0.2082819892983799
TCGA-C8-A1HL-01	TCGA-C8-A1HL	10.4218036	0	38	I_II	NA	No	High	0.23928609519260857	0.36731932505571474	-0.6983592633985005
TCGA-C8-A1HM-01	TCGA-C8-A1HM	12.32863202	0	74	I_II	NA	No	High	0.3344793457497457	0.6220550780006368	0.06368263843110482
TCGA-C8-A1HN-01	TCGA-C8-A1HN	12.9532827	0	56	I_II	NA	No	High	0.36306836994590824	0.5216491563196435	0.292543762958204
TCGA-C8-A26V-01	TCGA-C8-A26V	20.25183286	0	47	I_II	NA	Yes	High	0.146416666666655	0.18397803247373448	-1.4417984833174409
TCGA-C8-A26W-01	TCGA-C8-A26W	12.52589013	0	58	I_II	NA	No	High	0.24744384750078452	0.338984399872652	-0.6330547481393443
TCGA-C8-A274-01	TCGA-C8-A274	16.70118684	0	63	I_II	NA	No	Low	0.29508098535503857	0.48288761540910535	-0.25170948557384465
TCGA-C8-A27A-01	TCGA-C8-A27A	24.55863497	0	48	I_II	NA	No	Low	0.37443385864372386	0.555396370582617	0.38352687963734067
TCGA-C8-A3M8-01	TCGA-C8-A3M8	12.9532827	0	68	I_II	NA	No	Low	0.22415914517669	0.2900748169372811	-0.8194536654863143
TCGA-C8-A8HQ-01	TCGA-C8-A8HQ	12.49301378	0	53	I_II	NA	No	High	0.17844225565103908	0.28390639923591215	-1.1854269381286886
TCGA-D8-A13Y-01	TCGA-D8-A13Y	56.81033633	0	52	I_II	NA	No	High	0.5002838666030459	0.5807863737663165	1.3909825432406087
TCGA-D8-A1J8-01	TCGA-D8-A1J8	14.16970773	0	77	I_II	NA	No	High	0.37320988538678734	0.9572986310092327	0.3737287174457403
TCGA-D8-A1J9-01	TCGA-D8-A1J9	17.49021929	0	48	I_II	NA	No	High	0.3108411731932751	0.4719834447628144	-0.12554588213398787
TCGA-D8-A1JC-01	TCGA-D8-A1JC	15.78064898	0	59	I_II	NA	Yes	Low	0.36591853709006616	0.401544094237504	0.31535994770191866
TCGA-D8-A1JD-01	TCGA-D8-A1JD	18.14774633	0	41	I_II	NA	Yes	High	0.32290361349890534	0.5435768863419294	-0.028983521909811412
TCGA-D8-A1JE-01	TCGA-D8-A1JE	18.90390242	0	62	I_II	NA	No	Low	0.2701382919452705	0.6160060490289717	-0.4513809687040879
TCGA-D8-A1JI-01	TCGA-D8-A1JI	18.96965513	0	54	I_II	NA	Yes	Low	0.27109435689264444	0.4130850047755492	-0.44372746862393087
TCGA-D8-A1JJ-01	TCGA-D8-A1JJ	20.0874511	0	54	I_II	NA	Yes	High	0.2706470471187161	0.5564310729067176	-0.44730827701986553
TCGA-D8-A1JT-01	TCGA-D8-A1JT	13.31492258	0	70	I_II	NA	No	High	0.37728637376632657	0.37432346386501114	0.4063618604401146
TCGA-D8-A1X5-01	TCGA-D8-A1X5	18.5751389	0	81	I_II	NA	Yes	Low	0.37918071474056814	0.6776106335561923	0.4215264565672143
TCGA-D8-A1X6-01	TCGA-D8-A1X6	17.78610645	0	80	I_II	NA	No	Low	0.2180731454950643	0.3195638331741484	-0.868173367196014
TCGA-D8-A1X7-01	TCGA-D8-A1X7	16.73406319	0	40	I_II	NA	No	Low	0.14940126552056623	0.12969595670168735	-1.4179061445904653
TCGA-D8-A1XF-01	TCGA-D8-A1XF	15.221751	0	45	I_II	NA	No	Low	0.38897480897807474	0.6710442534224769	0.4999302315803193
TCGA-D8-A1XL-01	TCGA-D8-A1XL	19.92306934	0	34	I_II	NA	Yes	High	0.35711922954472963	0.6378143903215536	0.24491964844344244
TCGA-D8-A1XR-01	TCGA-D8-A1XR	15.84640168	0	56	I_II	NA	No	Low	0.21960458452723283	0.2700573065902579	-0.8559138770979284
TCGA-D8-A1XZ-01	TCGA-D8-A1XZ	15.32038005	0	81	I_II	NA	Yes	High	0.40370678127984616	0.6346704871060171	0.6178627543677898
TCGA-D8-A1Y1-01	TCGA-D8-A1Y1	9.928658316	1	80	I_II	NA	No	High	0.279384192932214	0.533468640560331	-0.37736559543989173
TCGA-D8-A1Y2-01	TCGA-D8-A1Y2	14.23546043	0	71	I_II	NA	No	High	0.15908615886659702	0.30499840815027063	-1.3403765455775987
TCGA-D8-A1Y3-01	TCGA-D8-A1Y3	14.13683138	0	61	I_II	NA	Yes	High	0.4018671203438943	0.6774514485832538	0.6031358833958513
TCGA-D8-A27N-01	TCGA-D8-A27N	17.06282671	0	36	I_II	NA	No	High	0.23915074816935172	0.296362623368354	-0.6994427446580014
TCGA-D8-A27R-01	TCGA-D8-A27R	10.09304008	0	41	I_II	NA	Yes	High	0.2788849490608361	0.6039477873288761	-0.38136214715962985
TCGA-D8-A27W-01	TCGA-D8-A27W	12.26287931	0	55	I_II	NA	Yes	High	0.36965484718239033	0.6563594396688952	0.34526989228219
TCGA-E2-A109-01	TCGA-E2-A109	46.58579084	0	64	I_II	NA	No	High	0.39516531359440304	0.5260665393186883	0.5494865171730701
TCGA-E2-A10C-01	TCGA-E2-A10C	40.10914949	0	54	I_II	NA	Yes	High	0.2767087710919777	0.5555157593123209	-0.39878290743835526
TCGA-E2-A14O-01	TCGA-E2-A14O	44.67896242	0	76	I_II	NA	Yes	High	0.4249800620821012	0.8248567335243553	0.7881598212903589
TCGA-E2-A155-01	TCGA-E2-A155	21.04086531	0	58	I_II	NA	No	Low	0.20705491881565408	0.22556510665393187	-0.9563765787097104
TCGA-E2-A15A-01	TCGA-E2-A15A	23.34220995	0	45	I_II	NA	Yes	Low	0.3588153852276855	0.5909344157911494	0.25849772981868646
TCGA-E2-A15K-01	TCGA-E2-A15K	9.040996811	0	58	I_II	NA	Yes	Low	0.17254445240369792	0.21450175103470231	-1.232640087978247
TCGA-E2-A15S-01	TCGA-E2-A15S	14.07107867	0	34	I_II	NA	Yes	Low	0.362351201846545	0.533588029290035	0.28680268216548277
TCGA-E2-A15T-01	TCGA-E2-A15T	51.38573824	0	65	I_II	NA	No	Low	0.18859722222225153	0.20578637376631645	-1.1041343045264989
TCGA-E2-A1L7-01	TCGA-E2-A1L7	60.36098235	0	40	I_II	NA	Yes	High	0.32739075931231026	0.4741722381407195	0.006937019824199905
TCGA-E2-A56Z-01	TCGA-E2-A56Z	8.284840714	0	69	I_II	NA	Yes	Low	0.3392244508118399	0.6277857370264247	0.10166819796118051
TCGA-E2-A9RU-01	TCGA-E2-A9RU	17.6874774	0	90	I_II	NA	Yes	High	0.37829489016235945	0.5540035020694046	0.4144352453488267
TCGA-E9-A1NA-01	TCGA-E9-A1NA	36.55850347	0	58	I_II	NA	Yes	High	0.38332167303405806	0.5116205030245145	0.4546756947211745
TCGA-E9-A1NF-01	TCGA-E9-A1NF	35.24344939	1	60	I_II	NA	No	High	0.3100458452721856	0.6305316778096147	-0.13191264866436753
TCGA-E9-A1NI-01	TCGA-E9-A1NI	9.862905612	0	51	I_II	NA	No	High	0.3117330070040833	0.518385864374403	-0.11840656575045594
TCGA-E9-A1R4-01	TCGA-E9-A1R4	6.115001479	0	66	I_II	NA	Yes	Low	0.23970873129575193	0.5086755810251512	-0.6949759729032579
TCGA-E9-A1R7-01	TCGA-E9-A1R7	48.22960844	0	64	I_II	NA	Yes	Low	0.3126725167143886	0.5027857370264247	-0.11088559380929168
TCGA-E9-A1RB-01	TCGA-E9-A1RB	32.08731959	1	40	I_II	NA	No	High	0.3898403374721215	0.7271569563833175	0.506858968395491
TCGA-E9-A1RE-01	TCGA-E9-A1RE	46.65154355	0	74	I_II	NA	Yes	High	0.4111542104425725	0.5286532951289399	0.677480984123468
TCGA-E9-A1RG-01	TCGA-E9-A1RG	21.27099977	0	62	I_II	NA	Yes	High	0.36341216969114465	0.6466093600764088	0.29529595190201186
TCGA-E9-A226-01	TCGA-E9-A226	34.45441694	1	45	I_II	NA	Yes	Low	0.2825062878063929	0.3275230818210761	-0.35237257228239666
TCGA-E9-A228-01	TCGA-E9-A228	42.24611237	0	58	I_II	NA	No	Low	0.19336461318053494	0.18807704552690227	-1.0659703417313111
TCGA-E9-A22A-01	TCGA-E9-A22A	39.08998258	0	74	I_II	NA	No	High	0.18684849570196563	0.36154886978669215	-1.1181332264616068
TCGA-E9-A22D-01	TCGA-E9-A22D	41.02968735	0	38	I_II	NA	No	High	0.2504627905125621	0.3822429162687042	-0.6088874772378287
TCGA-E9-A22E-01	TCGA-E9-A22E	41.72009074	0	56	I_II	NA	Yes	High	0.3026979465138786	0.5264645017510347	-0.19073411669345608
TCGA-E9-A22H-01	TCGA-E9-A22H	40.50366571	0	42	I_II	NA	Yes	Low	0.10978720948742575	0.1365409105380452	-1.7350249573424226
TCGA-E9-A249-01	TCGA-E9-A249	7.134168393	0	45	I_II	NA	Yes	Low	0.24909877427571916	0.5745781598217128	-0.6198067128051271
TCGA-E9-A2JS-01	TCGA-E9-A2JS	29.72022224	1	72	I_II	NA	Yes	High	0.41848742438716424	0.6651942056669851	0.736184897144128
TCGA-E9-A3HO-01	TCGA-E9-A3HO	38.07081566	0	49	I_II	NA	No	Low	0.3558208771092506	0.5296879974530404	0.23452606535444295
TCGA-E9-A54Y-01	TCGA-E9-A54Y	23.83535523	0	63	I_II	NA	No	Low	0.4437267987902189	0.6027936962750716	0.9382313737433161
TCGA-E9-A5UO-01	TCGA-E9-A5UO	25.80793635	0	41	I_II	NA	No	Low	0.3204252626551645	0.2520296084049666	-0.04882323931952078
TCGA-EW-A1IY-01	TCGA-EW-A1IY	8.482098826	0	38	I_II	NA	No	Low	0.16786329990450477	0.40643903215536453	-1.27011369385221
TCGA-EW-A1J6-01	TCGA-EW-A1J6	28.76680804	0	70	I_II	NA	No	High	0.4500610872333799	0.9268147086914995	0.9889386789746508
TCGA-EW-A1OX-01	TCGA-EW-A1OX	29.95035671	0	43	I_II	NA	Yes	Low	0.16458440783191586	0.116961158866603	-1.2963619114124447
TCGA-EW-A1OY-01	TCGA-EW-A1OY	29.85172765	0	63	I_II	NA	Yes	High	0.39155774434894225	0.6478430436166825	0.5206071700270993
TCGA-EW-A1OZ-01	TCGA-EW-A1OZ	40.40503666	0	56	I_II	NA	No	High	0.445518346068138	0.6410378860235594	0.9525730848088886
TCGA-EW-A1P0-01	TCGA-EW-A1P0	41.1283164	0	55	I_II	NA	Yes	Low	0.2663195240369607	0.2581980261063356	-0.4819510053659581
TCGA-EW-A2FW-01	TCGA-EW-A2FW	22.09290857	0	52	I_II	NA	Yes	Low	0.2159102594714809	0.2080945558739255	-0.8854877226698075
TCGA-GM-A2DO-01	TCGA-GM-A2DO	85.3470099	0	54	I_II	NA	Yes	Low	0.036056152499200196	0.028374721426297357	-2.3252575059986977
TCGA-LL-A5YM-01	TCGA-LL-A5YM	15.32038005	0	88	I_II	NA	Yes	High	0.3854884988857958	0.5153613498885705	0.4720215893442462
TCGA-LL-A7T0-01	TCGA-LL-A7T0	12.36150837	0	70	I_II	NA	No	High	0.34359662527858537	0.6411572747532633	0.13666836999301757
TCGA-S3-A6ZF-01	TCGA-S3-A6ZF	18.80527337	0	64	I_II	NA	No	Low	0.3688777857370177	0.6267112384590895	0.33904935271447334
TCGA-S3-AA17-01	TCGA-S3-AA17	13.93957327	0	64	I_II	NA	Yes	Low	0.22429719834445724	0.3774673670805476	-0.8183485209734078
TCGA-Z7-A8R6-01	TCGA-Z7-A8R6	107.0454022	0	46	I_II	NA	No	High	0.30985916109517836	0.3535896211397644	-0.13340709458837452
