# Supplementary material for: Tumor hypoxia is associated with global copy-number alteration burden and subtype-dependent overall survival in breast cancer: Evidence from TCGA and METABRIC
Source: PLoS One. 2026 Jun 2;21(6):e0350829. doi: 10.1371/journal.pone.0350829 (PMC13229377; doi:10.1371/journal.pone.0350829)
Supplement: S1 File — (ZIP) [file pone.0350829.s001.zip › S1_File/00_final_summary_PHsafe.txt]

PH-safe final output summary
Output files are provided in this repository.

TCGA pooled subtype-adjusted hypoxia: Cox PH model -> HR=1.098 (0.844-1.429), p=4.86e-01, n=968, events=132, Cox PH global p=9.78e-02, exposure PH p=1.14e-02
TCGA pooled clinical-adjusted hypoxia: Cox PH model -> HR=1.226 (0.877-1.715), p=2.33e-01, n=883, events=88, Cox PH global p=1.53e-01, exposure PH p=8.43e-02
TCGA LumB base hypoxia: Cox PH model -> HR=0.303 (0.138-0.666), p=2.94e-03, n=193, events=31, Cox PH global p=3.95e-01, exposure PH p=3.95e-01
TCGA LumB clinical-main hypoxia: Cox PH model -> HR=0.329 (0.140-0.771), p=1.06e-02, n=190, events=29, Cox PH global p=9.65e-01, exposure PH p=8.93e-01
TCGA LumB clinical+CNA hypoxia: Cox PH model -> HR=0.360 (0.152-0.855), p=2.06e-02, n=190, events=29, Cox PH global p=9.75e-01, exposure PH p=7.48e-01
TCGA LumB clinical+CNA burden: Cox PH model -> HR=1.398 (0.780-2.506), p=2.6e-01, n=190, events=29, Cox PH global p=9.75e-01, exposure PH p=9.99e-01
METABRIC hypoxia-only: Weibull AFT model -> TR=1.304 (1.190-1.428), p=1.08e-08, n=1979, events=1143, Cox PH global p=9.49e-08, exposure PH p=9.49e-08
METABRIC clinical-adjusted hypoxia: Weibull AFT model -> TR=1.213 (1.084-1.357), p=7.44e-04, n=1406, events=786, Cox PH global p=9.07e-27, exposure PH p=2.46e-06
METABRIC subtype+clinical+CNA hypoxia: Weibull AFT model -> TR=1.198 (1.070-1.342), p=1.79e-03, n=1406, events=786, Cox PH global p=4.34e-26, exposure PH p=2.65e-06
METABRIC subtype+clinical+CNA burden: Weibull AFT model -> TR=0.820 (0.623-1.079), p=1.57e-01, n=1406, events=786, Cox PH global p=4.34e-26, exposure PH p=5.05e-05

Open 00_final_results_PHsafe.xlsx first.
Sheet preferred_results contains the main numbers to cite.
For METABRIC models with proportional hazards violations, Weibull AFT time ratios are used as the preferred interpretable estimates.
