# Supplementary material for: Tumor hypoxia is associated with global copy-number alteration burden and subtype-dependent overall survival in breast cancer: Evidence from TCGA and METABRIC
Source: PLoS One. 2026 Jun 2;21(6):e0350829. doi: 10.1371/journal.pone.0350829 (PMC13229377; doi:10.1371/journal.pone.0350829)
Supplement: S1 File — (ZIP) [file pone.0350829.s001.zip › S1_File/TCGA_processed_survival_dataset.csv]

PATIENT_ID	SAMPLE_ID	time	event	BUFFA	SUBTYPE	AGE	STAGE_RAW	GRADE_RAW	STAGE_SIMPLE	STAGE_2	GRADE_SIMPLE	GRADE_2	ANY_TREATMENT	BUFFA_z	hypoxia_group_glb	hypoxia_group_st
TCGA-3C-AAAU	TCGA-3C-AAAU-01	133.0505967	0	-21	BRCA_LumA	55	STAGE X	NA	NA	NA	NA	NA	No	-0.5053390423160342	Low	High
TCGA-3C-AALI	TCGA-3C-AALI-01	131.6697899	0	5	BRCA_Her2	50	STAGE IIB	NA	I	I_II	NA	NA	Yes	0.6999945976866512	High	Low
TCGA-3C-AALJ	TCGA-3C-AALJ-01	48.45974291	0	-5	BRCA_LumB	62	STAGE IIB	NA	I	I_II	NA	NA	No	0.2364047361471568	High	High
TCGA-3C-AALK	TCGA-3C-AALK-01	47.60495775	0	-27	BRCA_LumA	52	STAGE IA	NA	I	I_II	NA	NA	No	-0.783492959239731	Low	Low
TCGA-4H-AAAK	TCGA-4H-AAAK-01	11.44097051	0	-27	BRCA_LumA	50	STAGE IIIA	NA	I	I_II	NA	NA	No	-0.783492959239731	Low	Low
TCGA-5L-AAT0	TCGA-5L-AAT0-01	48.55837196	0	-25	BRCA_LumA	42	STAGE IIA	NA	I	I_II	NA	NA	Yes	-0.690774986931832	Low	High
TCGA-5T-A9QA	TCGA-5T-A9QA-01	9.961534668	0	-13	BRCA_LumB	52	STAGE IIA	NA	I	I_II	NA	NA	Yes	-0.13446715308443874	High	Low
TCGA-A1-A0SB	TCGA-A1-A0SB-01	8.514975178	0	-35	BRCA_Normal	70	STAGE I	NA	I	I_II	NA	NA	NA	-1.1543648484713265	Low	Low
TCGA-A1-A0SD	TCGA-A1-A0SD-01	14.36696584	0	-35	BRCA_LumA	59	STAGE IIA	NA	I	I_II	NA	NA	NA	-1.1543648484713265	Low	Low
TCGA-A1-A0SE	TCGA-A1-A0SE-01	43.42966105	0	-29	BRCA_LumA	56	STAGE I	NA	I	I_II	NA	NA	NA	-0.8762109315476297	Low	Low
TCGA-A1-A0SF	TCGA-A1-A0SF-01	48.09810303	0	-21	BRCA_LumA	54	STAGE IIA	NA	I	I_II	NA	NA	NA	-0.5053390423160342	Low	High
TCGA-A1-A0SG	TCGA-A1-A0SG-01	14.26833679	0	-17	BRCA_LumA	61	STAGE IIB	NA	I	I_II	NA	NA	NA	-0.3199030977002365	Low	High
TCGA-A1-A0SH	TCGA-A1-A0SH-01	47.24331788	0	-29	BRCA_LumA	39	STAGE IIA	NA	I	I_II	NA	NA	NA	-0.8762109315476297	Low	Low
TCGA-A1-A0SI	TCGA-A1-A0SI-01	20.87648355	0	-9	BRCA_LumB	52	STAGE IIB	NA	I	I_II	NA	NA	NA	0.050968791531359026	High	Low
TCGA-A1-A0SJ	TCGA-A1-A0SJ-01	13.67656245	0	-9	BRCA_LumA	39	STAGE IIIA	NA	I	I_II	NA	NA	NA	0.050968791531359026	High	High
TCGA-A1-A0SK	TCGA-A1-A0SK-01	31.79143242	1	27	BRCA_Basal	54	STAGE IIA	NA	I	I_II	NA	NA	NA	1.7198922930735387	High	High
TCGA-A1-A0SM	TCGA-A1-A0SM-01	7.956077194	0	-7	NA	77	STAGE IIA	NA	I	I_II	NA	NA	NA	0.1436867638392579	High	High
TCGA-A1-A0SN	TCGA-A1-A0SN-01	39.32011704	0	-11	BRCA_LumB	50	STAGE IIA	NA	I	I_II	NA	NA	NA	-0.04174918077653986	High	Low
TCGA-A1-A0SO	TCGA-A1-A0SO-01	28.01065194	0	-5	BRCA_Basal	67	STAGE IIB	NA	I	I_II	NA	NA	NA	0.2364047361471568	High	Low
TCGA-A1-A0SP	TCGA-A1-A0SP-01	19.19978959	0	17	BRCA_Basal	40	STAGE IIA	NA	I	I_II	NA	NA	NA	1.2563024315340445	High	Low
TCGA-A1-A0SQ	TCGA-A1-A0SQ-01	18.21349903	0	-33	BRCA_LumA	45	STAGE IIB	NA	I	I_II	NA	NA	NA	-1.0616468761634275	Low	Low
TCGA-A2-A04N	TCGA-A2-A04N-01	143.1436368	0	-27	BRCA_LumA	66	STAGE IA	NA	I	I_II	NA	NA	Yes	-0.783492959239731	Low	Low
TCGA-A2-A04P	TCGA-A2-A04P-01	18.01624092	1	17	BRCA_Basal	36	STAGE IIIC	NA	I	I_II	NA	NA	Yes	1.2563024315340445	High	Low
TCGA-A2-A04Q	TCGA-A2-A04Q-01	78.41009962	0	-3	BRCA_Basal	48	STAGE IA	NA	I	I_II	NA	NA	No	0.32912270845505565	High	Low
TCGA-A2-A04R	TCGA-A2-A04R-01	121.9383897	0	-9	BRCA_LumB	36	STAGE IA	NA	I	I_II	NA	NA	Yes	0.050968791531359026	High	Low
TCGA-A2-A04T	TCGA-A2-A04T-01	73.84028668	0	19	BRCA_Basal	62	STAGE IIA	NA	I	I_II	NA	NA	Yes	1.3490204038419433	High	High
TCGA-A2-A04U	TCGA-A2-A04U-01	87.25383831	0	15	BRCA_Basal	47	STAGE IIA	NA	I	I_II	NA	NA	No	1.1635844592261455	High	Low
TCGA-A2-A04V	TCGA-A2-A04V-01	63.12259592	1	-31	BRCA_LumA	39	STAGE IIA	NA	I	I_II	NA	NA	No	-0.9689289038555287	Low	Low
TCGA-A2-A04W	TCGA-A2-A04W-01	101.982444	0	31	BRCA_Her2	50	STAGE IIB	NA	I	I_II	NA	NA	No	1.9053282376893366	High	High
TCGA-A2-A04X	TCGA-A2-A04X-01	55.42952954	0	-5	BRCA_Her2	34	STAGE IIA	NA	I	I_II	NA	NA	No	0.2364047361471568	High	Low
TCGA-A2-A04Y	TCGA-A2-A04Y-01	36.13111089	0	5	BRCA_LumB	53	STAGE IIB	NA	I	I_II	NA	NA	Yes	0.6999945976866512	High	High
TCGA-A2-A0CK	TCGA-A2-A0CK-01	136.7327481	0	-27	BRCA_LumA	60	STAGE IIIA	NA	I	I_II	NA	NA	Yes	-0.783492959239731	Low	Low
TCGA-A2-A0CL	TCGA-A2-A0CL-01	99.1222014	0	-27	BRCA_Normal	37	STAGE IIIA	NA	I	I_II	NA	NA	Yes	-0.783492959239731	Low	Low
TCGA-A2-A0CM	TCGA-A2-A0CM-01	24.78876944	1	17	BRCA_Basal	40	STAGE IIA	NA	I	I_II	NA	NA	No	1.2563024315340445	High	Low
TCGA-A2-A0CO	TCGA-A2-A0CO-01	114.8042213	1	-35	NA	85	STAGE IIB	NA	I	I_II	NA	NA	Yes	-1.1543648484713265	Low	Low
TCGA-A2-A0CP	TCGA-A2-A0CP-01	92.48117829	0	-21	BRCA_LumA	60	STAGE IA	NA	I	I_II	NA	NA	Yes	-0.5053390423160342	Low	High
TCGA-A2-A0CQ	TCGA-A2-A0CQ-01	88.60176875	0	-23	BRCA_LumA	62	STAGE IA	NA	I	I_II	NA	NA	Yes	-0.5980570146239331	Low	High
TCGA-A2-A0CR	TCGA-A2-A0CR-01	107.9330638	0	-17	BRCA_LumA	54	STAGE IIB	NA	I	I_II	NA	NA	No	-0.3199030977002365	Low	High
TCGA-A2-A0CS	TCGA-A2-A0CS-01	77.19367459	1	-21	BRCA_LumA	73	STAGE IV	NA	IV	III_IV	NA	NA	Yes	-0.5053390423160342	Low	High
TCGA-A2-A0CT	TCGA-A2-A0CT-01	75.25396982	0	-13	BRCA_LumA	71	STAGE IIA	NA	I	I_II	NA	NA	No	-0.13446715308443874	High	High
TCGA-A2-A0CU	TCGA-A2-A0CU-01	5.194463622	1	-15	BRCA_LumA	73	STAGE IIA	NA	I	I_II	NA	NA	No	-0.22718512539233762	Low	High
TCGA-A2-A0CV	TCGA-A2-A0CV-01	98.99069599	0	-23	BRCA_LumA	41	STAGE IIB	NA	I	I_II	NA	NA	Yes	-0.5980570146239331	Low	High
TCGA-A2-A0CW	TCGA-A2-A0CW-01	107.9330638	0	-1	BRCA_LumB	67	STAGE IIB	NA	I	I_II	NA	NA	No	0.42184068076295456	High	High
TCGA-A2-A0CX	TCGA-A2-A0CX-01	56.81033633	0	17	BRCA_Her2	52	STAGE IIA	NA	I	I_II	NA	NA	Yes	1.2563024315340445	High	High
TCGA-A2-A0CZ	TCGA-A2-A0CZ-01	53.1281849	0	-35	NA	46	STAGE IIA	NA	I	I_II	NA	NA	No	-1.1543648484713265	Low	Low
TCGA-A2-A0D0	TCGA-A2-A0D0-01	67.33076898	0	29	BRCA_Basal	60	STAGE IIA	NA	I	I_II	NA	NA	No	1.8126102653814375	High	High
TCGA-A2-A0D1	TCGA-A2-A0D1-01	34.55304599	0	9	BRCA_Her2	76	STAGE IIA	NA	I	I_II	NA	NA	Yes	0.885430542302449	High	High
TCGA-A2-A0D2	TCGA-A2-A0D2-01	33.76401355	0	17	BRCA_Basal	45	STAGE IIA	NA	I	I_II	NA	NA	Yes	1.2563024315340445	High	Low
TCGA-A2-A0D3	TCGA-A2-A0D3-01	61.57740737	0	-33	BRCA_LumA	42	STAGE IA	NA	I	I_II	NA	NA	No	-1.0616468761634275	Low	Low
TCGA-A2-A0D4	TCGA-A2-A0D4-01	25.21616202	0	-7	BRCA_LumB	37	STAGE IIB	NA	I	I_II	NA	NA	Yes	0.1436867638392579	High	High
TCGA-A2-A0EM	TCGA-A2-A0EM-01	101.7194332	0	-37	BRCA_LumA	73	STAGE IA	NA	I	I_II	NA	NA	Yes	-1.2470828207792253	Low	Low
TCGA-A2-A0EN	TCGA-A2-A0EN-01	134.3985271	0	-33	BRCA_LumA	70	STAGE IIA	NA	I	I_II	NA	NA	Yes	-1.0616468761634275	Low	Low
TCGA-A2-A0EO	TCGA-A2-A0EO-01	80.28405168	0	-31	BRCA_LumA	54	STAGE IA	NA	I	I_II	NA	NA	Yes	-0.9689289038555287	Low	Low
TCGA-A2-A0EP	TCGA-A2-A0EP-01	118.4534964	0	-29	BRCA_LumA	56	STAGE I	NA	I	I_II	NA	NA	No	-0.8762109315476297	Low	Low
TCGA-A2-A0EQ	TCGA-A2-A0EQ-01	79.75803005	0	-1	BRCA_Her2	64	STAGE IIA	NA	I	I_II	NA	NA	Yes	0.42184068076295456	High	Low
TCGA-A2-A0ER	TCGA-A2-A0ER-01	74.39918467	0	-15	BRCA_LumA	63	STAGE IB	NA	I	I_II	NA	NA	Yes	-0.22718512539233762	Low	High
TCGA-A2-A0ES	TCGA-A2-A0ES-01	71.99921097	0	-43	BRCA_LumA	52	STAGE IIA	NA	I	I_II	NA	NA	No	-1.5252367377029221	Low	Low
TCGA-A2-A0ET	TCGA-A2-A0ET-01	35.04619128	0	-43	BRCA_LumA	58	STAGE IIIA	NA	I	I_II	NA	NA	Yes	-1.5252367377029221	Low	Low
TCGA-A2-A0EU	TCGA-A2-A0EU-01	34.29003518	0	-7	BRCA_LumA	79	STAGE IA	NA	I	I_II	NA	NA	Yes	0.1436867638392579	High	High
TCGA-A2-A0EV	TCGA-A2-A0EV-01	31.82430878	0	-31	BRCA_LumA	80	STAGE IA	NA	I	I_II	NA	NA	No	-0.9689289038555287	Low	Low
TCGA-A2-A0EW	TCGA-A2-A0EW-01	61.93904724	1	-39	BRCA_LumA	53	STAGE IIIC	NA	I	I_II	NA	NA	Yes	-1.3398007930871243	Low	Low
TCGA-A2-A0EX	TCGA-A2-A0EX-01	24.72301673	0	-27	BRCA_LumA	46	STAGE IIB	NA	I	I_II	NA	NA	No	-0.783492959239731	Low	Low
TCGA-A2-A0EY	TCGA-A2-A0EY-01	63.28697768	0	-21	BRCA_LumB	62	STAGE IIB	NA	I	I_II	NA	NA	Yes	-0.5053390423160342	Low	Low
TCGA-A2-A0ST	TCGA-A2-A0ST-01	99.18795411	0	-7	BRCA_Basal	62	STAGE IIA	NA	I	I_II	NA	NA	Yes	0.1436867638392579	High	Low
TCGA-A2-A0SU	TCGA-A2-A0SU-01	54.64049709	0	-25	BRCA_LumA	66	STAGE IIA	NA	I	I_II	NA	NA	No	-0.690774986931832	Low	High
TCGA-A2-A0SV	TCGA-A2-A0SV-01	27.12299043	1	21	BRCA_LumB	63	STAGE IV	NA	IV	III_IV	NA	NA	Yes	1.4417383761498423	High	High
TCGA-A2-A0SW	TCGA-A2-A0SW-01	44.87622054	1	9	BRCA_LumB	82	STAGE IV	NA	IV	III_IV	NA	NA	Yes	0.885430542302449	High	High
TCGA-A2-A0SX	TCGA-A2-A0SX-01	50.43232403	0	-3	BRCA_Basal	48	STAGE IA	NA	I	I_II	NA	NA	Yes	0.32912270845505565	High	Low
TCGA-A2-A0SY	TCGA-A2-A0SY-01	44.2844462	0	-33	BRCA_LumA	62	STAGE IIIA	NA	I	I_II	NA	NA	Yes	-1.0616468761634275	Low	Low
TCGA-A2-A0T0	TCGA-A2-A0T0-01	17.52309564	0	39	BRCA_Basal	59	STAGE IIB	NA	I	I_II	NA	NA	Yes	2.276200126920932	High	High
TCGA-A2-A0T1	TCGA-A2-A0T1-01	17.12857941	0	3	BRCA_Her2	55	STAGE IIIC	NA	I	I_II	NA	NA	Yes	0.6072766253787523	High	Low
TCGA-A2-A0T2	TCGA-A2-A0T2-01	8.38346977	1	39	BRCA_Basal	66	STAGE IV	NA	IV	III_IV	NA	NA	No	2.276200126920932	High	High
TCGA-A2-A0T3	TCGA-A2-A0T3-01	49.84054969	0	-9	BRCA_LumB	37	STAGE IB	NA	I	I_II	NA	NA	Yes	0.050968791531359026	High	Low
TCGA-A2-A0T4	TCGA-A2-A0T4-01	20.51484367	0	-11	BRCA_LumA	62	STAGE IIA	NA	I	I_II	NA	NA	No	-0.04174918077653986	High	High
TCGA-A2-A0T5	TCGA-A2-A0T5-01	17.45734293	0	-23	BRCA_LumA	39	STAGE IIA	NA	I	I_II	NA	NA	No	-0.5980570146239331	Low	High
TCGA-A2-A0T6	TCGA-A2-A0T6-01	18.90390242	0	-39	BRCA_LumA	50	STAGE IIB	NA	I	I_II	NA	NA	Yes	-1.3398007930871243	Low	Low
TCGA-A2-A0T7	TCGA-A2-A0T7-01	20.74497814	0	-25	BRCA_LumA	51	STAGE IIA	NA	I	I_II	NA	NA	No	-0.690774986931832	Low	High
TCGA-A2-A0YC	TCGA-A2-A0YC-01	32.54758852	0	-37	BRCA_LumA	59	STAGE IIB	NA	I	I_II	NA	NA	Yes	-1.2470828207792253	Low	Low
TCGA-A2-A0YD	TCGA-A2-A0YD-01	25.28191472	0	-39	BRCA_LumA	63	STAGE IIB	NA	I	I_II	NA	NA	No	-1.3398007930871243	Low	Low
TCGA-A2-A0YE	TCGA-A2-A0YE-01	18.21349903	0	-1	BRCA_Basal	48	STAGE IIB	NA	I	I_II	NA	NA	Yes	0.42184068076295456	High	Low
TCGA-A2-A0YF	TCGA-A2-A0YF-01	50.46520038	0	-23	BRCA_LumA	67	STAGE I	NA	I	I_II	NA	NA	No	-0.5980570146239331	Low	High
TCGA-A2-A0YG	TCGA-A2-A0YG-01	21.89565046	0	-11	BRCA_LumB	63	STAGE IIIC	NA	I	I_II	NA	NA	Yes	-0.04174918077653986	High	Low
TCGA-A2-A0YH	TCGA-A2-A0YH-01	21.66551599	0	11	BRCA_LumB	53	STAGE IIIA	NA	I	I_II	NA	NA	Yes	0.9781485146103478	High	High
TCGA-A2-A0YI	TCGA-A2-A0YI-01	49.47890982	0	-31	BRCA_LumA	62	STAGE I	NA	I	I_II	NA	NA	Yes	-0.9689289038555287	Low	Low
TCGA-A2-A0YJ	TCGA-A2-A0YJ-01	18.60801526	0	21	BRCA_Basal	39	STAGE IIIA	NA	I	I_II	NA	NA	Yes	1.4417383761498423	High	High
TCGA-A2-A0YK	TCGA-A2-A0YK-01	19.331295	0	-49	BRCA_Normal	61	STAGE IIA	NA	I	I_II	NA	NA	No	-1.8033906546266187	Low	Low
TCGA-A2-A0YL	TCGA-A2-A0YL-01	48.45974291	0	-39	BRCA_LumA	48	STAGE IIIA	NA	I	I_II	NA	NA	Yes	-1.3398007930871243	Low	Low
TCGA-A2-A0YM	TCGA-A2-A0YM-01	31.72567972	0	27	BRCA_Basal	67	STAGE IIA	NA	I	I_II	NA	NA	Yes	1.7198922930735387	High	High
TCGA-A2-A0YT	TCGA-A2-A0YT-01	23.76960253	1	-1	BRCA_LumB	56	STAGE IIIB	NA	I	I_II	NA	NA	Yes	0.42184068076295456	High	High
TCGA-A2-A1FV	TCGA-A2-A1FV-01	23.47371536	0	-23	BRCA_LumA	74	STAGE IIB	NA	I	I_II	NA	NA	Yes	-0.5980570146239331	Low	High
TCGA-A2-A1FW	TCGA-A2-A1FW-01	17.35871388	0	-9	BRCA_LumB	62	STAGE IIIA	NA	I	I_II	NA	NA	Yes	0.050968791531359026	High	Low
TCGA-A2-A1FX	TCGA-A2-A1FX-01	60.72262222	0	-19	BRCA_LumB	61	STAGE IIIA	NA	I	I_II	NA	NA	Yes	-0.41262107000813536	Low	Low
TCGA-A2-A1FZ	TCGA-A2-A1FZ-01	22.45454844	0	-43	BRCA_LumA	63	STAGE IIA	NA	I	I_II	NA	NA	No	-1.5252367377029221	Low	Low
TCGA-A2-A1G0	TCGA-A2-A1G0-01	20.25183286	0	-33	BRCA_LumA	49	STAGE IIB	NA	I	I_II	NA	NA	Yes	-1.0616468761634275	Low	Low
TCGA-A2-A1G1	TCGA-A2-A1G1-01	19.19978959	0	17	BRCA_Basal	85	STAGE IIB	NA	I	I_II	NA	NA	Yes	1.2563024315340445	High	Low
TCGA-A2-A1G4	TCGA-A2-A1G4-01	19.56142946	0	-11	BRCA_LumB	71	STAGE IIIA	NA	I	I_II	NA	NA	No	-0.04174918077653986	High	Low
TCGA-A2-A1G6	TCGA-A2-A1G6-01	16.47105237	0	-33	BRCA_Normal	50	STAGE IIIA	NA	I	I_II	NA	NA	Yes	-1.0616468761634275	Low	Low
TCGA-A2-A259	TCGA-A2-A259-01	52.47065786	0	-19	BRCA_LumA	70	STAGE I	NA	I	I_II	NA	NA	No	-0.41262107000813536	Low	High
TCGA-A2-A25A	TCGA-A2-A25A-01	107.7029293	0	-39	BRCA_Normal	44	STAGE IIA	NA	I	I_II	NA	NA	Yes	-1.3398007930871243	Low	Low
TCGA-A2-A25B	TCGA-A2-A25B-01	42.44337048	0	-7	BRCA_LumB	39	STAGE IIB	NA	I	I_II	NA	NA	Yes	0.1436867638392579	High	High
TCGA-A2-A25C	TCGA-A2-A25C-01	17.19433212	0	-25	BRCA_LumB	50	STAGE IIB	NA	I	I_II	NA	NA	Yes	-0.690774986931832	Low	Low
TCGA-A2-A25D	TCGA-A2-A25D-01	18.14774633	0	-9	BRCA_LumA	90	STAGE IIIC	NA	I	I_II	NA	NA	Yes	0.050968791531359026	High	High
TCGA-A2-A25E	TCGA-A2-A25E-01	105.3358319	0	-11	BRCA_LumB	34	STAGE IIIA	NA	I	I_II	NA	NA	Yes	-0.04174918077653986	High	Low
TCGA-A2-A25F	TCGA-A2-A25F-01	10.58618536	0	1	BRCA_Basal	66	STAGE IIA	NA	I	I_II	NA	NA	Yes	0.5145586530708535	High	Low
TCGA-A2-A3KC	TCGA-A2-A3KC-01	36.22973995	0	-39	NA	55	STAGE IIB	NA	I	I_II	NA	NA	Yes	-1.3398007930871243	Low	Low
TCGA-A2-A3KD	TCGA-A2-A3KD-01	39.64888056	0	-33	BRCA_LumA	47	STAGE IIIA	NA	I	I_II	NA	NA	Yes	-1.0616468761634275	Low	Low
TCGA-A2-A3XS	TCGA-A2-A3XS-01	33.92839531	1	7	NA	62	STAGE IIIA	NA	I	I_II	NA	NA	Yes	0.7927125699945501	High	High
TCGA-A2-A3XT	TCGA-A2-A3XT-01	91.06749515	0	27	BRCA_Basal	45	STAGE IIB	NA	I	I_II	NA	NA	Yes	1.7198922930735387	High	High
TCGA-A2-A3XU	TCGA-A2-A3XU-01	29.98323306	1	29	BRCA_Basal	35	STAGE IIB	NA	I	I_II	NA	NA	Yes	1.8126102653814375	High	High
TCGA-A2-A3XV	TCGA-A2-A3XV-01	32.74484663	0	13	BRCA_Her2	46	STAGE IIA	NA	I	I_II	NA	NA	Yes	1.0708664869182467	High	High
TCGA-A2-A3XW	TCGA-A2-A3XW-01	56.28431469	0	-5	BRCA_Normal	42	STAGE IIB	NA	I	I_II	NA	NA	Yes	0.2364047361471568	High	High
TCGA-A2-A3XX	TCGA-A2-A3XX-01	47.30907059	1	25	BRCA_Basal	49	STAGE IIA	NA	I	I_II	NA	NA	No	1.62717432076564	High	High
TCGA-A2-A3XY	TCGA-A2-A3XY-01	35.93385278	1	13	NA	49	STAGE IIB	NA	I	I_II	NA	NA	Yes	1.0708664869182467	High	High
TCGA-A2-A3XZ	TCGA-A2-A3XZ-01	50.36657133	0	-5	BRCA_Her2	46	STAGE I	NA	I	I_II	NA	NA	No	0.2364047361471568	High	Low
TCGA-A2-A3Y0	TCGA-A2-A3Y0-01	50.82684025	0	45	BRCA_Basal	57	STAGE IIB	NA	I	I_II	NA	NA	No	2.554354043844629	High	High
TCGA-A2-A4RW	TCGA-A2-A4RW-01	7.298550153	0	-31	NA	49	STAGE IIIC	NA	I	I_II	NA	NA	NA	-0.9689289038555287	Low	Low
TCGA-A2-A4RX	TCGA-A2-A4RX-01	24.39425321	0	15	NA	67	STAGE IIA	NA	I	I_II	NA	NA	No	1.1635844592261455	High	High
TCGA-A2-A4RY	TCGA-A2-A4RY-01	21.30387612	0	-47	NA	46	STAGE IIIC	NA	I	I_II	NA	NA	Yes	-1.71067268231872	Low	Low
TCGA-A2-A4S0	TCGA-A2-A4S0-01	23.21070454	0	-39	NA	77	STAGE IIA	NA	I	I_II	NA	NA	No	-1.3398007930871243	Low	Low
TCGA-A2-A4S1	TCGA-A2-A4S1-01	26.95860867	0	1	BRCA_Basal	66	STAGE IIA	NA	I	I_II	NA	NA	Yes	0.5145586530708535	High	Low
TCGA-A2-A4S2	TCGA-A2-A4S2-01	21.13949436	0	-41	BRCA_LumA	62	STAGE IIIA	NA	I	I_II	NA	NA	Yes	-1.432518765395023	Low	Low
TCGA-A2-A4S3	TCGA-A2-A4S3-01	21.89565046	0	3	BRCA_LumB	59	STAGE IIB	NA	I	I_II	NA	NA	NA	0.6072766253787523	High	High
TCGA-A7-A0CD	TCGA-A7-A0CD-01	38.30095013	0	-29	BRCA_LumA	66	STAGE I	NA	I	I_II	NA	NA	Yes	-0.8762109315476297	Low	Low
TCGA-A7-A0CE	TCGA-A7-A0CE-01	35.30920209	0	41	BRCA_Basal	57	STAGE IIA	NA	I	I_II	NA	NA	Yes	2.368918099228831	High	High
TCGA-A7-A0CG	TCGA-A7-A0CG-01	34.29003518	0	-31	BRCA_LumA	78	STAGE IIA	NA	I	I_II	NA	NA	Yes	-0.9689289038555287	Low	Low
TCGA-A7-A0CH	TCGA-A7-A0CH-01	35.47358385	0	-31	BRCA_LumA	79	STAGE IIA	NA	I	I_II	NA	NA	No	-0.9689289038555287	Low	Low
TCGA-A7-A0CJ	TCGA-A7-A0CJ-01	30.60788375	0	21	BRCA_LumB	57	STAGE IIA	NA	I	I_II	NA	NA	Yes	1.4417383761498423	High	High
TCGA-A7-A0D9	TCGA-A7-A0D9-01	37.44616497	0	-23	BRCA_LumA	37	STAGE IIA	NA	I	I_II	NA	NA	No	-0.5980570146239331	Low	High
TCGA-A7-A0DA	TCGA-A7-A0DA-01	35.67084196	0	11	BRCA_Basal	62	STAGE IIA	NA	I	I_II	NA	NA	Yes	0.9781485146103478	High	Low
TCGA-A7-A0DB	TCGA-A7-A0DB-01	33.1064865	0	-23	BRCA_LumA	56	STAGE IIA	NA	I	I_II	NA	NA	Yes	-0.5980570146239331	Low	High
TCGA-A7-A13D	TCGA-A7-A13D-01	31.72567972	0	47	BRCA_Basal	46	STAGE IIA	NA	I	I_II	NA	NA	Yes	2.6470720161525274	High	High
TCGA-A7-A13E	TCGA-A7-A13E-01	20.18608015	1	11	BRCA_Basal	62	STAGE IIB	NA	I	I_II	NA	NA	Yes	0.9781485146103478	High	Low
TCGA-A7-A13F	TCGA-A7-A13F-01	25.15040931	0	-9	BRCA_LumB	44	STAGE IIIA	NA	I	I_II	NA	NA	Yes	0.050968791531359026	High	Low
TCGA-A7-A13G	TCGA-A7-A13G-01	23.60522077	0	-29	BRCA_LumA	79	STAGE IIA	NA	I	I_II	NA	NA	Yes	-0.8762109315476297	Low	Low
TCGA-A7-A13H	TCGA-A7-A13H-01	29.55584048	0	-39	NA	61	STAGE IIB	NA	I	I_II	NA	NA	Yes	-1.3398007930871243	Low	Low
TCGA-A7-A26E	TCGA-A7-A26E-01	31.36403985	0	-37	BRCA_LumA	71	STAGE IIIA	NA	I	I_II	NA	NA	Yes	-1.2470828207792253	Low	Low
TCGA-A7-A26F	TCGA-A7-A26F-01	24.26274781	0	17	BRCA_Basal	55	STAGE IA	NA	I	I_II	NA	NA	Yes	1.2563024315340445	High	Low
TCGA-A7-A26G	TCGA-A7-A26G-01	23.73672617	0	-17	BRCA_Basal	50	STAGE IIA	NA	I	I_II	NA	NA	No	-0.3199030977002365	Low	Low
TCGA-A7-A26H	TCGA-A7-A26H-01	23.80247888	0	-23	BRCA_LumA	72	STAGE IIA	NA	I	I_II	NA	NA	Yes	-0.5980570146239331	Low	High
TCGA-A7-A26I	TCGA-A7-A26I-01	21.7312687	0	19	BRCA_Basal	65	STAGE IIA	NA	I	I_II	NA	NA	Yes	1.3490204038419433	High	High
TCGA-A7-A26J	TCGA-A7-A26J-01	20.61347273	0	-31	BRCA_LumA	49	STAGE IIA	NA	I	I_II	NA	NA	No	-0.9689289038555287	Low	Low
TCGA-A7-A2KD	TCGA-A7-A2KD-01	22.32304304	0	-17	BRCA_LumB	53	STAGE IIIA	NA	I	I_II	NA	NA	Yes	-0.3199030977002365	Low	Low
TCGA-A7-A3IY	TCGA-A7-A3IY-01	11.34234145	0	1	NA	71	STAGE I	NA	I	I_II	NA	NA	Yes	0.5145586530708535	High	High
TCGA-A7-A3IZ	TCGA-A7-A3IZ-01	10.58618536	0	-31	NA	62	STAGE IIA	NA	I	I_II	NA	NA	Yes	-0.9689289038555287	Low	Low
TCGA-A7-A3J0	TCGA-A7-A3J0-01	10.29029819	0	-27	NA	62	STAGE IIA	NA	I	I_II	NA	NA	Yes	-0.783492959239731	Low	Low
TCGA-A7-A3J1	TCGA-A7-A3J1-01	11.27658875	0	-41	NA	63	STAGE IA	NA	I	I_II	NA	NA	Yes	-1.432518765395023	Low	Low
TCGA-A7-A3RF	TCGA-A7-A3RF-01	13.41355163	0	-9	BRCA_LumA	79	STAGE IIA	NA	I	I_II	NA	NA	Yes	0.050968791531359026	High	High
TCGA-A7-A425	TCGA-A7-A425-01	14.69572936	0	-21	BRCA_LumA	70	STAGE IIIC	NA	I	I_II	NA	NA	Yes	-0.5053390423160342	Low	High
TCGA-A7-A426	TCGA-A7-A426-01	11.96699214	0	-37	NA	50	STAGE IIIC	NA	I	I_II	NA	NA	Yes	-1.2470828207792253	Low	Low
TCGA-A7-A4SA	TCGA-A7-A4SA-01	14.92586383	0	-15	NA	40	STAGE IIB	NA	I	I_II	NA	NA	No	-0.22718512539233762	Low	High
TCGA-A7-A4SB	TCGA-A7-A4SB-01	13.74231515	0	-17	NA	56	STAGE IIIA	NA	I	I_II	NA	NA	Yes	-0.3199030977002365	Low	High
TCGA-A7-A4SC	TCGA-A7-A4SC-01	14.66285301	0	-43	NA	62	STAGE IIB	NA	I	I_II	NA	NA	Yes	-1.5252367377029221	Low	Low
TCGA-A7-A4SD	TCGA-A7-A4SD-01	14.49847125	0	27	BRCA_Basal	52	STAGE IIA	NA	I	I_II	NA	NA	No	1.7198922930735387	High	High
TCGA-A7-A4SE	TCGA-A7-A4SE-01	21.17237071	0	21	BRCA_Basal	54	STAGE IIA	NA	I	I_II	NA	NA	No	1.4417383761498423	High	High
TCGA-A7-A4SF	TCGA-A7-A4SF-01	17.91761186	0	-5	NA	54	STAGE IIA	NA	I	I_II	NA	NA	Yes	0.2364047361471568	High	High
TCGA-A7-A56D	TCGA-A7-A56D-01	14.72860571	0	21	BRCA_LumA	84	STAGE IIA	NA	I	I_II	NA	NA	No	1.4417383761498423	High	High
TCGA-A7-A5ZV	TCGA-A7-A5ZV-01	12.09849755	0	29	BRCA_Basal	62	STAGE IIA	NA	I	I_II	NA	NA	Yes	1.8126102653814375	High	High
TCGA-A7-A5ZW	TCGA-A7-A5ZW-01	10.71769077	0	-31	BRCA_LumA	47	STAGE IIA	NA	I	I_II	NA	NA	Yes	-0.9689289038555287	Low	Low
TCGA-A7-A5ZX	TCGA-A7-A5ZX-01	11.04645429	0	-35	BRCA_LumA	48	STAGE IIIC	NA	I	I_II	NA	NA	Yes	-1.1543648484713265	Low	Low
TCGA-A7-A6VV	TCGA-A7-A6VV-01	10.29029819	0	33	BRCA_Basal	51	STAGE IIA	NA	I	I_II	NA	NA	No	1.9980462099972354	High	High
TCGA-A7-A6VW	TCGA-A7-A6VW-01	9.369760331	0	35	BRCA_Basal	48	STAGE IIA	NA	I	I_II	NA	NA	Yes	2.090764182305134	High	High
TCGA-A7-A6VX	TCGA-A7-A6VX-01	10.4218036	0	-11	BRCA_LumB	68	STAGE IIA	NA	I	I_II	NA	NA	Yes	-0.04174918077653986	High	Low
TCGA-A7-A6VY	TCGA-A7-A6VY-01	8.745109643	0	43	BRCA_Basal	48	STAGE IIB	NA	I	I_II	NA	NA	Yes	2.46163607153673	High	High
TCGA-A8-A06O	TCGA-A8-A06O-01	13.01903541	0	-5	BRCA_LumB	60	STAGE I	NA	I	I_II	NA	NA	No	0.2364047361471568	High	High
TCGA-A8-A06P	TCGA-A8-A06P-01	13.01903541	0	-19	BRCA_LumA	63	STAGE IIIA	NA	I	I_II	NA	NA	Yes	-0.41262107000813536	Low	High
TCGA-A8-A06Q	TCGA-A8-A06Q-01	1.019166913	0	11	BRCA_LumB	63	STAGE IIIA	NA	I	I_II	NA	NA	NA	0.9781485146103478	High	High
TCGA-A8-A06R	TCGA-A8-A06R-01	17.98336457	0	25	BRCA_LumB	69	STAGE IIB	NA	I	I_II	NA	NA	Yes	1.62717432076564	High	High
TCGA-A8-A06T	TCGA-A8-A06T-01	53.06243219	0	-17	BRCA_LumA	75	STAGE IIIA	NA	I	I_II	NA	NA	No	-0.3199030977002365	Low	High
TCGA-A8-A06U	TCGA-A8-A06U-01	29.02981885	1	-13	BRCA_LumA	80	STAGE IIB	NA	I	I_II	NA	NA	No	-0.13446715308443874	High	High
TCGA-A8-A06X	TCGA-A8-A06X-01	31.00239997	1	-3	BRCA_LumB	77	STAGE IIB	NA	I	I_II	NA	NA	Yes	0.32912270845505565	High	High
TCGA-A8-A06Y	TCGA-A8-A06Y-01	26.00519446	0	-25	BRCA_LumA	66	STAGE IIA	NA	I	I_II	NA	NA	Yes	-0.690774986931832	Low	High
TCGA-A8-A06Z	TCGA-A8-A06Z-01	1.019166913	0	9	BRCA_LumB	84	STAGE IIB	NA	I	I_II	NA	NA	NA	0.885430542302449	High	High
TCGA-A8-A075	TCGA-A8-A075-01	17.02995036	0	13	BRCA_LumB	42	STAGE IIB	NA	I	I_II	NA	NA	Yes	1.0708664869182467	High	High
TCGA-A8-A076	TCGA-A8-A076-01	53.98297005	0	3	BRCA_LumB	66	STAGE IIA	NA	I	I_II	NA	NA	No	0.6072766253787523	High	High
TCGA-A8-A079	TCGA-A8-A079-01	9.008120459	0	1	BRCA_LumB	69	STAGE IIIB	NA	I	I_II	NA	NA	Yes	0.5145586530708535	High	High
TCGA-A8-A07B	TCGA-A8-A07B-01	43.00226847	0	-5	BRCA_LumA	69	STAGE IIA	NA	I	I_II	NA	NA	No	0.2364047361471568	High	High
TCGA-A8-A07C	TCGA-A8-A07C-01	33.99414801	0	1	NA	57	STAGE IIA	NA	I	I_II	NA	NA	Yes	0.5145586530708535	High	High
TCGA-A8-A07E	TCGA-A8-A07E-01	19.98882204	0	-9	BRCA_LumA	81	STAGE X	NA	NA	NA	NA	NA	No	0.050968791531359026	High	High
TCGA-A8-A07F	TCGA-A8-A07F-01	18.96965513	0	-29	BRCA_LumA	65	STAGE IIB	NA	I	I_II	NA	NA	Yes	-0.8762109315476297	Low	Low
TCGA-A8-A07G	TCGA-A8-A07G-01	18.96965513	0	-11	BRCA_LumA	65	STAGE IIA	NA	I	I_II	NA	NA	Yes	-0.04174918077653986	High	High
TCGA-A8-A07I	TCGA-A8-A07I-01	14.00532597	0	-23	BRCA_Her2	69	STAGE IIIA	NA	I	I_II	NA	NA	Yes	-0.5980570146239331	Low	Low
TCGA-A8-A07J	TCGA-A8-A07J-01	11.9998685	0	-43	BRCA_LumA	35	STAGE IIB	NA	I	I_II	NA	NA	Yes	-1.5252367377029221	Low	Low
TCGA-A8-A07L	TCGA-A8-A07L-01	32.05444324	0	1	BRCA_LumB	58	STAGE IIIA	NA	I	I_II	NA	NA	Yes	0.5145586530708535	High	High
TCGA-A8-A07O	TCGA-A8-A07O-01	9.99441102	0	27	BRCA_Basal	51	STAGE IIA	NA	I	I_II	NA	NA	Yes	1.7198922930735387	High	High
TCGA-A8-A07P	TCGA-A8-A07P-01	10.98070158	0	-5	BRCA_LumA	68	STAGE IIB	NA	I	I_II	NA	NA	Yes	0.2364047361471568	High	High
TCGA-A8-A07R	TCGA-A8-A07R-01	8.975244107	0	35	NA	80	STAGE IIIC	NA	I	I_II	NA	NA	NA	2.090764182305134	High	High
TCGA-A8-A07S	TCGA-A8-A07S-01	7.988953546	0	-25	NA	73	STAGE IIA	NA	I	I_II	NA	NA	Yes	-0.690774986931832	Low	Low
TCGA-A8-A07U	TCGA-A8-A07U-01	24.98602755	0	11	BRCA_Basal	66	STAGE IIIA	NA	I	I_II	NA	NA	Yes	0.9781485146103478	High	Low
TCGA-A8-A07W	TCGA-A8-A07W-01	9.99441102	0	5	BRCA_LumB	76	STAGE IV	NA	IV	III_IV	NA	NA	No	0.6999945976866512	High	High
TCGA-A8-A07Z	TCGA-A8-A07Z-01	45.07347865	0	-11	BRCA_LumA	85	STAGE IIA	NA	I	I_II	NA	NA	No	-0.04174918077653986	High	High
TCGA-A8-A082	TCGA-A8-A082-01	18.04911727	0	-7	BRCA_LumB	58	STAGE IIB	NA	I	I_II	NA	NA	No	0.1436867638392579	High	High
TCGA-A8-A085	TCGA-A8-A085-01	36.95301969	0	-15	NA	44	STAGE IIB	NA	I	I_II	NA	NA	No	-0.22718512539233762	Low	High
TCGA-A8-A086	TCGA-A8-A086-01	13.01903541	0	-9	BRCA_LumA	59	STAGE IIA	NA	I	I_II	NA	NA	Yes	0.050968791531359026	High	High
TCGA-A8-A08A	TCGA-A8-A08A-01	0.986290561	0	-41	BRCA_LumA	89	STAGE I	NA	I	I_II	NA	NA	NA	-1.432518765395023	Low	Low
TCGA-A8-A08B	TCGA-A8-A08B-01	38.00506296	0	5	BRCA_Her2	52	STAGE IIA	NA	I	I_II	NA	NA	Yes	0.6999945976866512	High	Low
TCGA-A8-A08C	TCGA-A8-A08C-01	28.96406615	0	-35	NA	65	STAGE IIA	NA	I	I_II	NA	NA	Yes	-1.1543648484713265	Low	Low
TCGA-A8-A08G	TCGA-A8-A08G-01	19.95594569	0	-9	BRCA_LumB	41	STAGE IIA	NA	I	I_II	NA	NA	Yes	0.050968791531359026	High	Low
TCGA-A8-A08I	TCGA-A8-A08I-01	11.9998685	0	-7	BRCA_LumB	53	STAGE IIA	NA	I	I_II	NA	NA	Yes	0.1436867638392579	High	High
TCGA-A8-A08J	TCGA-A8-A08J-01	37.05164875	1	11	BRCA_Her2	52	STAGE IV	NA	IV	III_IV	NA	NA	No	0.9781485146103478	High	High
TCGA-A8-A08L	TCGA-A8-A08L-01	9.99441102	1	5	BRCA_Her2	89	STAGE IIIA	NA	I	I_II	NA	NA	Yes	0.6999945976866512	High	Low
TCGA-A8-A08O	TCGA-A8-A08O-01	31.00239997	0	-27	BRCA_LumA	45	STAGE IV	NA	IV	III_IV	NA	NA	Yes	-0.783492959239731	Low	Low
TCGA-A8-A08P	TCGA-A8-A08P-01	31.00239997	0	3	BRCA_LumB	70	STAGE IIIA	NA	I	I_II	NA	NA	Yes	0.6072766253787523	High	High
TCGA-A8-A08R	TCGA-A8-A08R-01	0.986290561	0	5	BRCA_Basal	52	STAGE IIB	NA	I	I_II	NA	NA	NA	0.6999945976866512	High	Low
TCGA-A8-A08T	TCGA-A8-A08T-01	112.0754841	1	-17	BRCA_LumA	64	STAGE IV	NA	IV	III_IV	NA	NA	Yes	-0.3199030977002365	Low	High
TCGA-A8-A08X	TCGA-A8-A08X-01	43.00226847	0	9	BRCA_Her2	43	STAGE IIIC	NA	I	I_II	NA	NA	Yes	0.885430542302449	High	High
TCGA-A8-A08Z	TCGA-A8-A08Z-01	40.01052043	0	-23	BRCA_LumA	76	STAGE IIIB	NA	I	I_II	NA	NA	NA	-0.5980570146239331	Low	High
TCGA-A8-A091	TCGA-A8-A091-01	33.00785745	0	-27	BRCA_LumA	61	STAGE IIA	NA	I	I_II	NA	NA	Yes	-0.783492959239731	Low	Low
TCGA-A8-A092	TCGA-A8-A092-01	30.96952362	0	-5	BRCA_LumB	48	STAGE IIIA	NA	I	I_II	NA	NA	Yes	0.2364047361471568	High	High
TCGA-A8-A093	TCGA-A8-A093-01	17.95048821	0	-35	BRCA_LumA	61	STAGE IIA	NA	I	I_II	NA	NA	Yes	-1.1543648484713265	Low	Low
TCGA-A8-A095	TCGA-A8-A095-01	41.98310156	0	-21	BRCA_LumB	45	STAGE I	NA	I	I_II	NA	NA	Yes	-0.5053390423160342	Low	Low
TCGA-A8-A097	TCGA-A8-A097-01	11.9998685	0	-17	BRCA_LumA	65	STAGE IIB	NA	I	I_II	NA	NA	Yes	-0.3199030977002365	Low	High
TCGA-A8-A099	TCGA-A8-A099-01	9.99441102	0	-35	BRCA_LumA	76	STAGE X	NA	NA	NA	NA	NA	Yes	-1.1543648484713265	Low	Low
TCGA-A8-A09A	TCGA-A8-A09A-01	9.99441102	0	-27	BRCA_LumA	40	STAGE X	NA	NA	NA	NA	NA	Yes	-0.783492959239731	Low	Low
TCGA-A8-A09B	TCGA-A8-A09B-01	11.9998685	0	-37	BRCA_LumA	58	STAGE IIIB	NA	I	I_II	NA	NA	Yes	-1.2470828207792253	Low	Low
TCGA-A8-A09C	TCGA-A8-A09C-01	1.019166913	0	-19	BRCA_LumB	69	STAGE X	NA	NA	NA	NA	NA	NA	-0.41262107000813536	Low	Low
TCGA-A8-A09D	TCGA-A8-A09D-01	50.03780781	0	-13	BRCA_LumA	47	STAGE IIB	NA	I	I_II	NA	NA	Yes	-0.13446715308443874	High	High
TCGA-A8-A09I	TCGA-A8-A09I-01	45.07347865	0	-3	BRCA_LumB	84	STAGE IIA	NA	I	I_II	NA	NA	No	0.32912270845505565	High	High
TCGA-A8-A09M	TCGA-A8-A09M-01	33.07361015	0	-11	BRCA_LumB	75	STAGE IIIC	NA	I	I_II	NA	NA	Yes	-0.04174918077653986	High	Low
TCGA-A8-A09N	TCGA-A8-A09N-01	1.019166913	0	-1	BRCA_LumB	57	STAGE IIIC	NA	I	I_II	NA	NA	NA	0.42184068076295456	High	High
TCGA-A8-A09Q	TCGA-A8-A09Q-01	25.0189039	0	-7	BRCA_LumB	83	STAGE IIIB	NA	I	I_II	NA	NA	No	0.1436867638392579	High	High
TCGA-A8-A09R	TCGA-A8-A09R-01	8.975244107	0	-31	BRCA_LumB	82	STAGE IIB	NA	I	I_II	NA	NA	Yes	-0.9689289038555287	Low	Low
TCGA-A8-A09T	TCGA-A8-A09T-01	19.03540783	0	-21	BRCA_LumA	68	STAGE X	NA	NA	NA	NA	NA	Yes	-0.5053390423160342	Low	High
TCGA-A8-A09V	TCGA-A8-A09V-01	15.02449288	0	-33	BRCA_LumA	51	STAGE IIA	NA	I	I_II	NA	NA	Yes	-1.0616468761634275	Low	Low
TCGA-A8-A09W	TCGA-A8-A09W-01	0.986290561	0	5	BRCA_LumB	70	STAGE IIIB	NA	I	I_II	NA	NA	NA	0.6999945976866512	High	High
TCGA-A8-A09X	TCGA-A8-A09X-01	14.00532597	1	5	BRCA_Her2	62	STAGE IIIC	NA	I	I_II	NA	NA	NA	0.6999945976866512	High	Low
TCGA-A8-A0A1	TCGA-A8-A0A1-01	11.9998685	0	-35	BRCA_LumA	84	STAGE IIA	NA	I	I_II	NA	NA	NA	-1.1543648484713265	Low	Low
TCGA-A8-A0A2	TCGA-A8-A0A2-01	19.03540783	0	-33	BRCA_LumA	66	STAGE IIA	NA	I	I_II	NA	NA	NA	-1.0616468761634275	Low	Low
TCGA-A8-A0A4	TCGA-A8-A0A4-01	13.01903541	0	-27	BRCA_LumA	73	STAGE IIA	NA	I	I_II	NA	NA	No	-0.783492959239731	Low	Low
TCGA-A8-A0A6	TCGA-A8-A0A6-01	21.04086531	0	-39	BRCA_LumA	64	STAGE IIIC	NA	I	I_II	NA	NA	Yes	-1.3398007930871243	Low	Low
TCGA-A8-A0A7	TCGA-A8-A0A7-01	0.986290561	0	-3	BRCA_Her2	57	STAGE IIB	NA	I	I_II	NA	NA	NA	0.32912270845505565	High	Low
TCGA-A8-A0A9	TCGA-A8-A0A9-01	27.02436138	0	-27	BRCA_LumA	80	STAGE IIA	NA	I	I_II	NA	NA	Yes	-0.783492959239731	Low	Low
TCGA-A8-A0AB	TCGA-A8-A0AB-01	17.02995036	0	-27	BRCA_LumA	54	STAGE IIA	NA	I	I_II	NA	NA	No	-0.783492959239731	Low	Low
TCGA-A8-A0AD	TCGA-A8-A0AD-01	38.03793931	0	-29	BRCA_LumA	83	STAGE I	NA	I	I_II	NA	NA	No	-0.8762109315476297	Low	Low
TCGA-AC-A23C	TCGA-AC-A23C-01	19.23266594	0	-25	BRCA_LumA	62	STAGE IIB	NA	I	I_II	NA	NA	No	-0.690774986931832	Low	High
TCGA-AC-A23E	TCGA-AC-A23E-01	22.94769372	0	9	BRCA_LumA	50	STAGE IIB	NA	I	I_II	NA	NA	Yes	0.885430542302449	High	High
TCGA-AC-A23G	TCGA-AC-A23G-01	73.90603939	0	-41	NA	76	STAGE IIA	NA	I	I_II	NA	NA	No	-1.432518765395023	Low	Low
TCGA-AC-A23H	TCGA-AC-A23H-01	5.720485255	1	7	BRCA_Her2	90	STAGE IIA	NA	I	I_II	NA	NA	No	0.7927125699945501	High	Low
TCGA-AC-A2B8	TCGA-AC-A2B8-01	22.25729033	0	-29	BRCA_LumA	84	STAGE IIB	NA	I	I_II	NA	NA	Yes	-0.8762109315476297	Low	Low
TCGA-AC-A2BK	TCGA-AC-A2BK-01	73.05125423	0	9	BRCA_Basal	78	STAGE IIIA	NA	I	I_II	NA	NA	Yes	0.885430542302449	High	Low
TCGA-AC-A2BM	TCGA-AC-A2BM-01	99.35233587	0	-23	BRCA_LumB	41	STAGE IIB	NA	I	I_II	NA	NA	No	-0.5980570146239331	Low	Low
TCGA-AC-A2FB	TCGA-AC-A2FB-01	40.56941842	0	-45	BRCA_LumA	65	STAGE IIA	NA	I	I_II	NA	NA	No	-1.617954710010821	Low	Low
TCGA-AC-A2FE	TCGA-AC-A2FE-01	86.66206398	1	-29	NA	62	STAGE IIIC	NA	I	I_II	NA	NA	Yes	-0.8762109315476297	Low	Low
TCGA-AC-A2FF	TCGA-AC-A2FF-01	90.70585528	0	-37	BRCA_LumA	40	STAGE IIB	NA	I	I_II	NA	NA	Yes	-1.2470828207792253	Low	Low
TCGA-AC-A2FG	TCGA-AC-A2FG-01	60.91988033	0	-35	BRCA_LumA	79	STAGE IIB	NA	I	I_II	NA	NA	No	-1.1543648484713265	Low	Low
TCGA-AC-A2FK	TCGA-AC-A2FK-01	87.12233291	0	-41	BRCA_Normal	45	STAGE IIIC	NA	I	I_II	NA	NA	Yes	-1.432518765395023	Low	Low
TCGA-AC-A2FM	TCGA-AC-A2FM-01	26.03807082	1	-11	NA	87	STAGE IIB	NA	I	I_II	NA	NA	Yes	-0.04174918077653986	High	High
TCGA-AC-A2FO	TCGA-AC-A2FO-01	74.13617385	0	-35	BRCA_LumA	65	STAGE IIB	NA	I	I_II	NA	NA	No	-1.1543648484713265	Low	Low
TCGA-AC-A2QH	TCGA-AC-A2QH-01	33.0407338	0	19	BRCA_Basal	58	STAGE IIB	NA	I	I_II	NA	NA	Yes	1.3490204038419433	High	High
TCGA-AC-A2QI	TCGA-AC-A2QI-01	19.331295	0	-37	NA	76	STAGE IIIA	NA	I	I_II	NA	NA	Yes	-1.2470828207792253	Low	Low
TCGA-AC-A2QJ	TCGA-AC-A2QJ-01	14.66285301	1	29	NA	48	STAGE IIIB	NA	I	I_II	NA	NA	Yes	1.8126102653814375	High	High
TCGA-AC-A3BB	TCGA-AC-A3BB-01	32.44895946	0	-41	NA	46	STAGE IIIA	NA	I	I_II	NA	NA	Yes	-1.432518765395023	Low	Low
TCGA-AC-A3EH	TCGA-AC-A3EH-01	6.476641352	1	-13	NA	79	STAGE IIIC	NA	I	I_II	NA	NA	No	-0.13446715308443874	High	High
TCGA-AC-A3HN	TCGA-AC-A3HN-01	16.30667061	0	-43	BRCA_LumA	87	STAGE IIB	NA	I	I_II	NA	NA	No	-1.5252367377029221	Low	Low
TCGA-AC-A3OD	TCGA-AC-A3OD-01	14.82723477	0	-27	BRCA_LumA	68	STAGE IIB	NA	I	I_II	NA	NA	Yes	-0.783492959239731	Low	Low
TCGA-AC-A3QP	TCGA-AC-A3QP-01	22.19153763	0	-11	BRCA_LumA	79	STAGE IIB	NA	I	I_II	NA	NA	Yes	-0.04174918077653986	High	High
TCGA-AC-A3QQ	TCGA-AC-A3QQ-01	24.1312424	0	3	BRCA_LumA	54	STAGE IA	NA	I	I_II	NA	NA	No	0.6072766253787523	High	High
TCGA-AC-A3TM	TCGA-AC-A3TM-01	25.05178025	0	5	NA	50	STAGE IIIA	NA	I	I_II	NA	NA	Yes	0.6999945976866512	High	High
TCGA-AC-A3TN	TCGA-AC-A3TN-01	14.99161653	0	-23	NA	75	STAGE IIB	NA	I	I_II	NA	NA	Yes	-0.5980570146239331	Low	Low
TCGA-AC-A3W5	TCGA-AC-A3W5-01	16.56968143	0	-5	BRCA_Her2	65	STAGE IIA	NA	I	I_II	NA	NA	Yes	0.2364047361471568	High	Low
TCGA-AC-A3W6	TCGA-AC-A3W6-01	19.79156393	0	-23	NA	90	STAGE IIIA	NA	I	I_II	NA	NA	No	-0.5980570146239331	Low	Low
TCGA-AC-A3W7	TCGA-AC-A3W7-01	15.48476181	0	-31	NA	66	STAGE IIB	NA	I	I_II	NA	NA	No	-0.9689289038555287	Low	Low
TCGA-AC-A3YI	TCGA-AC-A3YI-01	23.24358089	0	-13	BRCA_Normal	74	STAGE IIIC	NA	I	I_II	NA	NA	Yes	-0.13446715308443874	High	High
TCGA-AC-A3YJ	TCGA-AC-A3YJ-01	24.78876944	0	-17	BRCA_LumA	66	STAGE IIA	NA	I	I_II	NA	NA	No	-0.3199030977002365	Low	High
TCGA-AC-A4ZE	TCGA-AC-A4ZE-01	29.25995332	0	-31	BRCA_LumA	63	STAGE IIB	NA	I	I_II	NA	NA	No	-0.9689289038555287	Low	Low
TCGA-AC-A5EH	TCGA-AC-A5EH-01	16.79981589	0	21	BRCA_Her2	76	STAGE IIB	NA	I	I_II	NA	NA	Yes	1.4417383761498423	High	High
TCGA-AC-A5XS	TCGA-AC-A5XS-01	19.331295	0	-9	BRCA_LumA	74	STAGE IIA	NA	I	I_II	NA	NA	No	0.050968791531359026	High	High
TCGA-AC-A5XU	TCGA-AC-A5XU-01	14.95874018	0	-7	BRCA_LumA	74	STAGE IIB	NA	I	I_II	NA	NA	Yes	0.1436867638392579	High	High
TCGA-AC-A62V	TCGA-AC-A62V-01	11.44097051	1	9	NA	58	STAGE IV	NA	IV	III_IV	NA	NA	Yes	0.885430542302449	High	High
TCGA-AC-A62X	TCGA-AC-A62X-01	13.7094388	0	29	BRCA_Basal	72	STAGE IIA	NA	I	I_II	NA	NA	No	1.8126102653814375	High	High
TCGA-AC-A62Y	TCGA-AC-A62Y-01	17.42446658	0	-11	BRCA_LumA	79	STAGE IIB	NA	I	I_II	NA	NA	Yes	-0.04174918077653986	High	High
TCGA-AC-A6IV	TCGA-AC-A6IV-01	18.67376796	0	-33	BRCA_LumA	47	STAGE IIB	NA	I	I_II	NA	NA	Yes	-1.0616468761634275	Low	Low
TCGA-AC-A6IW	TCGA-AC-A6IW-01	13.57793339	0	23	BRCA_Basal	73	STAGE IIA	NA	I	I_II	NA	NA	No	1.534456348457741	High	High
TCGA-AC-A6IX	TCGA-AC-A6IX-01	12.26287931	0	-41	BRCA_LumA	49	STAGE IIIC	NA	I	I_II	NA	NA	Yes	-1.432518765395023	Low	Low
TCGA-AC-A6NO	TCGA-AC-A6NO-01	1.676693954	0	-29	BRCA_LumA	43	STAGE IIB	NA	I	I_II	NA	NA	No	-0.8762109315476297	Low	Low
TCGA-AC-A7VB	TCGA-AC-A7VB-01	8.21908801	0	-1	BRCA_LumB	51	STAGE IIA	NA	I	I_II	NA	NA	Yes	0.42184068076295456	High	High
TCGA-AC-A7VC	TCGA-AC-A7VC-01	0.032876352	0	31	BRCA_Basal	56	STAGE IIB	NA	I	I_II	NA	NA	No	1.9053282376893366	High	High
TCGA-AC-A8OP	TCGA-AC-A8OP-01	20.18608015	0	-31	BRCA_LumA	72	STAGE IA	NA	I	I_II	NA	NA	No	-0.9689289038555287	Low	Low
TCGA-AC-A8OQ	TCGA-AC-A8OQ-01	1.117795969	0	5	BRCA_Basal	72	STAGE IIB	NA	I	I_II	NA	NA	No	0.6999945976866512	High	Low
TCGA-AC-A8OR	TCGA-AC-A8OR-01	1.315054082	0	-23	BRCA_LumA	75	STAGE IA	NA	I	I_II	NA	NA	No	-0.5980570146239331	Low	High
TCGA-AC-A8OS	TCGA-AC-A8OS-01	2.301344643	0	-35	BRCA_LumA	71	STAGE IIA	NA	I	I_II	NA	NA	No	-1.1543648484713265	Low	Low
TCGA-AN-A03X	TCGA-AN-A03X-01	0.32876352	0	-19	BRCA_LumA	74	STAGE IIA	NA	I	I_II	NA	NA	No	-0.41262107000813536	Low	High
TCGA-AN-A03Y	TCGA-AN-A03Y-01	0.32876352	0	-5	BRCA_LumB	66	STAGE IIA	NA	I	I_II	NA	NA	No	0.2364047361471568	High	High
TCGA-AN-A041	TCGA-AN-A041-01	0.230134464	0	-37	BRCA_LumA	29	STAGE IIB	NA	I	I_II	NA	NA	No	-1.2470828207792253	Low	Low
TCGA-AN-A046	TCGA-AN-A046-01	0.32876352	0	-21	BRCA_LumA	68	STAGE IIA	NA	I	I_II	NA	NA	No	-0.5053390423160342	Low	High
TCGA-AN-A049	TCGA-AN-A049-01	0.624650689	0	-11	BRCA_LumA	62	STAGE IIA	NA	I	I_II	NA	NA	NA	-0.04174918077653986	High	High
TCGA-AN-A04A	TCGA-AN-A04A-01	2.958871684	0	1	BRCA_LumA	36	STAGE IIIA	NA	I	I_II	NA	NA	NA	0.5145586530708535	High	High
TCGA-AN-A04C	TCGA-AN-A04C-01	1.77532301	0	9	BRCA_Her2	51	STAGE IIB	NA	I	I_II	NA	NA	NA	0.885430542302449	High	High
TCGA-AN-A04D	TCGA-AN-A04D-01	1.709570306	0	5	BRCA_Basal	58	STAGE IIB	NA	I	I_II	NA	NA	NA	0.6999945976866512	High	Low
TCGA-AN-A0AJ	TCGA-AN-A0AJ-01	9.961534668	0	21	BRCA_LumB	79	STAGE IIB	NA	I	I_II	NA	NA	No	1.4417383761498423	High	High
TCGA-AN-A0AK	TCGA-AN-A0AK-01	7.364302857	0	9	BRCA_LumB	76	STAGE IIA	NA	I	I_II	NA	NA	No	0.885430542302449	High	High
TCGA-AN-A0AL	TCGA-AN-A0AL-01	7.462931913	0	21	BRCA_Basal	41	STAGE IIIB	NA	I	I_II	NA	NA	No	1.4417383761498423	High	High
TCGA-AN-A0AM	TCGA-AN-A0AM-01	0.16438176	0	19	BRCA_LumB	56	STAGE IIA	NA	I	I_II	NA	NA	No	1.3490204038419433	High	High
TCGA-AN-A0AR	TCGA-AN-A0AR-01	0.32876352	0	9	BRCA_Basal	55	STAGE IIA	NA	I	I_II	NA	NA	No	0.885430542302449	High	Low
TCGA-AN-A0AS	TCGA-AN-A0AS-01	0.32876352	0	19	BRCA_LumA	70	STAGE IIIA	NA	I	I_II	NA	NA	No	1.3490204038419433	High	High
TCGA-AN-A0AT	TCGA-AN-A0AT-01	0.32876352	0	33	BRCA_Basal	62	STAGE IIA	NA	I	I_II	NA	NA	No	1.9980462099972354	High	High
TCGA-AN-A0FD	TCGA-AN-A0FD-01	6.443765	0	-7	BRCA_LumA	71	STAGE IIA	NA	I	I_II	NA	NA	No	0.1436867638392579	High	High
TCGA-AN-A0FF	TCGA-AN-A0FF-01	5.654732551	0	-29	BRCA_LumB	32	STAGE IA	NA	I	I_II	NA	NA	No	-0.8762109315476297	Low	Low
TCGA-AN-A0FJ	TCGA-AN-A0FJ-01	7.956077194	0	29	BRCA_Basal	59	STAGE IV	NA	IV	III_IV	NA	NA	No	1.8126102653814375	High	High
TCGA-AN-A0FK	TCGA-AN-A0FK-01	7.002662985	0	-15	BRCA_LumA	88	STAGE IIIB	NA	I	I_II	NA	NA	No	-0.22718512539233762	Low	High
TCGA-AN-A0FL	TCGA-AN-A0FL-01	7.594437321	0	5	BRCA_Basal	62	STAGE IIA	NA	I	I_II	NA	NA	No	0.6999945976866512	High	Low
TCGA-AN-A0FN	TCGA-AN-A0FN-01	7.167044745	0	-29	BRCA_LumA	61	STAGE IA	NA	I	I_II	NA	NA	No	-0.8762109315476297	Low	Low
TCGA-AN-A0FS	TCGA-AN-A0FS-01	6.904033928	0	-35	BRCA_LumA	55	STAGE IA	NA	I	I_II	NA	NA	No	-1.1543648484713265	Low	Low
TCGA-AN-A0FT	TCGA-AN-A0FT-01	7.035539337	0	-11	BRCA_LumA	63	STAGE IIB	NA	I	I_II	NA	NA	No	-0.04174918077653986	High	High
TCGA-AN-A0FV	TCGA-AN-A0FV-01	0.32876352	0	19	BRCA_Her2	58	STAGE IIA	NA	I	I_II	NA	NA	No	1.3490204038419433	High	High
TCGA-AN-A0FW	TCGA-AN-A0FW-01	0.361639872	0	-13	BRCA_LumA	67	STAGE IIIA	NA	I	I_II	NA	NA	No	-0.13446715308443874	High	High
TCGA-AN-A0FX	TCGA-AN-A0FX-01	0.32876352	0	17	BRCA_Basal	52	STAGE IIA	NA	I	I_II	NA	NA	No	1.2563024315340445	High	Low
TCGA-AN-A0FY	TCGA-AN-A0FY-01	0.32876352	0	19	BRCA_LumB	55	STAGE IA	NA	I	I_II	NA	NA	No	1.3490204038419433	High	High
TCGA-AN-A0FZ	TCGA-AN-A0FZ-01	0.32876352	0	-9	BRCA_LumA	45	STAGE IIIA	NA	I	I_II	NA	NA	No	0.050968791531359026	High	High
TCGA-AN-A0G0	TCGA-AN-A0G0-01	0.526021633	0	11	NA	56	STAGE IIA	NA	I	I_II	NA	NA	Yes	0.9781485146103478	High	High
TCGA-AN-A0XL	TCGA-AN-A0XL-01	5.358845383	0	-31	BRCA_LumA	61	STAGE IIA	NA	I	I_II	NA	NA	No	-0.9689289038555287	Low	Low
TCGA-AN-A0XN	TCGA-AN-A0XN-01	0.32876352	0	19	BRCA_LumA	68	STAGE IIIA	NA	I	I_II	NA	NA	No	1.3490204038419433	High	High
TCGA-AN-A0XO	TCGA-AN-A0XO-01	12.32863202	0	-11	BRCA_LumA	59	STAGE IIIA	NA	I	I_II	NA	NA	No	-0.04174918077653986	High	High
TCGA-AN-A0XP	TCGA-AN-A0XP-01	0.295887168	0	-39	BRCA_LumA	69	STAGE IIIA	NA	I	I_II	NA	NA	No	-1.3398007930871243	Low	Low
TCGA-AN-A0XR	TCGA-AN-A0XR-01	0.32876352	0	-7	BRCA_LumB	55	STAGE IIIA	NA	I	I_II	NA	NA	No	0.1436867638392579	High	High
TCGA-AN-A0XS	TCGA-AN-A0XS-01	0.32876352	0	-33	BRCA_LumA	63	STAGE IIIA	NA	I	I_II	NA	NA	No	-1.0616468761634275	Low	Low
TCGA-AN-A0XT	TCGA-AN-A0XT-01	0.32876352	0	-35	BRCA_LumA	54	STAGE IIIA	NA	I	I_II	NA	NA	No	-1.1543648484713265	Low	Low
TCGA-AN-A0XU	TCGA-AN-A0XU-01	0.32876352	0	35	BRCA_Basal	54	STAGE IIA	NA	I	I_II	NA	NA	No	2.090764182305134	High	High
TCGA-AN-A0XV	TCGA-AN-A0XV-01	5.325969031	0	-17	BRCA_LumA	67	STAGE IIIA	NA	I	I_II	NA	NA	No	-0.3199030977002365	Low	High
TCGA-AN-A0XW	TCGA-AN-A0XW-01	5.588979847	0	-3	BRCA_LumA	36	STAGE IIIA	NA	I	I_II	NA	NA	No	0.32912270845505565	High	High
TCGA-AO-A03L	TCGA-AO-A03L-01	80.28405168	0	-7	BRCA_LumA	34	STAGE IIIA	NA	I	I_II	NA	NA	Yes	0.1436867638392579	High	High
TCGA-AO-A03M	TCGA-AO-A03M-01	61.34727291	0	9	BRCA_LumA	29	STAGE I	NA	I	I_II	NA	NA	No	0.885430542302449	High	High
TCGA-AO-A03N	TCGA-AO-A03N-01	66.77187099	0	9	BRCA_LumB	59	STAGE IIB	NA	I	I_II	NA	NA	Yes	0.885430542302449	High	High
TCGA-AO-A03O	TCGA-AO-A03O-01	81.63198212	1	-5	BRCA_LumB	69	STAGE IIA	NA	I	I_II	NA	NA	No	0.2364047361471568	High	High
TCGA-AO-A03P	TCGA-AO-A03P-01	95.70306079	1	-15	BRCA_LumB	54	STAGE IIB	NA	I	I_II	NA	NA	Yes	-0.22718512539233762	Low	Low
TCGA-AO-A03R	TCGA-AO-A03R-01	68.74445212	0	9	BRCA_Normal	57	STAGE IIB	NA	I	I_II	NA	NA	Yes	0.885430542302449	High	High
TCGA-AO-A03T	TCGA-AO-A03T-01	69.82937173	0	13	BRCA_Normal	42	STAGE IIB	NA	I	I_II	NA	NA	Yes	1.0708664869182467	High	High
TCGA-AO-A03U	TCGA-AO-A03U-01	58.94729921	1	-21	BRCA_Normal	31	STAGE I	NA	I	I_II	NA	NA	Yes	-0.5053390423160342	Low	Low
TCGA-AO-A03V	TCGA-AO-A03V-01	44.41595161	0	-21	BRCA_LumA	41	STAGE I	NA	I	I_II	NA	NA	No	-0.5053390423160342	Low	High
TCGA-AO-A0J2	TCGA-AO-A0J2-01	32.77772298	0	31	BRCA_Her2	41	STAGE IA	NA	I	I_II	NA	NA	No	1.9053282376893366	High	High
TCGA-AO-A0J3	TCGA-AO-A0J3-01	21.40250518	0	-19	BRCA_LumB	67	STAGE IIB	NA	I	I_II	NA	NA	Yes	-0.41262107000813536	Low	Low
TCGA-AO-A0J4	TCGA-AO-A0J4-01	52.17477069	0	23	BRCA_Basal	41	STAGE IA	NA	I	I_II	NA	NA	Yes	1.534456348457741	High	High
TCGA-AO-A0J5	TCGA-AO-A0J5-01	26.03807082	1	-33	BRCA_LumA	48	STAGE IV	NA	IV	III_IV	NA	NA	Yes	-1.0616468761634275	Low	Low
TCGA-AO-A0J6	TCGA-AO-A0J6-01	37.47904133	0	31	BRCA_Basal	61	STAGE IIA	NA	I	I_II	NA	NA	Yes	1.9053282376893366	High	High
TCGA-AO-A0J7	TCGA-AO-A0J7-01	20.31758556	0	-17	BRCA_LumB	71	STAGE IIB	NA	I	I_II	NA	NA	Yes	-0.3199030977002365	Low	Low
TCGA-AO-A0J8	TCGA-AO-A0J8-01	22.35591939	0	-29	BRCA_LumA	61	STAGE IIA	NA	I	I_II	NA	NA	Yes	-0.8762109315476297	Low	Low
TCGA-AO-A0J9	TCGA-AO-A0J9-01	53.02955584	0	-23	BRCA_LumA	61	STAGE IIIC	NA	I	I_II	NA	NA	Yes	-0.5980570146239331	Low	High
TCGA-AO-A0JA	TCGA-AO-A0JA-01	21.53401059	0	-33	BRCA_LumA	36	STAGE IIIC	NA	I	I_II	NA	NA	Yes	-1.0616468761634275	Low	Low
TCGA-AO-A0JB	TCGA-AO-A0JB-01	50.69533485	0	-7	BRCA_Normal	50	STAGE IIIA	NA	I	I_II	NA	NA	Yes	0.1436867638392579	High	High
TCGA-AO-A0JC	TCGA-AO-A0JC-01	50.85971661	0	-41	BRCA_LumA	64	STAGE IIA	NA	I	I_II	NA	NA	Yes	-1.432518765395023	Low	Low
TCGA-AO-A0JD	TCGA-AO-A0JD-01	71.99921097	0	7	BRCA_LumB	59	STAGE IIIA	NA	I	I_II	NA	NA	Yes	0.7927125699945501	High	High
TCGA-AO-A0JE	TCGA-AO-A0JE-01	76.76628201	0	-5	BRCA_Her2	53	STAGE IIIA	NA	I	I_II	NA	NA	Yes	0.2364047361471568	High	Low
TCGA-AO-A0JF	TCGA-AO-A0JF-01	65.09517704	0	-35	BRCA_LumA	68	STAGE IIA	NA	I	I_II	NA	NA	Yes	-1.1543648484713265	Low	Low
TCGA-AO-A0JG	TCGA-AO-A0JG-01	26.23532893	0	-39	BRCA_LumA	49	STAGE IIIA	NA	I	I_II	NA	NA	Yes	-1.3398007930871243	Low	Low
TCGA-AO-A0JI	TCGA-AO-A0JI-01	50.23506592	0	-27	BRCA_LumA	56	STAGE IIA	NA	I	I_II	NA	NA	No	-0.783492959239731	Low	Low
TCGA-AO-A0JJ	TCGA-AO-A0JJ-01	62.0376763	0	-35	BRCA_LumA	54	STAGE IIB	NA	I	I_II	NA	NA	Yes	-1.1543648484713265	Low	Low
TCGA-AO-A0JL	TCGA-AO-A0JL-01	55.33090048	0	15	NA	59	STAGE IIIA	NA	I	I_II	NA	NA	Yes	1.1635844592261455	High	High
TCGA-AO-A0JM	TCGA-AO-A0JM-01	71.80195286	0	-9	BRCA_LumB	40	STAGE IIB	NA	I	I_II	NA	NA	Yes	0.050968791531359026	High	Low
TCGA-AO-A124	TCGA-AO-A124-01	115.2644903	0	23	BRCA_Basal	38	STAGE IIA	NA	I	I_II	NA	NA	No	1.534456348457741	High	High
TCGA-AO-A125	TCGA-AO-A125-01	113.6206727	0	-17	BRCA_LumA	72	STAGE IIA	NA	I	I_II	NA	NA	No	-0.3199030977002365	Low	High
TCGA-AO-A126	TCGA-AO-A126-01	108.7220962	0	-9	BRCA_LumA	39	STAGE IIA	NA	I	I_II	NA	NA	Yes	0.050968791531359026	High	High
TCGA-AO-A128	TCGA-AO-A128-01	106.7823914	0	-3	BRCA_Basal	61	STAGE IIA	NA	I	I_II	NA	NA	Yes	0.32912270845505565	High	Low
TCGA-AO-A129	TCGA-AO-A129-01	108.0316928	0	33	BRCA_Basal	29	STAGE IIB	NA	I	I_II	NA	NA	Yes	1.9980462099972354	High	High
TCGA-AO-A12A	TCGA-AO-A12A-01	102.3112076	0	-39	BRCA_LumA	47	STAGE IIA	NA	I	I_II	NA	NA	No	-1.3398007930871243	Low	Low
TCGA-AO-A12B	TCGA-AO-A12B-01	98.26741625	0	-29	BRCA_LumA	63	STAGE IIA	NA	I	I_II	NA	NA	No	-0.8762109315476297	Low	Low
TCGA-AO-A12D	TCGA-AO-A12D-01	82.68402538	0	-15	BRCA_Her2	43	STAGE IIA	NA	I	I_II	NA	NA	Yes	-0.22718512539233762	Low	Low
TCGA-AO-A12E	TCGA-AO-A12E-01	70.42114607	0	-13	BRCA_LumA	51	STAGE IIB	NA	I	I_II	NA	NA	Yes	-0.13446715308443874	High	High
TCGA-AO-A12F	TCGA-AO-A12F-01	60.55824046	0	11	BRCA_Basal	36	STAGE IIA	NA	I	I_II	NA	NA	Yes	0.9781485146103478	High	Low
TCGA-AO-A12G	TCGA-AO-A12G-01	53.88434099	0	-21	BRCA_LumA	75	STAGE IIA	NA	I	I_II	NA	NA	No	-0.5053390423160342	Low	High
TCGA-AO-A12H	TCGA-AO-A12H-01	40.56941842	0	-27	BRCA_LumA	69	STAGE IIA	NA	I	I_II	NA	NA	No	-0.783492959239731	Low	Low
TCGA-AO-A1KO	TCGA-AO-A1KO-01	20.44909097	0	-37	BRCA_Normal	46	STAGE IIB	NA	I	I_II	NA	NA	No	-1.2470828207792253	Low	Low
TCGA-AO-A1KP	TCGA-AO-A1KP-01	97.08386757	0	-23	BRCA_LumB	77	STAGE IIA	NA	I	I_II	NA	NA	No	-0.5980570146239331	Low	Low
TCGA-AO-A1KQ	TCGA-AO-A1KQ-01	61.87329454	0	13	NA	84	STAGE IIIB	NA	I	I_II	NA	NA	No	1.0708664869182467	High	High
TCGA-AO-A1KR	TCGA-AO-A1KR-01	82.61827268	0	23	BRCA_Basal	51	STAGE IIA	NA	I	I_II	NA	NA	No	1.534456348457741	High	High
TCGA-AO-A1KS	TCGA-AO-A1KS-01	11.50672321	0	-15	BRCA_LumB	69	STAGE IIA	NA	I	I_II	NA	NA	Yes	-0.22718512539233762	Low	Low
TCGA-AO-A1KT	TCGA-AO-A1KT-01	17.78610645	0	23	BRCA_LumB	78	STAGE IIA	NA	I	I_II	NA	NA	Yes	1.534456348457741	High	High
TCGA-AQ-A04H	TCGA-AQ-A04H-01	24.78876944	0	-9	BRCA_LumB	61	STAGE IIIA	NA	I	I_II	NA	NA	Yes	0.050968791531359026	High	Low
TCGA-AQ-A04J	TCGA-AQ-A04J-01	26.92573232	0	15	BRCA_Basal	45	STAGE IIA	NA	I	I_II	NA	NA	No	1.1635844592261455	High	Low
TCGA-AQ-A04L	TCGA-AQ-A04L-01	130.091725	0	15	NA	48	STAGE IIA	NA	I	I_II	NA	NA	No	1.1635844592261455	High	High
TCGA-AQ-A0Y5	TCGA-AQ-A0Y5-01	5.654732551	1	7	BRCA_LumA	70	STAGE IIIA	NA	I	I_II	NA	NA	No	0.7927125699945501	High	High
TCGA-AQ-A1H2	TCGA-AQ-A1H2-01	15.61626722	0	-19	BRCA_LumA	84	STAGE IIIA	NA	I	I_II	NA	NA	Yes	-0.41262107000813536	Low	High
TCGA-AQ-A1H3	TCGA-AQ-A1H3-01	32.51471217	0	-33	BRCA_LumA	49	STAGE IIIC	NA	I	I_II	NA	NA	Yes	-1.0616468761634275	Low	Low
TCGA-AQ-A54N	TCGA-AQ-A54N-01	2.564355459	0	-1	NA	51	STAGE IIA	NA	I	I_II	NA	NA	No	0.42184068076295456	High	High
TCGA-AQ-A54O	TCGA-AQ-A54O-01	32.90922839	0	-17	NA	51	STAGE IIA	NA	I	I_II	NA	NA	No	-0.3199030977002365	Low	High
TCGA-AQ-A7U7	TCGA-AQ-A7U7-01	19.19978959	1	-43	BRCA_LumA	55	STAGE IIIA	NA	I	I_II	NA	NA	Yes	-1.5252367377029221	Low	Low
TCGA-AR-A0TP	TCGA-AR-A0TP-01	140.546405	0	21	BRCA_Basal	43	STAGE IIA	NA	I	I_II	NA	NA	Yes	1.4417383761498423	High	High
TCGA-AR-A0TQ	TCGA-AR-A0TQ-01	98.33316895	0	-3	BRCA_LumB	27	STAGE IIIA	NA	I	I_II	NA	NA	Yes	0.32912270845505565	High	High
TCGA-AR-A0TR	TCGA-AR-A0TR-01	5.260216326	1	-35	BRCA_LumA	68	STAGE IIB	NA	I	I_II	NA	NA	No	-1.1543648484713265	Low	Low
TCGA-AR-A0TS	TCGA-AR-A0TS-01	84.09770852	0	-19	BRCA_Basal	46	STAGE IIB	NA	I	I_II	NA	NA	Yes	-0.41262107000813536	Low	Low
TCGA-AR-A0TT	TCGA-AR-A0TT-01	109.0179834	0	-19	BRCA_LumB	53	STAGE IIIA	NA	I	I_II	NA	NA	Yes	-0.41262107000813536	Low	Low
TCGA-AR-A0TU	TCGA-AR-A0TU-01	23.3093336	0	15	NA	35	STAGE IIA	NA	I	I_II	NA	NA	No	1.1635844592261455	High	High
TCGA-AR-A0TV	TCGA-AR-A0TV-01	75.22109347	0	-1	BRCA_LumB	66	STAGE IIA	NA	I	I_II	NA	NA	No	0.42184068076295456	High	High
TCGA-AR-A0TW	TCGA-AR-A0TW-01	98.92494329	0	-3	BRCA_LumA	50	STAGE IIIA	NA	I	I_II	NA	NA	No	0.32912270845505565	High	High
TCGA-AR-A0TX	TCGA-AR-A0TX-01	64.83216622	0	-9	BRCA_Her2	64	STAGE IIA	NA	I	I_II	NA	NA	Yes	0.050968791531359026	High	Low
TCGA-AR-A0TY	TCGA-AR-A0TY-01	55.85692212	1	3	BRCA_LumB	54	STAGE IIA	NA	I	I_II	NA	NA	Yes	0.6072766253787523	High	High
TCGA-AR-A0TZ	TCGA-AR-A0TZ-01	107.2426604	1	-29	BRCA_LumA	43	STAGE IIIA	NA	I	I_II	NA	NA	Yes	-0.8762109315476297	Low	Low
TCGA-AR-A0U0	TCGA-AR-A0U0-01	65.35818786	0	17	BRCA_Basal	73	STAGE IIB	NA	I	I_II	NA	NA	Yes	1.2563024315340445	High	Low
TCGA-AR-A0U2	TCGA-AR-A0U2-01	83.86757405	1	-7	BRCA_LumB	47	STAGE IIIA	NA	I	I_II	NA	NA	Yes	0.1436867638392579	High	High
TCGA-AR-A0U3	TCGA-AR-A0U3-01	134.1355163	0	-5	BRCA_LumA	59	STAGE IIB	NA	I	I_II	NA	NA	Yes	0.2364047361471568	High	High
TCGA-AR-A0U4	TCGA-AR-A0U4-01	107.209784	0	27	BRCA_Basal	54	STAGE IIA	NA	I	I_II	NA	NA	No	1.7198922930735387	High	High
TCGA-AR-A1AH	TCGA-AR-A1AH-01	125.1602722	0	13	BRCA_Basal	51	STAGE IIB	NA	I	I_II	NA	NA	No	1.0708664869182467	High	Low
TCGA-AR-A1AI	TCGA-AR-A1AI-01	108.3604563	0	21	BRCA_Basal	47	STAGE IIA	NA	I	I_II	NA	NA	No	1.4417383761498423	High	High
TCGA-AR-A1AJ	TCGA-AR-A1AJ-01	100.9961535	0	11	BRCA_Basal	83	STAGE I	NA	I	I_II	NA	NA	Yes	0.9781485146103478	High	Low
TCGA-AR-A1AK	TCGA-AR-A1AK-01	103.8563961	0	-27	BRCA_LumA	70	STAGE I	NA	I	I_II	NA	NA	No	-0.783492959239731	Low	Low
TCGA-AR-A1AL	TCGA-AR-A1AL-01	97.67564191	0	-41	BRCA_LumA	60	STAGE IIIA	NA	I	I_II	NA	NA	Yes	-1.432518765395023	Low	Low
TCGA-AR-A1AM	TCGA-AR-A1AM-01	98.33316895	0	-39	NA	52	STAGE IIIA	NA	I	I_II	NA	NA	No	-1.3398007930871243	Low	Low
TCGA-AR-A1AN	TCGA-AR-A1AN-01	95.99894796	0	-27	BRCA_LumA	46	STAGE IIA	NA	I	I_II	NA	NA	Yes	-0.783492959239731	Low	Low
TCGA-AR-A1AO	TCGA-AR-A1AO-01	86.07028964	0	-7	BRCA_Normal	47	STAGE IIA	NA	I	I_II	NA	NA	Yes	0.1436867638392579	High	High
TCGA-AR-A1AP	TCGA-AR-A1AP-01	93.89486143	0	-9	BRCA_LumA	80	STAGE I	NA	I	I_II	NA	NA	No	0.050968791531359026	High	High
TCGA-AR-A1AQ	TCGA-AR-A1AQ-01	99.31945951	0	19	BRCA_Basal	49	STAGE IIA	NA	I	I_II	NA	NA	Yes	1.3490204038419433	High	High
TCGA-AR-A1AR	TCGA-AR-A1AR-01	17.22720847	1	7	BRCA_Basal	50	STAGE IIIA	NA	I	I_II	NA	NA	Yes	0.7927125699945501	High	Low
TCGA-AR-A1AS	TCGA-AR-A1AS-01	37.80780485	0	11	BRCA_LumA	54	STAGE IIB	NA	I	I_II	NA	NA	Yes	0.9781485146103478	High	High
TCGA-AR-A1AT	TCGA-AR-A1AT-01	41.8187198	1	-11	NA	62	STAGE IIA	NA	I	I_II	NA	NA	Yes	-0.04174918077653986	High	High
TCGA-AR-A1AU	TCGA-AR-A1AU-01	94.28937765	0	-17	BRCA_LumA	39	STAGE IIIA	NA	I	I_II	NA	NA	Yes	-0.3199030977002365	Low	High
TCGA-AR-A1AV	TCGA-AR-A1AV-01	61.2815202	0	-41	NA	68	STAGE IIB	NA	I	I_II	NA	NA	Yes	-1.432518765395023	Low	Low
TCGA-AR-A1AW	TCGA-AR-A1AW-01	86.53055857	0	-31	BRCA_LumB	65	STAGE IIA	NA	I	I_II	NA	NA	Yes	-0.9689289038555287	Low	Low
TCGA-AR-A1AX	TCGA-AR-A1AX-01	86.43192951	0	-27	BRCA_LumA	64	STAGE I	NA	I	I_II	NA	NA	Yes	-0.783492959239731	Low	Low
TCGA-AR-A1AY	TCGA-AR-A1AY-01	33.73113719	0	23	BRCA_Basal	65	STAGE I	NA	I	I_II	NA	NA	Yes	1.534456348457741	High	High
TCGA-AR-A24H	TCGA-AR-A24H-01	160.8968669	0	-13	BRCA_LumB	65	STAGE IIA	NA	I	I_II	NA	NA	Yes	-0.13446715308443874	High	Low
TCGA-AR-A24K	TCGA-AR-A24K-01	50.89259296	0	-17	BRCA_LumB	46	STAGE IIA	NA	I	I_II	NA	NA	Yes	-0.3199030977002365	Low	Low
TCGA-AR-A24L	TCGA-AR-A24L-01	94.22362495	1	-27	BRCA_LumA	26	STAGE IIB	NA	I	I_II	NA	NA	Yes	-0.783492959239731	Low	Low
TCGA-AR-A24M	TCGA-AR-A24M-01	120.3274485	0	-37	BRCA_LumA	38	STAGE IIIA	NA	I	I_II	NA	NA	Yes	-1.2470828207792253	Low	Low
TCGA-AR-A24N	TCGA-AR-A24N-01	99.77972844	0	-19	BRCA_LumB	54	STAGE I	NA	I	I_II	NA	NA	No	-0.41262107000813536	Low	Low
TCGA-AR-A24O	TCGA-AR-A24O-01	118.5850018	0	-35	BRCA_LumA	43	STAGE IIIA	NA	I	I_II	NA	NA	Yes	-1.1543648484713265	Low	Low
TCGA-AR-A24P	TCGA-AR-A24P-01	2.761613571	0	-27	BRCA_LumA	47	STAGE I	NA	I	I_II	NA	NA	No	-0.783492959239731	Low	Low
TCGA-AR-A24Q	TCGA-AR-A24Q-01	104.2837887	0	21	BRCA_Basal	49	STAGE IIB	NA	I	I_II	NA	NA	Yes	1.4417383761498423	High	High
TCGA-AR-A24R	TCGA-AR-A24R-01	112.7658875	0	-13	BRCA_LumB	45	STAGE IIIA	NA	I	I_II	NA	NA	Yes	-0.13446715308443874	High	Low
TCGA-AR-A24S	TCGA-AR-A24S-01	97.84002367	0	-13	BRCA_LumB	61	STAGE I	NA	I	I_II	NA	NA	Yes	-0.13446715308443874	High	Low
TCGA-AR-A24T	TCGA-AR-A24T-01	105.2700792	0	-37	BRCA_LumA	46	STAGE IIIC	NA	I	I_II	NA	NA	Yes	-1.2470828207792253	Low	Low
TCGA-AR-A24U	TCGA-AR-A24U-01	102.8372292	0	-7	BRCA_Her2	47	STAGE IIA	NA	I	I_II	NA	NA	Yes	0.1436867638392579	High	Low
TCGA-AR-A24V	TCGA-AR-A24V-01	105.3029556	0	-17	BRCA_LumA	52	STAGE IIB	NA	I	I_II	NA	NA	Yes	-0.3199030977002365	Low	High
TCGA-AR-A24W	TCGA-AR-A24W-01	50.95834566	0	-27	BRCA_LumA	55	STAGE IIB	NA	I	I_II	NA	NA	No	-0.783492959239731	Low	Low
TCGA-AR-A24X	TCGA-AR-A24X-01	98.76056153	0	-35	BRCA_LumA	52	STAGE IIA	NA	I	I_II	NA	NA	No	-1.1543648484713265	Low	Low
TCGA-AR-A24Z	TCGA-AR-A24Z-01	98.66193247	0	-13	BRCA_LumB	57	STAGE IIA	NA	I	I_II	NA	NA	No	-0.13446715308443874	High	Low
TCGA-AR-A250	TCGA-AR-A250-01	88.99628497	0	-15	BRCA_LumB	58	STAGE IIA	NA	I	I_II	NA	NA	No	-0.22718512539233762	Low	Low
TCGA-AR-A251	TCGA-AR-A251-01	99.61534668	0	9	BRCA_Basal	51	STAGE IIIA	NA	I	I_II	NA	NA	Yes	0.885430542302449	High	Low
TCGA-AR-A252	TCGA-AR-A252-01	93.30308709	0	-35	BRCA_LumA	50	STAGE I	NA	I	I_II	NA	NA	Yes	-1.1543648484713265	Low	Low
TCGA-AR-A254	TCGA-AR-A254-01	85.64289706	0	-5	BRCA_Her2	50	STAGE IIIA	NA	I	I_II	NA	NA	Yes	0.2364047361471568	High	Low
TCGA-AR-A255	TCGA-AR-A255-01	71.04579676	0	-31	BRCA_LumA	62	STAGE I	NA	I	I_II	NA	NA	Yes	-0.9689289038555287	Low	Low
TCGA-AR-A256	TCGA-AR-A256-01	93.82910872	1	11	BRCA_Basal	45	STAGE IIA	NA	I	I_II	NA	NA	Yes	0.9781485146103478	High	Low
TCGA-AR-A2LE	TCGA-AR-A2LE-01	166.420094	0	-37	BRCA_LumA	69	STAGE I	NA	I	I_II	NA	NA	Yes	-1.2470828207792253	Low	Low
TCGA-AR-A2LH	TCGA-AR-A2LH-01	20.25183286	1	-3	BRCA_Normal	55	STAGE III	NA	III	III_IV	NA	NA	Yes	0.32912270845505565	High	High
TCGA-AR-A2LJ	TCGA-AR-A2LJ-01	86.53055857	0	-15	NA	40	STAGE IIIA	NA	I	I_II	NA	NA	Yes	-0.22718512539233762	Low	High
TCGA-AR-A2LK	TCGA-AR-A2LK-01	54.21310451	1	-17	BRCA_LumB	62	STAGE III	NA	III	III_IV	NA	NA	Yes	-0.3199030977002365	Low	Low
TCGA-AR-A2LM	TCGA-AR-A2LM-01	63.6157412	0	-43	BRCA_LumA	49	STAGE II	NA	II	I_II	NA	NA	No	-1.5252367377029221	Low	Low
TCGA-AR-A2LN	TCGA-AR-A2LN-01	38.16944472	0	-45	BRCA_LumA	65	STAGE IIA	NA	I	I_II	NA	NA	No	-1.617954710010821	Low	Low
TCGA-AR-A2LO	TCGA-AR-A2LO-01	39.38586974	0	-35	BRCA_LumA	46	STAGE IIB	NA	I	I_II	NA	NA	Yes	-1.1543648484713265	Low	Low
TCGA-AR-A2LQ	TCGA-AR-A2LQ-01	40.53654207	0	-37	BRCA_Normal	59	STAGE IIB	NA	I	I_II	NA	NA	Yes	-1.2470828207792253	Low	Low
TCGA-AR-A5QM	TCGA-AR-A5QM-01	73.3471414	0	-29	BRCA_LumA	62	STAGE IIA	NA	I	I_II	NA	NA	Yes	-0.8762109315476297	Low	Low
TCGA-AR-A5QN	TCGA-AR-A5QN-01	33.30374462	0	-29	BRCA_LumA	68	STAGE IIIC	NA	I	I_II	NA	NA	Yes	-0.8762109315476297	Low	Low
TCGA-AR-A5QP	TCGA-AR-A5QP-01	38.95847717	0	-13	BRCA_LumA	54	STAGE IIB	NA	I	I_II	NA	NA	Yes	-0.13446715308443874	High	High
TCGA-AR-A5QQ	TCGA-AR-A5QQ-01	10.58618536	1	47	BRCA_Basal	68	STAGE IIIA	NA	I	I_II	NA	NA	Yes	2.6470720161525274	High	High
TCGA-B6-A0I1	TCGA-B6-A0I1-01	77.62106717	1	37	BRCA_Basal	73	STAGE IIA	NA	I	I_II	NA	NA	Yes	2.183482154613033	High	High
TCGA-B6-A0I2	TCGA-B6-A0I2-01	143.3737713	0	15	BRCA_Basal	45	STAGE IA	NA	I	I_II	NA	NA	Yes	1.1635844592261455	High	Low
TCGA-B6-A0I5	TCGA-B6-A0I5-01	281.2900681	0	9	BRCA_LumA	49	STAGE IIB	NA	I	I_II	NA	NA	No	0.885430542302449	High	High
TCGA-B6-A0I6	TCGA-B6-A0I6-01	32.58046487	1	29	NA	49	STAGE IIA	NA	I	I_II	NA	NA	Yes	1.8126102653814375	High	High
TCGA-B6-A0I8	TCGA-B6-A0I8-01	24.62438768	1	-25	NA	46	STAGE X	NA	NA	NA	NA	NA	Yes	-0.690774986931832	Low	Low
TCGA-B6-A0I9	TCGA-B6-A0I9-01	11.90123944	1	1	BRCA_Her2	62	STAGE IV	NA	IV	III_IV	NA	NA	Yes	0.5145586530708535	High	Low
TCGA-B6-A0IA	TCGA-B6-A0IA-01	275.86547	0	3	BRCA_LumA	51	STAGE IIA	NA	I	I_II	NA	NA	No	0.6072766253787523	High	High
TCGA-B6-A0IB	TCGA-B6-A0IB-01	129.5657034	1	-5	BRCA_LumB	64	STAGE IV	NA	IV	III_IV	NA	NA	Yes	0.2364047361471568	High	High
TCGA-B6-A0IC	TCGA-B6-A0IC-01	50.69533485	1	-35	BRCA_LumA	90	STAGE X	NA	NA	NA	NA	NA	No	-1.1543648484713265	Low	Low
TCGA-B6-A0IE	TCGA-B6-A0IE-01	65.52256962	1	-5	BRCA_LumA	38	STAGE IIIA	NA	I	I_II	NA	NA	Yes	0.2364047361471568	High	High
TCGA-B6-A0IG	TCGA-B6-A0IG-01	146.4970247	1	15	BRCA_LumA	50	STAGE IIB	NA	I	I_II	NA	NA	Yes	1.1635844592261455	High	High
TCGA-B6-A0IH	TCGA-B6-A0IH-01	112.3713713	1	-39	BRCA_LumA	81	STAGE IIIA	NA	I	I_II	NA	NA	Yes	-1.3398007930871243	Low	Low
TCGA-B6-A0IJ	TCGA-B6-A0IJ-01	233.6193576	0	21	BRCA_Basal	42	STAGE IIB	NA	I	I_II	NA	NA	No	1.4417383761498423	High	High
TCGA-B6-A0IK	TCGA-B6-A0IK-01	18.77239702	1	19	BRCA_Her2	63	STAGE IIIB	NA	I	I_II	NA	NA	Yes	1.3490204038419433	High	High
TCGA-B6-A0IM	TCGA-B6-A0IM-01	127.3301115	1	-19	BRCA_LumA	75	STAGE IIB	NA	I	I_II	NA	NA	No	-0.41262107000813536	Low	High
TCGA-B6-A0IN	TCGA-B6-A0IN-01	84.5908538	1	7	BRCA_LumB	45	STAGE X	NA	NA	NA	NA	NA	Yes	0.7927125699945501	High	High
TCGA-B6-A0IO	TCGA-B6-A0IO-01	165.762567	0	-13	BRCA_LumA	66	STAGE IIA	NA	I	I_II	NA	NA	No	-0.13446715308443874	High	High
TCGA-B6-A0IP	TCGA-B6-A0IP-01	129.0725581	1	-31	BRCA_LumA	74	STAGE IA	NA	I	I_II	NA	NA	No	-0.9689289038555287	Low	Low
TCGA-B6-A0IQ	TCGA-B6-A0IQ-01	140.8751685	0	31	BRCA_Basal	40	STAGE IIIA	NA	I	I_II	NA	NA	Yes	1.9053282376893366	High	High
TCGA-B6-A0RE	TCGA-B6-A0RE-01	255.6793898	0	27	BRCA_Basal	61	STAGE X	NA	NA	NA	NA	NA	Yes	1.7198922930735387	High	High
TCGA-B6-A0RG	TCGA-B6-A0RG-01	68.44856495	0	-21	BRCA_LumA	26	STAGE IIB	NA	I	I_II	NA	NA	No	-0.5053390423160342	Low	High
TCGA-B6-A0RH	TCGA-B6-A0RH-01	212.2497288	1	17	BRCA_Her2	51	STAGE IIA	NA	I	I_II	NA	NA	No	1.2563024315340445	High	High
TCGA-B6-A0RI	TCGA-B6-A0RI-01	234.2768846	0	-15	BRCA_LumA	44	STAGE IIIB	NA	I	I_II	NA	NA	Yes	-0.22718512539233762	Low	High
TCGA-B6-A0RL	TCGA-B6-A0RL-01	81.17171319	1	-1	BRCA_LumB	60	STAGE IIA	NA	I	I_II	NA	NA	No	0.42184068076295456	High	High
TCGA-B6-A0RM	TCGA-B6-A0RM-01	78.01558339	1	-13	BRCA_LumA	57	STAGE X	NA	NA	NA	NA	NA	No	-0.13446715308443874	High	High
TCGA-B6-A0RN	TCGA-B6-A0RN-01	263.2738271	0	-37	BRCA_LumA	60	STAGE IA	NA	I	I_II	NA	NA	Yes	-1.2470828207792253	Low	Low
TCGA-B6-A0RO	TCGA-B6-A0RO-01	162.0475392	0	-17	BRCA_LumA	71	STAGE IIIB	NA	I	I_II	NA	NA	No	-0.3199030977002365	Low	High
TCGA-B6-A0RP	TCGA-B6-A0RP-01	102.7714765	1	-41	BRCA_LumA	73	STAGE IIIB	NA	I	I_II	NA	NA	Yes	-1.432518765395023	Low	Low
TCGA-B6-A0RQ	TCGA-B6-A0RQ-01	140.2833942	1	-39	BRCA_Normal	68	STAGE IIB	NA	I	I_II	NA	NA	No	-1.3398007930871243	Low	Low
TCGA-B6-A0RS	TCGA-B6-A0RS-01	100.7002663	1	17	BRCA_Her2	38	STAGE IIA	NA	I	I_II	NA	NA	Yes	1.2563024315340445	High	High
TCGA-B6-A0RT	TCGA-B6-A0RT-01	89.4565539	0	-9	BRCA_Basal	39	STAGE IIIA	NA	I	I_II	NA	NA	Yes	0.050968791531359026	High	Low
TCGA-B6-A0RU	TCGA-B6-A0RU-01	282.9010093	0	23	BRCA_Basal	40	STAGE IA	NA	I	I_II	NA	NA	Yes	1.534456348457741	High	High
TCGA-B6-A0RV	TCGA-B6-A0RV-01	169.5104711	0	-23	BRCA_LumA	42	STAGE IIIA	NA	I	I_II	NA	NA	Yes	-0.5980570146239331	Low	High
TCGA-B6-A0WS	TCGA-B6-A0WS-01	97.4783838	1	-21	BRCA_LumA	58	STAGE X	NA	NA	NA	NA	NA	No	-0.5053390423160342	Low	High
TCGA-B6-A0WT	TCGA-B6-A0WT-01	188.6773844	0	-33	BRCA_LumA	61	STAGE IIB	NA	I	I_II	NA	NA	Yes	-1.0616468761634275	Low	Low
TCGA-B6-A0WV	TCGA-B6-A0WV-01	79.46214288	1	3	BRCA_LumB	67	STAGE IIB	NA	I	I_II	NA	NA	No	0.6072766253787523	High	High
TCGA-B6-A0WW	TCGA-B6-A0WW-01	18.34500444	1	-23	BRCA_LumB	58	STAGE X	NA	NA	NA	NA	NA	Yes	-0.5980570146239331	Low	Low
TCGA-B6-A0WX	TCGA-B6-A0WX-01	21.00798895	1	-9	BRCA_Basal	40	STAGE IIIA	NA	I	I_II	NA	NA	Yes	0.050968791531359026	High	Low
TCGA-B6-A0WY	TCGA-B6-A0WY-01	113.7850544	1	-29	BRCA_LumA	40	STAGE IIIA	NA	I	I_II	NA	NA	Yes	-0.8762109315476297	Low	Low
TCGA-B6-A0WZ	TCGA-B6-A0WZ-01	206.858007	0	3	BRCA_LumA	50	STAGE II	NA	II	I_II	NA	NA	Yes	0.6072766253787523	High	High
TCGA-B6-A0X0	TCGA-B6-A0X0-01	129.6972088	1	-33	BRCA_LumA	54	STAGE I	NA	I	I_II	NA	NA	No	-1.0616468761634275	Low	Low
TCGA-B6-A0X1	TCGA-B6-A0X1-01	245.0932045	1	17	BRCA_Basal	48	STAGE IIB	NA	I	I_II	NA	NA	No	1.2563024315340445	High	Low
TCGA-B6-A0X4	TCGA-B6-A0X4-01	28.27366275	1	-9	BRCA_LumA	62	STAGE IIB	NA	I	I_II	NA	NA	Yes	0.050968791531359026	High	High
TCGA-B6-A0X5	TCGA-B6-A0X5-01	68.94171023	1	-11	BRCA_LumB	61	STAGE IIB	NA	I	I_II	NA	NA	Yes	-0.04174918077653986	High	Low
TCGA-B6-A0X7	TCGA-B6-A0X7-01	58.55278298	1	-35	BRCA_LumA	62	STAGE X	NA	NA	NA	NA	NA	Yes	-1.1543648484713265	Low	Low
TCGA-B6-A1KC	TCGA-B6-A1KC-01	43.59404281	0	-23	BRCA_LumB	67	STAGE IIB	NA	I	I_II	NA	NA	Yes	-0.5980570146239331	Low	Low
TCGA-B6-A1KF	TCGA-B6-A1KF-01	101.5221751	0	13	BRCA_Basal	68	STAGE IIB	NA	I	I_II	NA	NA	Yes	1.0708664869182467	High	Low
TCGA-B6-A1KI	TCGA-B6-A1KI-01	73.51152316	0	-35	BRCA_LumA	63	STAGE I	NA	I	I_II	NA	NA	Yes	-1.1543648484713265	Low	Low
TCGA-B6-A1KN	TCGA-B6-A1KN-01	139.1655982	0	-17	BRCA_LumB	57	STAGE IIIB	NA	I	I_II	NA	NA	Yes	-0.3199030977002365	Low	Low
TCGA-B6-A2IU	TCGA-B6-A2IU-01	170.1679982	0	-31	BRCA_LumA	62	STAGE IIA	NA	I	I_II	NA	NA	Yes	-0.9689289038555287	Low	Low
TCGA-B6-A3ZX	TCGA-B6-A3ZX-01	37.87355755	1	-19	NA	50	STAGE IV	NA	IV	III_IV	NA	NA	Yes	-0.41262107000813536	Low	High
TCGA-B6-A400	TCGA-B6-A400-01	7.068415689	0	21	NA	43	STAGE IIIA	NA	I	I_II	NA	NA	Yes	1.4417383761498423	High	High
TCGA-B6-A401	TCGA-B6-A401-01	85.3470099	0	-9	BRCA_LumA	47	STAGE IIA	NA	I	I_II	NA	NA	No	0.050968791531359026	High	High
TCGA-B6-A402	TCGA-B6-A402-01	74.990959	0	13	NA	47	STAGE I	NA	I	I_II	NA	NA	Yes	1.0708664869182467	High	High
TCGA-B6-A408	TCGA-B6-A408-01	68.11980143	0	-17	NA	55	STAGE IIIC	NA	I	I_II	NA	NA	Yes	-0.3199030977002365	Low	High
TCGA-B6-A409	TCGA-B6-A409-01	18.83814972	1	17	BRCA_Basal	44	STAGE IIIA	NA	I	I_II	NA	NA	Yes	1.2563024315340445	High	Low
TCGA-B6-A40B	TCGA-B6-A40B-01	103.6262616	0	-11	BRCA_LumA	76	STAGE I	NA	I	I_II	NA	NA	No	-0.04174918077653986	High	High
TCGA-B6-A40C	TCGA-B6-A40C-01	71.14442582	0	-15	BRCA_LumA	51	STAGE IIB	NA	I	I_II	NA	NA	Yes	-0.22718512539233762	Low	High
TCGA-BH-A0AU	TCGA-BH-A0AU-01	62.92533781	0	-21	BRCA_LumB	45	STAGE IIA	NA	I	I_II	NA	NA	Yes	-0.5053390423160342	Low	Low
TCGA-BH-A0AV	TCGA-BH-A0AV-01	59.83496071	0	27	BRCA_Basal	52	STAGE I	NA	I	I_II	NA	NA	Yes	1.7198922930735387	High	High
TCGA-BH-A0AW	TCGA-BH-A0AW-01	20.44909097	0	3	BRCA_Her2	56	STAGE IIA	NA	I	I_II	NA	NA	Yes	0.6072766253787523	High	Low
TCGA-BH-A0AY	TCGA-BH-A0AY-01	25.54492554	0	-7	BRCA_LumA	62	STAGE IIA	NA	I	I_II	NA	NA	No	0.1436867638392579	High	High
TCGA-BH-A0AZ	TCGA-BH-A0AZ-01	63.08971957	0	-39	BRCA_LumA	47	STAGE IIIA	NA	I	I_II	NA	NA	No	-1.3398007930871243	Low	Low
TCGA-BH-A0B0	TCGA-BH-A0B0-01	81.434724	0	-17	BRCA_LumA	56	STAGE I	NA	I	I_II	NA	NA	Yes	-0.3199030977002365	Low	High
TCGA-BH-A0B1	TCGA-BH-A0B1-01	37.74205214	0	-11	NA	66	STAGE IIB	NA	I	I_II	NA	NA	Yes	-0.04174918077653986	High	High
TCGA-BH-A0B3	TCGA-BH-A0B3-01	39.5502515	0	37	BRCA_Basal	53	STAGE IIB	NA	I	I_II	NA	NA	Yes	2.183482154613033	High	High
TCGA-BH-A0B4	TCGA-BH-A0B4-01	39.15573528	0	-7	NA	65	STAGE IIIA	NA	I	I_II	NA	NA	Yes	0.1436867638392579	High	High
TCGA-BH-A0B5	TCGA-BH-A0B5-01	70.22388796	0	-31	BRCA_LumA	40	STAGE IIIA	NA	I	I_II	NA	NA	Yes	-0.9689289038555287	Low	Low
TCGA-BH-A0B7	TCGA-BH-A0B7-01	84.13058487	0	-9	BRCA_Her2	42	STAGE IIB	NA	I	I_II	NA	NA	Yes	0.050968791531359026	High	Low
TCGA-BH-A0B8	TCGA-BH-A0B8-01	51.58299635	0	-33	NA	64	STAGE I	NA	I	I_II	NA	NA	Yes	-1.0616468761634275	Low	Low
TCGA-BH-A0B9	TCGA-BH-A0B9-01	51.68162541	0	33	BRCA_Basal	44	STAGE IA	NA	I	I_II	NA	NA	Yes	1.9980462099972354	High	High
TCGA-BH-A0BA	TCGA-BH-A0BA-01	37.21603051	0	-23	BRCA_LumA	51	STAGE IIIC	NA	I	I_II	NA	NA	Yes	-0.5980570146239331	Low	High
TCGA-BH-A0BC	TCGA-BH-A0BC-01	32.02156689	0	-3	BRCA_LumA	60	STAGE IIIC	NA	I	I_II	NA	NA	Yes	0.32912270845505565	High	High
TCGA-BH-A0BD	TCGA-BH-A0BD-01	18.21349903	0	-11	BRCA_LumB	47	STAGE IIA	NA	I	I_II	NA	NA	Yes	-0.04174918077653986	High	Low
TCGA-BH-A0BF	TCGA-BH-A0BF-01	43.5282901	1	-27	BRCA_LumB	56	STAGE IIB	NA	I	I_II	NA	NA	No	-0.783492959239731	Low	Low
TCGA-BH-A0BG	TCGA-BH-A0BG-01	61.51165467	0	-9	BRCA_Basal	73	STAGE I	NA	I	I_II	NA	NA	Yes	0.050968791531359026	High	Low
TCGA-BH-A0BJ	TCGA-BH-A0BJ-01	21.69839235	0	-27	BRCA_LumA	41	STAGE IIB	NA	I	I_II	NA	NA	Yes	-0.783492959239731	Low	Low
TCGA-BH-A0BL	TCGA-BH-A0BL-01	74.89232995	0	13	BRCA_Basal	35	STAGE I	NA	I	I_II	NA	NA	No	1.0708664869182467	High	Low
TCGA-BH-A0BM	TCGA-BH-A0BM-01	61.67603643	0	-21	BRCA_LumA	54	STAGE IIB	NA	I	I_II	NA	NA	No	-0.5053390423160342	Low	High
TCGA-BH-A0BO	TCGA-BH-A0BO-01	72.22934543	0	-23	BRCA_LumA	54	STAGE I	NA	I	I_II	NA	NA	Yes	-0.5980570146239331	Low	High
TCGA-BH-A0BP	TCGA-BH-A0BP-01	75.48410428	1	-17	BRCA_LumA	76	STAGE I	NA	I	I_II	NA	NA	Yes	-0.3199030977002365	Low	High
TCGA-BH-A0BQ	TCGA-BH-A0BQ-01	74.13617385	0	-27	BRCA_LumA	39	STAGE I	NA	I	I_II	NA	NA	Yes	-0.783492959239731	Low	Low
TCGA-BH-A0BR	TCGA-BH-A0BR-01	76.60190025	0	15	BRCA_LumA	59	STAGE I	NA	I	I_II	NA	NA	Yes	1.1635844592261455	High	High
TCGA-BH-A0BS	TCGA-BH-A0BS-01	85.87303153	0	-23	BRCA_LumA	55	STAGE IIIA	NA	I	I_II	NA	NA	Yes	-0.5980570146239331	Low	High
TCGA-BH-A0BT	TCGA-BH-A0BT-01	77.75257258	0	-17	BRCA_LumA	56	STAGE IIA	NA	I	I_II	NA	NA	Yes	-0.3199030977002365	Low	High
TCGA-BH-A0BV	TCGA-BH-A0BV-01	49.93917875	0	-43	BRCA_LumA	78	STAGE IIB	NA	I	I_II	NA	NA	No	-1.5252367377029221	Low	Low
TCGA-BH-A0BW	TCGA-BH-A0BW-01	77.94983069	0	-13	BRCA_Basal	71	STAGE I	NA	I	I_II	NA	NA	Yes	-0.13446715308443874	High	Low
TCGA-BH-A0BZ	TCGA-BH-A0BZ-01	74.13617385	0	5	BRCA_LumB	59	STAGE IIIA	NA	I	I_II	NA	NA	Yes	0.6999945976866512	High	High
TCGA-BH-A0C0	TCGA-BH-A0C0-01	41.75296709	0	7	BRCA_LumB	62	STAGE IIA	NA	I	I_II	NA	NA	Yes	0.7927125699945501	High	High
TCGA-BH-A0C1	TCGA-BH-A0C1-01	46.38853273	1	-33	BRCA_LumA	61	STAGE IIIA	NA	I	I_II	NA	NA	Yes	-1.0616468761634275	Low	Low
TCGA-BH-A0C3	TCGA-BH-A0C3-01	89.06203768	0	-23	BRCA_LumB	47	STAGE I	NA	I	I_II	NA	NA	Yes	-0.5980570146239331	Low	Low
TCGA-BH-A0C7	TCGA-BH-A0C7-01	90.9688661	0	-25	BRCA_LumB	48	STAGE IIB	NA	I	I_II	NA	NA	No	-0.690774986931832	Low	Low
TCGA-BH-A0DD	TCGA-BH-A0DD-01	81.73061117	0	-23	NA	58	STAGE IIB	NA	I	I_II	NA	NA	No	-0.5980570146239331	Low	Low
TCGA-BH-A0DE	TCGA-BH-A0DE-01	77.98270704	0	-39	BRCA_LumA	62	STAGE IIA	NA	I	I_II	NA	NA	Yes	-1.3398007930871243	Low	Low
TCGA-BH-A0DG	TCGA-BH-A0DG-01	67.10063451	0	-27	BRCA_LumA	30	STAGE IIA	NA	I	I_II	NA	NA	Yes	-0.783492959239731	Low	Low
TCGA-BH-A0DH	TCGA-BH-A0DH-01	38.00506296	0	-21	BRCA_LumA	63	STAGE IIB	NA	I	I_II	NA	NA	Yes	-0.5053390423160342	Low	High
TCGA-BH-A0DI	TCGA-BH-A0DI-01	29.98323306	0	-35	BRCA_LumA	63	STAGE IIB	NA	I	I_II	NA	NA	Yes	-1.1543648484713265	Low	Low
TCGA-BH-A0DK	TCGA-BH-A0DK-01	13.90669691	0	-13	BRCA_LumA	49	STAGE IIA	NA	I	I_II	NA	NA	No	-0.13446715308443874	High	High
TCGA-BH-A0DL	TCGA-BH-A0DL-01	78.27859421	0	29	BRCA_Basal	64	STAGE IIA	NA	I	I_II	NA	NA	Yes	1.8126102653814375	High	High
TCGA-BH-A0DO	TCGA-BH-A0DO-01	54.04872275	0	-33	BRCA_LumA	78	STAGE I	NA	I	I_II	NA	NA	No	-1.0616468761634275	Low	Low
TCGA-BH-A0DP	TCGA-BH-A0DP-01	15.64914357	0	-27	BRCA_LumA	60	STAGE IIB	NA	I	I_II	NA	NA	Yes	-0.783492959239731	Low	Low
TCGA-BH-A0DQ	TCGA-BH-A0DQ-01	3.2218825	0	-23	BRCA_LumA	42	STAGE IIB	NA	I	I_II	NA	NA	Yes	-0.5980570146239331	Low	High
TCGA-BH-A0DS	TCGA-BH-A0DS-01	2.564355459	0	-17	BRCA_LumA	71	STAGE IIIA	NA	I	I_II	NA	NA	Yes	-0.3199030977002365	Low	High
TCGA-BH-A0DT	TCGA-BH-A0DT-01	79.00187395	0	-39	BRCA_LumA	41	STAGE IIA	NA	I	I_II	NA	NA	Yes	-1.3398007930871243	Low	Low
TCGA-BH-A0DV	TCGA-BH-A0DV-01	67.85679061	0	-37	BRCA_LumA	54	STAGE IIIA	NA	I	I_II	NA	NA	Yes	-1.2470828207792253	Low	Low
TCGA-BH-A0DX	TCGA-BH-A0DX-01	70.881415	0	-13	BRCA_LumA	62	STAGE I	NA	I	I_II	NA	NA	Yes	-0.13446715308443874	High	High
TCGA-BH-A0DZ	TCGA-BH-A0DZ-01	16.27379426	0	31	BRCA_LumA	43	STAGE IIB	NA	I	I_II	NA	NA	No	1.9053282376893366	High	High
TCGA-BH-A0E0	TCGA-BH-A0E0-01	4.405431173	0	25	BRCA_Basal	38	STAGE IIIC	NA	I	I_II	NA	NA	Yes	1.62717432076564	High	High
TCGA-BH-A0E1	TCGA-BH-A0E1-01	15.68201992	0	-23	BRCA_LumA	52	STAGE IIB	NA	I	I_II	NA	NA	No	-0.5980570146239331	Low	High
TCGA-BH-A0E2	TCGA-BH-A0E2-01	14.30121314	0	-3	BRCA_LumA	49	STAGE IIIA	NA	I	I_II	NA	NA	No	0.32912270845505565	High	High
TCGA-BH-A0E6	TCGA-BH-A0E6-01	9.632771148	0	11	BRCA_Basal	69	STAGE IA	NA	I	I_II	NA	NA	Yes	0.9781485146103478	High	Low
TCGA-BH-A0E7	TCGA-BH-A0E7-01	44.81046783	0	-23	BRCA_LumA	79	STAGE IIB	NA	I	I_II	NA	NA	Yes	-0.5980570146239331	Low	High
TCGA-BH-A0E9	TCGA-BH-A0E9-01	81.82924023	0	-41	BRCA_LumA	53	STAGE IIB	NA	I	I_II	NA	NA	Yes	-1.432518765395023	Low	Low
TCGA-BH-A0EA	TCGA-BH-A0EA-01	32.58046487	1	-41	BRCA_LumA	72	STAGE IIA	NA	I	I_II	NA	NA	No	-1.432518765395023	Low	Low
TCGA-BH-A0EB	TCGA-BH-A0EB-01	24.49288227	0	-37	BRCA_LumA	69	STAGE IA	NA	I	I_II	NA	NA	Yes	-1.2470828207792253	Low	Low
TCGA-BH-A0EE	TCGA-BH-A0EE-01	31.00239997	0	31	BRCA_Her2	68	STAGE IIB	NA	I	I_II	NA	NA	No	1.9053282376893366	High	High
TCGA-BH-A0EI	TCGA-BH-A0EI-01	63.31985403	0	-31	BRCA_LumA	51	STAGE IIA	NA	I	I_II	NA	NA	Yes	-0.9689289038555287	Low	Low
TCGA-BH-A0GY	TCGA-BH-A0GY-01	30.34487293	0	13	BRCA_LumA	67	STAGE IIA	NA	I	I_II	NA	NA	Yes	1.0708664869182467	High	High
TCGA-BH-A0GZ	TCGA-BH-A0GZ-01	10.78344347	0	-11	BRCA_LumA	62	STAGE IIA	NA	I	I_II	NA	NA	Yes	-0.04174918077653986	High	High
TCGA-BH-A0H0	TCGA-BH-A0H0-01	15.15599829	0	-15	BRCA_LumB	69	STAGE IA	NA	I	I_II	NA	NA	Yes	-0.22718512539233762	Low	Low
TCGA-BH-A0H3	TCGA-BH-A0H3-01	63.38560673	0	-39	BRCA_LumA	46	STAGE I	NA	I	I_II	NA	NA	Yes	-1.3398007930871243	Low	Low
TCGA-BH-A0H5	TCGA-BH-A0H5-01	53.25969031	0	-45	BRCA_LumA	45	STAGE I	NA	I	I_II	NA	NA	No	-1.617954710010821	Low	Low
TCGA-BH-A0H6	TCGA-BH-A0H6-01	24.55863497	0	-11	BRCA_LumA	82	STAGE I	NA	I	I_II	NA	NA	Yes	-0.04174918077653986	High	High
TCGA-BH-A0H7	TCGA-BH-A0H7-01	23.07919913	0	7	BRCA_LumA	65	STAGE IIIA	NA	I	I_II	NA	NA	Yes	0.7927125699945501	High	High
TCGA-BH-A0H9	TCGA-BH-A0H9-01	40.99681099	0	-5	BRCA_LumA	69	STAGE IIA	NA	I	I_II	NA	NA	Yes	0.2364047361471568	High	High
TCGA-BH-A0HA	TCGA-BH-A0HA-01	52.96380314	0	-25	BRCA_LumA	31	STAGE I	NA	I	I_II	NA	NA	No	-0.690774986931832	Low	High
TCGA-BH-A0HB	TCGA-BH-A0HB-01	26.49833974	0	21	BRCA_LumA	55	STAGE IA	NA	I	I_II	NA	NA	Yes	1.4417383761498423	High	High
TCGA-BH-A0HF	TCGA-BH-A0HF-01	23.90110793	0	-7	NA	77	STAGE IA	NA	I	I_II	NA	NA	Yes	0.1436867638392579	High	High
TCGA-BH-A0HI	TCGA-BH-A0HI-01	20.38333827	0	-35	BRCA_LumA	78	STAGE IA	NA	I	I_II	NA	NA	Yes	-1.1543648484713265	Low	Low
TCGA-BH-A0HK	TCGA-BH-A0HK-01	5.851990663	0	-13	BRCA_LumA	81	STAGE IIB	NA	I	I_II	NA	NA	No	-0.13446715308443874	High	High
TCGA-BH-A0HL	TCGA-BH-A0HL-01	2.367097347	0	-25	NA	56	STAGE IIB	NA	I	I_II	NA	NA	No	-0.690774986931832	Low	Low
TCGA-BH-A0HN	TCGA-BH-A0HN-01	16.96419765	0	-33	NA	67	STAGE IA	NA	I	I_II	NA	NA	No	-1.0616468761634275	Low	Low
TCGA-BH-A0HO	TCGA-BH-A0HO-01	2.498602755	0	-31	BRCA_LumA	48	STAGE IIA	NA	I	I_II	NA	NA	Yes	-0.9689289038555287	Low	Low
TCGA-BH-A0HP	TCGA-BH-A0HP-01	13.61080975	0	-17	BRCA_LumA	65	STAGE IIIA	NA	I	I_II	NA	NA	Yes	-0.3199030977002365	Low	High
TCGA-BH-A0HQ	TCGA-BH-A0HQ-01	36.85439064	0	-41	BRCA_LumA	56	STAGE IIA	NA	I	I_II	NA	NA	Yes	-1.432518765395023	Low	Low
TCGA-BH-A0HU	TCGA-BH-A0HU-01	12.88753	0	3	BRCA_LumB	52	STAGE IA	NA	I	I_II	NA	NA	Yes	0.6072766253787523	High	High
TCGA-BH-A0HW	TCGA-BH-A0HW-01	51.31998553	0	-13	BRCA_LumB	62	STAGE IA	NA	I	I_II	NA	NA	Yes	-0.13446715308443874	High	Low
TCGA-BH-A0HX	TCGA-BH-A0HX-01	27.25449584	0	-1	BRCA_LumA	54	STAGE IIB	NA	I	I_II	NA	NA	No	0.42184068076295456	High	High
TCGA-BH-A0HY	TCGA-BH-A0HY-01	50.7939639	0	-13	BRCA_LumB	60	STAGE I	NA	I	I_II	NA	NA	No	-0.13446715308443874	High	Low
TCGA-BH-A0RX	TCGA-BH-A0RX-01	5.588979847	0	27	BRCA_Basal	59	STAGE IIA	NA	I	I_II	NA	NA	Yes	1.7198922930735387	High	High
TCGA-BH-A0W3	TCGA-BH-A0W3-01	23.93398429	0	-39	BRCA_LumB	58	STAGE IIA	NA	I	I_II	NA	NA	Yes	-1.3398007930871243	Low	Low
TCGA-BH-A0W4	TCGA-BH-A0W4-01	24.9531512	0	-37	BRCA_LumA	46	STAGE IIA	NA	I	I_II	NA	NA	No	-1.2470828207792253	Low	Low
TCGA-BH-A0W5	TCGA-BH-A0W5-01	42.34474143	0	-35	BRCA_LumA	77	STAGE IIA	NA	I	I_II	NA	NA	Yes	-1.1543648484713265	Low	Low
TCGA-BH-A0W7	TCGA-BH-A0W7-01	44.81046783	0	1	BRCA_LumA	49	STAGE I	NA	I	I_II	NA	NA	Yes	0.5145586530708535	High	High
TCGA-BH-A0WA	TCGA-BH-A0WA-01	23.04632278	0	31	BRCA_Basal	82	STAGE I	NA	I	I_II	NA	NA	No	1.9053282376893366	High	High
TCGA-BH-A18F	TCGA-BH-A18F-01	32.90922839	0	-21	BRCA_LumA	50	STAGE IIA	NA	I	I_II	NA	NA	Yes	-0.5053390423160342	Low	High
TCGA-BH-A18G	TCGA-BH-A18G-01	4.898576454	0	25	BRCA_Basal	81	STAGE IA	NA	I	I_II	NA	NA	Yes	1.62717432076564	High	High
TCGA-BH-A18H	TCGA-BH-A18H-01	21.43538153	0	-19	BRCA_LumA	63	STAGE IA	NA	I	I_II	NA	NA	Yes	-0.41262107000813536	Low	High
TCGA-BH-A18I	TCGA-BH-A18I-01	35.93385278	0	-31	BRCA_LumA	53	STAGE IIA	NA	I	I_II	NA	NA	No	-0.9689289038555287	Low	Low
TCGA-BH-A18J	TCGA-BH-A18J-01	20.12032745	1	-5	BRCA_LumA	56	STAGE IV	NA	IV	III_IV	NA	NA	NA	0.2364047361471568	High	High
TCGA-BH-A18K	TCGA-BH-A18K-01	90.83736069	1	-9	BRCA_LumA	46	STAGE I	NA	I	I_II	NA	NA	NA	0.050968791531359026	High	High
TCGA-BH-A18L	TCGA-BH-A18L-01	26.6627215	1	-3	BRCA_LumB	50	STAGE IIIA	NA	I	I_II	NA	NA	NA	0.32912270845505565	High	High
TCGA-BH-A18M	TCGA-BH-A18M-01	72.55810895	1	-33	BRCA_LumA	39	STAGE IIIA	NA	I	I_II	NA	NA	NA	-1.0616468761634275	Low	Low
TCGA-BH-A18N	TCGA-BH-A18N-01	37.74205214	1	-35	BRCA_LumA	88	STAGE IIA	NA	I	I_II	NA	NA	No	-1.1543648484713265	Low	Low
TCGA-BH-A18P	TCGA-BH-A18P-01	30.27912023	1	-27	BRCA_Her2	60	STAGE I	NA	I	I_II	NA	NA	NA	-0.783492959239731	Low	Low
TCGA-BH-A18Q	TCGA-BH-A18Q-01	55.62678765	1	-19	BRCA_Basal	56	STAGE IIB	NA	I	I_II	NA	NA	NA	-0.41262107000813536	Low	Low
TCGA-BH-A18R	TCGA-BH-A18R-01	37.54479403	1	1	BRCA_Her2	50	STAGE IIA	NA	I	I_II	NA	NA	NA	0.5145586530708535	High	Low
TCGA-BH-A18S	TCGA-BH-A18S-01	66.04859125	1	-27	BRCA_LumA	79	STAGE I	NA	I	I_II	NA	NA	NA	-0.783492959239731	Low	Low
TCGA-BH-A18T	TCGA-BH-A18T-01	7.364302857	1	17	BRCA_Basal	70	STAGE IIA	NA	I	I_II	NA	NA	NA	1.2563024315340445	High	Low
TCGA-BH-A18U	TCGA-BH-A18U-01	51.38573824	1	9	BRCA_LumB	72	STAGE IIIA	NA	I	I_II	NA	NA	NA	0.885430542302449	High	High
TCGA-BH-A18V	TCGA-BH-A18V-01	51.15560377	1	7	BRCA_Basal	48	STAGE IIB	NA	I	I_II	NA	NA	NA	0.7927125699945501	High	Low
TCGA-BH-A1EN	TCGA-BH-A1EN-01	69.92800079	1	5	BRCA_Her2	78	STAGE IIA	NA	I	I_II	NA	NA	NA	0.6999945976866512	High	Low
TCGA-BH-A1EO	TCGA-BH-A1EO-01	91.98803301	1	-29	BRCA_LumA	68	STAGE IIA	NA	I	I_II	NA	NA	NA	-0.8762109315476297	Low	Low
TCGA-BH-A1ES	TCGA-BH-A1ES-01	113.8179308	1	3	NA	35	STAGE IIB	NA	I	I_II	NA	NA	NA	0.6072766253787523	High	High
TCGA-BH-A1ET	TCGA-BH-A1ET-01	82.84840714	1	-31	BRCA_LumA	55	STAGE I	NA	I	I_II	NA	NA	NA	-0.9689289038555287	Low	Low
TCGA-BH-A1EU	TCGA-BH-A1EU-01	42.27898872	1	-41	BRCA_LumA	83	STAGE I	NA	I	I_II	NA	NA	NA	-1.432518765395023	Low	Low
TCGA-BH-A1EV	TCGA-BH-A1EV-01	11.9998685	1	11	BRCA_Her2	45	STAGE IIIA	NA	I	I_II	NA	NA	Yes	0.9781485146103478	High	High
TCGA-BH-A1EW	TCGA-BH-A1EW-01	55.69254036	1	-29	BRCA_LumA	38	STAGE IIA	NA	I	I_II	NA	NA	NA	-0.8762109315476297	Low	Low
TCGA-BH-A1EX	TCGA-BH-A1EX-01	49.57753888	1	-27	BRCA_LumA	67	STAGE IIB	NA	I	I_II	NA	NA	NA	-0.783492959239731	Low	Low
TCGA-BH-A1EY	TCGA-BH-A1EY-01	17.6874774	1	-19	BRCA_LumA	79	STAGE IIA	NA	I	I_II	NA	NA	Yes	-0.41262107000813536	Low	High
TCGA-BH-A1F0	TCGA-BH-A1F0-01	25.80793635	1	-15	BRCA_Basal	80	STAGE IIA	NA	I	I_II	NA	NA	NA	-0.22718512539233762	Low	Low
TCGA-BH-A1F2	TCGA-BH-A1F2-01	31.52842161	1	-7	BRCA_LumB	53	STAGE IIIB	NA	I	I_II	NA	NA	NA	0.1436867638392579	High	High
TCGA-BH-A1F5	TCGA-BH-A1F5-01	89.16066673	1	-25	NA	62	STAGE IIA	NA	I	I_II	NA	NA	NA	-0.690774986931832	Low	Low
TCGA-BH-A1F6	TCGA-BH-A1F6-01	97.4783838	1	23	BRCA_Basal	51		NA	NA	NA	NA	NA	NA	1.534456348457741	High	High
TCGA-BH-A1F8	TCGA-BH-A1F8-01	25.08465661	1	-9	BRCA_LumB	90	STAGE IIIB	NA	I	I_II	NA	NA	NA	0.050968791531359026	High	Low
TCGA-BH-A1FB	TCGA-BH-A1FB-01	120.6233356	1	-41	NA	60	STAGE IIB	NA	I	I_II	NA	NA	NA	-1.432518765395023	Low	Low
TCGA-BH-A1FC	TCGA-BH-A1FC-01	114.1466943	1	13	BRCA_Basal	78	STAGE IIA	NA	I	I_II	NA	NA	NA	1.0708664869182467	High	Low
TCGA-BH-A1FD	TCGA-BH-A1FD-01	33.17223921	1	11	BRCA_LumB	68	STAGE I	NA	I	I_II	NA	NA	NA	0.9781485146103478	High	High
TCGA-BH-A1FE	TCGA-BH-A1FE-01	74.72794819	1	-29	BRCA_LumA	31	STAGE IIB	NA	I	I_II	NA	NA	NA	-0.8762109315476297	Low	Low
TCGA-BH-A1FG	TCGA-BH-A1FG-01	122.8260512	1	-13	BRCA_LumA	88	STAGE I	NA	I	I_II	NA	NA	NA	-0.13446715308443874	High	High
TCGA-BH-A1FH	TCGA-BH-A1FH-01	33.99414801	1	-41	BRCA_LumA	47	STAGE IV	NA	IV	III_IV	NA	NA	NA	-1.432518765395023	Low	Low
TCGA-BH-A1FJ	TCGA-BH-A1FJ-01	63.35273038	1	-21	BRCA_LumB	66	STAGE IIIA	NA	I	I_II	NA	NA	NA	-0.5053390423160342	Low	Low
TCGA-BH-A1FL	TCGA-BH-A1FL-01	55.00213696	1	-37	BRCA_LumA	69	STAGE IIB	NA	I	I_II	NA	NA	NA	-1.2470828207792253	Low	Low
TCGA-BH-A1FM	TCGA-BH-A1FM-01	45.63237663	1	-3	BRCA_LumB	44	STAGE IIIA	NA	I	I_II	NA	NA	NA	0.32912270845505565	High	High
TCGA-BH-A1FN	TCGA-BH-A1FN-01	72.06496367	1	41	BRCA_LumB	34	STAGE IIA	NA	I	I_II	NA	NA	NA	2.368918099228831	High	High
TCGA-BH-A1FR	TCGA-BH-A1FR-01	53.98297005	1	-31	BRCA_LumA	73	STAGE IIIB	NA	I	I_II	NA	NA	NA	-0.9689289038555287	Low	Low
TCGA-BH-A1FU	TCGA-BH-A1FU-01	55.49528224	1	-1	BRCA_Normal	44	STAGE IA	NA	I	I_II	NA	NA	NA	0.42184068076295456	High	High
TCGA-BH-A201	TCGA-BH-A201-01	28.14215735	0	-13	BRCA_LumA	64	STAGE IA	NA	I	I_II	NA	NA	Yes	-0.13446715308443874	High	High
TCGA-BH-A202	TCGA-BH-A202-01	26.13669987	0	17	BRCA_LumB	60	STAGE II	NA	II	I_II	NA	NA	Yes	1.2563024315340445	High	High
TCGA-BH-A203	TCGA-BH-A203-01	38.5968373	1	15	BRCA_Her2	78	STAGE IIB	NA	I	I_II	NA	NA	NA	1.1635844592261455	High	High
TCGA-BH-A204	TCGA-BH-A204-01	83.30867607	1	-11	BRCA_LumB	80	STAGE IIB	NA	I	I_II	NA	NA	NA	-0.04174918077653986	High	Low
TCGA-BH-A208	TCGA-BH-A208-01	57.82950324	1	-29	BRCA_Normal	48	STAGE IIB	NA	I	I_II	NA	NA	NA	-0.8762109315476297	Low	Low
TCGA-BH-A209	TCGA-BH-A209-01	130.1574777	1	-1	BRCA_LumB	77	STAGE I	NA	I	I_II	NA	NA	NA	0.42184068076295456	High	High
TCGA-BH-A28O	TCGA-BH-A28O-01	36.82151429	0	-41	NA	50	STAGE IIIC	NA	I	I_II	NA	NA	Yes	-1.432518765395023	Low	Low
TCGA-BH-A28Q	TCGA-BH-A28Q-01	36.78863793	0	-39	BRCA_LumA	46	STAGE IIB	NA	I	I_II	NA	NA	No	-1.3398007930871243	Low	Low
TCGA-BH-A2L8	TCGA-BH-A2L8-01	20.12032745	0	-19	BRCA_LumA	45	STAGE IIA	NA	I	I_II	NA	NA	No	-0.41262107000813536	Low	High
TCGA-BH-A42T	TCGA-BH-A42T-01	10.52043265	1	-1	NA	75	STAGE IIA	NA	I	I_II	NA	NA	No	0.42184068076295456	High	High
TCGA-BH-A42U	TCGA-BH-A42U-01	110.5960483	0	-25	BRCA_Normal	80	STAGE IIA	NA	I	I_II	NA	NA	No	-0.690774986931832	Low	Low
TCGA-BH-A42V	TCGA-BH-A42V-01	20.87648355	0	-25	BRCA_LumA	41	STAGE IB	NA	I	I_II	NA	NA	Yes	-0.690774986931832	Low	High
TCGA-BH-A5IZ	TCGA-BH-A5IZ-01	18.64089161	0	19	BRCA_Basal	51	STAGE IIB	NA	I	I_II	NA	NA	Yes	1.3490204038419433	High	High
TCGA-BH-A5J0	TCGA-BH-A5J0-01	23.50659171	0	9	BRCA_LumA	63	STAGE IA	NA	I	I_II	NA	NA	No	0.885430542302449	High	High
TCGA-BH-A6R8	TCGA-BH-A6R8-01	9.632771148	0	-15	BRCA_LumA	46	STAGE IIA	NA	I	I_II	NA	NA	Yes	-0.22718512539233762	Low	High
TCGA-BH-A6R9	TCGA-BH-A6R9-01	5.260216326	0	1	BRCA_Normal	61	STAGE IIA	NA	I	I_II	NA	NA	No	0.5145586530708535	High	High
TCGA-BH-A8FY	TCGA-BH-A8FY-01	9.698523852	1	-15	BRCA_LumA	87	STAGE IA	NA	I	I_II	NA	NA	No	-0.22718512539233762	Low	High
TCGA-BH-A8FZ	TCGA-BH-A8FZ-01	18.87102607	0	-15	BRCA_Normal	58	STAGE IA	NA	I	I_II	NA	NA	Yes	-0.22718512539233762	Low	High
TCGA-BH-A8G0	TCGA-BH-A8G0-01	21.76414505	0	-37	BRCA_LumA	54	STAGE IIB	NA	I	I_II	NA	NA	No	-1.2470828207792253	Low	Low
TCGA-BH-AB28	TCGA-BH-AB28-01	9.435513036	0	-35	BRCA_LumA	53	STAGE IIIA	NA	I	I_II	NA	NA	No	-1.1543648484713265	Low	Low
TCGA-C8-A12L	TCGA-C8-A12L-01	11.93411579	0	29	BRCA_Her2	67	STAGE IIA	NA	I	I_II	NA	NA	No	1.8126102653814375	High	High
TCGA-C8-A12M	TCGA-C8-A12M-01	11.76973403	0	-25	BRCA_LumB	70	STAGE IIA	NA	I	I_II	NA	NA	No	-0.690774986931832	Low	Low
TCGA-C8-A12N	TCGA-C8-A12N-01	11.76973403	0	-19	BRCA_LumA	58	STAGE IIA	NA	I	I_II	NA	NA	No	-0.41262107000813536	Low	High
TCGA-C8-A12O	TCGA-C8-A12O-01	12.65739554	0	5	BRCA_LumA	50	STAGE IIA	NA	I	I_II	NA	NA	No	0.6999945976866512	High	High
TCGA-C8-A12P	TCGA-C8-A12P-01	11.76973403	0	19	BRCA_Her2	55	STAGE IIB	NA	I	I_II	NA	NA	No	1.3490204038419433	High	High
TCGA-C8-A12Q	TCGA-C8-A12Q-01	12.65739554	1	-5	BRCA_Her2	78	STAGE IIIA	NA	I	I_II	NA	NA	Yes	0.2364047361471568	High	Low
TCGA-C8-A12U	TCGA-C8-A12U-01	12.65739554	0	17	BRCA_LumB	46	STAGE IIB	NA	I	I_II	NA	NA	No	1.2563024315340445	High	High
TCGA-C8-A12V	TCGA-C8-A12V-01	12.65739554	0	-7	BRCA_Basal	55	STAGE IIA	NA	I	I_II	NA	NA	No	0.1436867638392579	High	Low
TCGA-C8-A12W	TCGA-C8-A12W-01	12.65739554	0	-5	BRCA_LumB	49	STAGE IIIB	NA	I	I_II	NA	NA	No	0.2364047361471568	High	High
TCGA-C8-A12X	TCGA-C8-A12X-01	12.65739554	0	-21	BRCA_LumA	62	STAGE IIB	NA	I	I_II	NA	NA	No	-0.5053390423160342	Low	High
TCGA-C8-A12Y	TCGA-C8-A12Y-01	48.52549561	0	1	BRCA_LumA	44	STAGE IIB	NA	I	I_II	NA	NA	Yes	0.5145586530708535	High	High
TCGA-C8-A12Z	TCGA-C8-A12Z-01	12.55876648	0	15	BRCA_Her2	45	STAGE IIB	NA	I	I_II	NA	NA	No	1.1635844592261455	High	High
TCGA-C8-A130	TCGA-C8-A130-01	12.16425026	0	17	BRCA_LumB	52	STAGE IIIA	NA	I	I_II	NA	NA	No	1.2563024315340445	High	High
TCGA-C8-A131	TCGA-C8-A131-01	13.51218069	0	29	BRCA_Basal	82	STAGE IIIA	NA	I	I_II	NA	NA	No	1.8126102653814375	High	High
TCGA-C8-A132	TCGA-C8-A132-01	12.59164283	0	-25	BRCA_LumA	56	STAGE IIB	NA	I	I_II	NA	NA	No	-0.690774986931832	Low	High
TCGA-C8-A134	TCGA-C8-A134-01	12.59164283	0	7	BRCA_Basal	52	STAGE IIA	NA	I	I_II	NA	NA	No	0.7927125699945501	High	Low
TCGA-C8-A135	TCGA-C8-A135-01	12.92040635	0	17	BRCA_Her2	64	STAGE IIB	NA	I	I_II	NA	NA	No	1.2563024315340445	High	High
TCGA-C8-A137	TCGA-C8-A137-01	12.46013742	0	29	BRCA_Her2	34	STAGE IIB	NA	I	I_II	NA	NA	Yes	1.8126102653814375	High	High
TCGA-C8-A138	TCGA-C8-A138-01	12.49301378	0	-5	BRCA_Her2	54	STAGE IIIA	NA	I	I_II	NA	NA	No	0.2364047361471568	High	Low
TCGA-C8-A1HE	TCGA-C8-A1HE-01	12.32863202	0	-39	BRCA_LumA	59	STAGE IIA	NA	I	I_II	NA	NA	No	-1.3398007930871243	Low	Low
TCGA-C8-A1HF	TCGA-C8-A1HF-01	10.91494888	0	29	BRCA_Her2	48	STAGE IIA	NA	I	I_II	NA	NA	No	1.8126102653814375	High	High
TCGA-C8-A1HG	TCGA-C8-A1HG-01	11.34234145	0	7	BRCA_LumB	50	STAGE IIA	NA	I	I_II	NA	NA	No	0.7927125699945501	High	High
TCGA-C8-A1HI	TCGA-C8-A1HI-01	11.27658875	0	-11	BRCA_LumA	40	STAGE IIIA	NA	I	I_II	NA	NA	No	-0.04174918077653986	High	High
TCGA-C8-A1HJ	TCGA-C8-A1HJ-01	0.16438176	0	17	BRCA_Basal	53	STAGE IIA	NA	I	I_II	NA	NA	NA	1.2563024315340445	High	Low
TCGA-C8-A1HK	TCGA-C8-A1HK-01	12.03274485	0	-7	BRCA_Her2	53	STAGE IIB	NA	I	I_II	NA	NA	No	0.1436867638392579	High	Low
TCGA-C8-A1HL	TCGA-C8-A1HL-01	10.4218036	0	-3	BRCA_LumB	38	STAGE IIIA	NA	I	I_II	NA	NA	No	0.32912270845505565	High	High
TCGA-C8-A1HM	TCGA-C8-A1HM-01	12.32863202	0	3	BRCA_LumB	74	STAGE IIA	NA	I	I_II	NA	NA	No	0.6072766253787523	High	High
TCGA-C8-A1HN	TCGA-C8-A1HN-01	12.9532827	0	-3	BRCA_LumB	56	STAGE IIA	NA	I	I_II	NA	NA	No	0.32912270845505565	High	High
TCGA-C8-A1HO	TCGA-C8-A1HO-01	12.32863202	0	-19	BRCA_LumA	34	STAGE IIIC	NA	I	I_II	NA	NA	No	-0.41262107000813536	Low	High
TCGA-C8-A26V	TCGA-C8-A26V-01	20.25183286	0	11	BRCA_LumB	47	STAGE IIIA	NA	I	I_II	NA	NA	Yes	0.9781485146103478	High	High
TCGA-C8-A26W	TCGA-C8-A26W-01	12.52589013	0	1	BRCA_LumB	58	STAGE IIB	NA	I	I_II	NA	NA	No	0.5145586530708535	High	High
TCGA-C8-A26X	TCGA-C8-A26X-01	12.36150837	0	35	BRCA_Her2	58	STAGE IIA	NA	I	I_II	NA	NA	No	2.090764182305134	High	High
TCGA-C8-A26Y	TCGA-C8-A26Y-01	12.9532827	0	27	BRCA_Her2	90	STAGE IIA	NA	I	I_II	NA	NA	No	1.7198922930735387	High	High
TCGA-C8-A26Z	TCGA-C8-A26Z-01	15.45188546	0	-5	BRCA_LumA	59	STAGE IIA	NA	I	I_II	NA	NA	No	0.2364047361471568	High	High
TCGA-C8-A273	TCGA-C8-A273-01	16.8655686	0	-1	BRCA_LumA	29	STAGE IIB	NA	I	I_II	NA	NA	No	0.42184068076295456	High	High
TCGA-C8-A274	TCGA-C8-A274-01	16.70118684	0	-29	BRCA_LumB	63	STAGE IIA	NA	I	I_II	NA	NA	No	-0.8762109315476297	Low	Low
TCGA-C8-A275	TCGA-C8-A275-01	0.032876352	0	5	BRCA_Her2	56	STAGE IIA	NA	I	I_II	NA	NA	NA	0.6999945976866512	High	Low
TCGA-C8-A278	TCGA-C8-A278-01	9.764276556	0	5	BRCA_Her2	61	STAGE IIIA	NA	I	I_II	NA	NA	No	0.6999945976866512	High	Low
TCGA-C8-A27A	TCGA-C8-A27A-01	24.55863497	0	-9	BRCA_LumB	48	STAGE IIB	NA	I	I_II	NA	NA	No	0.050968791531359026	High	Low
TCGA-C8-A27B	TCGA-C8-A27B-01	14.43271855	0	13	BRCA_Basal	48	STAGE IIB	NA	I	I_II	NA	NA	No	1.0708664869182467	High	Low
TCGA-C8-A3M7	TCGA-C8-A3M7-01	33.99414801	1	-33	BRCA_LumA	60	STAGE IIIB	NA	I	I_II	NA	NA	Yes	-1.0616468761634275	Low	Low
TCGA-C8-A3M8	TCGA-C8-A3M8-01	12.9532827	0	-21	BRCA_LumB	68	STAGE IA	NA	I	I_II	NA	NA	No	-0.5053390423160342	Low	Low
TCGA-C8-A8HP	TCGA-C8-A8HP-01	13.01903541	0	9	BRCA_Her2	59	STAGE IIIA	NA	I	I_II	NA	NA	No	0.885430542302449	High	High
TCGA-C8-A8HQ	TCGA-C8-A8HQ-01	12.49301378	0	1	BRCA_LumB	53	STAGE IIB	NA	I	I_II	NA	NA	No	0.5145586530708535	High	High
TCGA-C8-A8HR	TCGA-C8-A8HR-01	13.41355163	0	-19	BRCA_Normal	49	STAGE IIIA	NA	I	I_II	NA	NA	No	-0.41262107000813536	Low	Low
TCGA-D8-A13Y	TCGA-D8-A13Y-01	56.81033633	0	7	BRCA_LumB	52	STAGE IA	NA	I	I_II	NA	NA	No	0.7927125699945501	High	High
TCGA-D8-A13Z	TCGA-D8-A13Z-01	20.87648355	0	23	BRCA_Her2	51		NA	NA	NA	NA	NA	Yes	1.534456348457741	High	High
TCGA-D8-A140	TCGA-D8-A140-01	13.24916987	0	-47	BRCA_LumA	62	STAGE IIB	NA	I	I_II	NA	NA	No	-1.71067268231872	Low	Low
TCGA-D8-A141	TCGA-D8-A141-01	20.58059638	0	-33	BRCA_LumA	40		NA	NA	NA	NA	NA	No	-1.0616468761634275	Low	Low
TCGA-D8-A142	TCGA-D8-A142-01	13.97244962	0	9	BRCA_Basal	74	STAGE IIB	NA	I	I_II	NA	NA	No	0.885430542302449	High	Low
TCGA-D8-A143	TCGA-D8-A143-01	14.16970773	0	37	BRCA_Basal	51	STAGE IIA	NA	I	I_II	NA	NA	No	2.183482154613033	High	High
TCGA-D8-A145	TCGA-D8-A145-01	13.47930434	0	-43	BRCA_LumA	80	STAGE IIA	NA	I	I_II	NA	NA	No	-1.5252367377029221	Low	Low
TCGA-D8-A147	TCGA-D8-A147-01	19.19978959	0	-7	BRCA_Basal	45		NA	NA	NA	NA	NA	Yes	0.1436867638392579	High	Low
TCGA-D8-A1J8	TCGA-D8-A1J8-01	14.16970773	0	11	BRCA_LumB	77	STAGE IIB	NA	I	I_II	NA	NA	No	0.9781485146103478	High	High
TCGA-D8-A1J9	TCGA-D8-A1J9-01	17.49021929	0	-1	BRCA_LumB	48	STAGE IA	NA	I	I_II	NA	NA	No	0.42184068076295456	High	High
TCGA-D8-A1JA	TCGA-D8-A1JA-01	16.50392872	0	9	BRCA_Her2	60		NA	NA	NA	NA	NA	Yes	0.885430542302449	High	High
TCGA-D8-A1JB	TCGA-D8-A1JB-01	55.49528224	0	-41	BRCA_LumA	54	STAGE IIB	NA	I	I_II	NA	NA	Yes	-1.432518765395023	Low	Low
TCGA-D8-A1JC	TCGA-D8-A1JC-01	15.78064898	0	-13	BRCA_LumB	59	STAGE IIIA	NA	I	I_II	NA	NA	Yes	-0.13446715308443874	High	Low
TCGA-D8-A1JD	TCGA-D8-A1JD-01	18.14774633	0	-1	BRCA_LumB	41	STAGE IIB	NA	I	I_II	NA	NA	Yes	0.42184068076295456	High	High
TCGA-D8-A1JE	TCGA-D8-A1JE-01	18.90390242	0	-23	BRCA_LumB	62	STAGE IIA	NA	I	I_II	NA	NA	No	-0.5980570146239331	Low	Low
TCGA-D8-A1JF	TCGA-D8-A1JF-01	12.03274485	0	-13	BRCA_Her2	79	STAGE IIIA	NA	I	I_II	NA	NA	No	-0.13446715308443874	High	Low
TCGA-D8-A1JG	TCGA-D8-A1JG-01	52.99667949	0	17	BRCA_Her2	62	STAGE IIA	NA	I	I_II	NA	NA	Yes	1.2563024315340445	High	High
TCGA-D8-A1JH	TCGA-D8-A1JH-01	14.00532597	0	-45	BRCA_LumA	56	STAGE IA	NA	I	I_II	NA	NA	Yes	-1.617954710010821	Low	Low
TCGA-D8-A1JI	TCGA-D8-A1JI-01	18.96965513	0	-33	BRCA_LumB	54	STAGE IIA	NA	I	I_II	NA	NA	Yes	-1.0616468761634275	Low	Low
TCGA-D8-A1JJ	TCGA-D8-A1JJ-01	20.0874511	0	11	BRCA_LumB	54	STAGE IIA	NA	I	I_II	NA	NA	Yes	0.9781485146103478	High	High
TCGA-D8-A1JK	TCGA-D8-A1JK-01	20.12032745	0	43	BRCA_Basal	90	STAGE IIA	NA	I	I_II	NA	NA	No	2.46163607153673	High	High
TCGA-D8-A1JL	TCGA-D8-A1JL-01	20.0874511	0	19	BRCA_Basal	72	STAGE IIA	NA	I	I_II	NA	NA	No	1.3490204038419433	High	High
TCGA-D8-A1JM	TCGA-D8-A1JM-01	19.3970477	0	31	BRCA_Basal	59	STAGE IIB	NA	I	I_II	NA	NA	Yes	1.9053282376893366	High	High
TCGA-D8-A1JN	TCGA-D8-A1JN-01	20.38333827	0	-27	BRCA_LumA	80	STAGE IIIC	NA	I	I_II	NA	NA	No	-0.783492959239731	Low	Low
TCGA-D8-A1JP	TCGA-D8-A1JP-01	21.00798895	0	-3	BRCA_LumA	73	STAGE IA	NA	I	I_II	NA	NA	No	0.32912270845505565	High	High
TCGA-D8-A1JS	TCGA-D8-A1JS-01	12.19712661	0	-11	BRCA_LumA	77	STAGE IA	NA	I	I_II	NA	NA	No	-0.04174918077653986	High	High
TCGA-D8-A1JT	TCGA-D8-A1JT-01	13.31492258	0	-1	BRCA_LumB	70	STAGE IIA	NA	I	I_II	NA	NA	No	0.42184068076295456	High	High
TCGA-D8-A1JU	TCGA-D8-A1JU-01	14.69572936	0	-35	BRCA_LumA	51	STAGE IA	NA	I	I_II	NA	NA	No	-1.1543648484713265	Low	Low
TCGA-D8-A1X5	TCGA-D8-A1X5-01	18.5751389	0	-25	BRCA_LumB	81	STAGE IIIC	NA	I	I_II	NA	NA	Yes	-0.690774986931832	Low	Low
TCGA-D8-A1X6	TCGA-D8-A1X6-01	17.78610645	0	-9	BRCA_LumB	80	STAGE IIIA	NA	I	I_II	NA	NA	No	0.050968791531359026	High	Low
TCGA-D8-A1X7	TCGA-D8-A1X7-01	16.73406319	0	-31	BRCA_LumB	40	STAGE IIA	NA	I	I_II	NA	NA	No	-0.9689289038555287	Low	Low
TCGA-D8-A1X8	TCGA-D8-A1X8-01	25.74218365	0	-29	BRCA_LumA	62	STAGE IIIA	NA	I	I_II	NA	NA	Yes	-0.8762109315476297	Low	Low
TCGA-D8-A1X9	TCGA-D8-A1X9-01	23.90110793	0	-9	BRCA_LumA	66	STAGE IIB	NA	I	I_II	NA	NA	Yes	0.050968791531359026	High	High
TCGA-D8-A1XA	TCGA-D8-A1XA-01	27.58325936	0	-23	BRCA_LumA	64	STAGE IA	NA	I	I_II	NA	NA	Yes	-0.5980570146239331	Low	High
TCGA-D8-A1XB	TCGA-D8-A1XB-01	18.14774633	0	-37	BRCA_LumA	62	STAGE IIB	NA	I	I_II	NA	NA	Yes	-1.2470828207792253	Low	Low
TCGA-D8-A1XC	TCGA-D8-A1XC-01	12.39438472	1	-21	BRCA_LumA	85	STAGE IIIB	NA	I	I_II	NA	NA	Yes	-0.5053390423160342	Low	High
TCGA-D8-A1XD	TCGA-D8-A1XD-01	17.16145577	0	-19	NA	36	STAGE IIIA	NA	I	I_II	NA	NA	Yes	-0.41262107000813536	Low	High
TCGA-D8-A1XF	TCGA-D8-A1XF-01	15.221751	0	-9	BRCA_LumB	45	STAGE IIA	NA	I	I_II	NA	NA	No	0.050968791531359026	High	Low
TCGA-D8-A1XG	TCGA-D8-A1XG-01	14.72860571	0	-37	BRCA_LumA	86	STAGE IIIB	NA	I	I_II	NA	NA	No	-1.2470828207792253	Low	Low
TCGA-D8-A1XJ	TCGA-D8-A1XJ-01	21.82989776	0	33	BRCA_Her2	76	STAGE IIIA	NA	I	I_II	NA	NA	No	1.9980462099972354	High	High
TCGA-D8-A1XK	TCGA-D8-A1XK-01	14.49847125	0	33	BRCA_Basal	55	STAGE IIB	NA	I	I_II	NA	NA	Yes	1.9980462099972354	High	High
TCGA-D8-A1XL	TCGA-D8-A1XL-01	19.92306934	0	21	BRCA_LumB	34	STAGE IIB	NA	I	I_II	NA	NA	Yes	1.4417383761498423	High	High
TCGA-D8-A1XM	TCGA-D8-A1XM-01	17.6874774	0	-31	BRCA_LumA	57	STAGE IA	NA	I	I_II	NA	NA	Yes	-0.9689289038555287	Low	Low
TCGA-D8-A1XO	TCGA-D8-A1XO-01	55.29802413	0	-43	BRCA_LumA	56	STAGE IIB	NA	I	I_II	NA	NA	Yes	-1.5252367377029221	Low	Low
TCGA-D8-A1XQ	TCGA-D8-A1XQ-01	16.40529967	0	9	BRCA_Basal	69	STAGE IIA	NA	I	I_II	NA	NA	No	0.885430542302449	High	Low
TCGA-D8-A1XR	TCGA-D8-A1XR-01	15.84640168	0	-21	BRCA_LumB	56	STAGE IIB	NA	I	I_II	NA	NA	No	-0.5053390423160342	Low	Low
TCGA-D8-A1XS	TCGA-D8-A1XS-01	16.30667061	0	-21	NA	48	STAGE IIIC	NA	I	I_II	NA	NA	Yes	-0.5053390423160342	Low	Low
TCGA-D8-A1XT	TCGA-D8-A1XT-01	16.63543413	0	15	BRCA_Her2	61	STAGE IIA	NA	I	I_II	NA	NA	No	1.1635844592261455	High	High
TCGA-D8-A1XU	TCGA-D8-A1XU-01	12.98615906	0	-25	BRCA_LumA	56	STAGE IA	NA	I	I_II	NA	NA	No	-0.690774986931832	Low	High
TCGA-D8-A1XV	TCGA-D8-A1XV-01	15.15599829	0	-25	BRCA_LumA	84	STAGE IIA	NA	I	I_II	NA	NA	No	-0.690774986931832	Low	High
TCGA-D8-A1XW	TCGA-D8-A1XW-01	43.03514482	0	-13	BRCA_Normal	53	STAGE IIA	NA	I	I_II	NA	NA	No	-0.13446715308443874	High	High
TCGA-D8-A1XY	TCGA-D8-A1XY-01	16.53680508	0	-29	BRCA_LumA	74	STAGE IIA	NA	I	I_II	NA	NA	No	-0.8762109315476297	Low	Low
TCGA-D8-A1XZ	TCGA-D8-A1XZ-01	15.32038005	0	3	BRCA_LumB	81	STAGE IIIA	NA	I	I_II	NA	NA	Yes	0.6072766253787523	High	High
TCGA-D8-A1Y0	TCGA-D8-A1Y0-01	15.51763816	0	-17	BRCA_LumA	65	STAGE IIIA	NA	I	I_II	NA	NA	Yes	-0.3199030977002365	Low	High
TCGA-D8-A1Y1	TCGA-D8-A1Y1-01	9.928658316	1	3	BRCA_LumB	80	STAGE IIIA	NA	I	I_II	NA	NA	No	0.6072766253787523	High	High
TCGA-D8-A1Y2	TCGA-D8-A1Y2-01	14.23546043	0	9	BRCA_LumB	71	STAGE IIA	NA	I	I_II	NA	NA	No	0.885430542302449	High	High
TCGA-D8-A1Y3	TCGA-D8-A1Y3-01	14.13683138	0	19	BRCA_LumB	61	STAGE IIIA	NA	I	I_II	NA	NA	Yes	1.3490204038419433	High	High
TCGA-D8-A27E	TCGA-D8-A27E-01	17.42446658	0	-33	BRCA_LumA	66	STAGE IA	NA	I	I_II	NA	NA	Yes	-1.0616468761634275	Low	Low
TCGA-D8-A27F	TCGA-D8-A27F-01	16.0436598	0	27	BRCA_Basal	40	STAGE IIA	NA	I	I_II	NA	NA	Yes	1.7198922930735387	High	High
TCGA-D8-A27G	TCGA-D8-A27G-01	13.44642798	0	-3	BRCA_LumA	75	STAGE IIA	NA	I	I_II	NA	NA	No	0.32912270845505565	High	High
TCGA-D8-A27H	TCGA-D8-A27H-01	13.05191176	0	-1	BRCA_Basal	72	STAGE IIA	NA	I	I_II	NA	NA	No	0.42184068076295456	High	Low
TCGA-D8-A27I	TCGA-D8-A27I-01	14.43271855	0	-39	BRCA_LumA	58	STAGE IIIA	NA	I	I_II	NA	NA	Yes	-1.3398007930871243	Low	Low
TCGA-D8-A27K	TCGA-D8-A27K-01	48.03235033	0	-41	BRCA_LumA	47	STAGE IIB	NA	I	I_II	NA	NA	No	-1.432518765395023	Low	Low
TCGA-D8-A27L	TCGA-D8-A27L-01	16.40529967	0	-35	BRCA_LumA	49	STAGE IIIA	NA	I	I_II	NA	NA	No	-1.1543648484713265	Low	Low
TCGA-D8-A27M	TCGA-D8-A27M-01	13.47930434	0	13	BRCA_Basal	59	STAGE IA	NA	I	I_II	NA	NA	No	1.0708664869182467	High	Low
TCGA-D8-A27N	TCGA-D8-A27N-01	17.06282671	0	13	BRCA_LumB	36	STAGE IIIA	NA	I	I_II	NA	NA	No	1.0708664869182467	High	High
TCGA-D8-A27P	TCGA-D8-A27P-01	1.61094125	0	-33	BRCA_LumA	64	STAGE IA	NA	I	I_II	NA	NA	No	-1.0616468761634275	Low	Low
TCGA-D8-A27R	TCGA-D8-A27R-01	10.09304008	0	11	BRCA_LumB	41	STAGE IIIC	NA	I	I_II	NA	NA	Yes	0.9781485146103478	High	High
TCGA-D8-A27T	TCGA-D8-A27T-01	13.08478811	0	-37	BRCA_LumA	53	STAGE IIIC	NA	I	I_II	NA	NA	Yes	-1.2470828207792253	Low	Low
TCGA-D8-A27V	TCGA-D8-A27V-01	12.52589013	0	-31	BRCA_LumA	62	STAGE IIA	NA	I	I_II	NA	NA	No	-0.9689289038555287	Low	Low
TCGA-D8-A27W	TCGA-D8-A27W-01	12.26287931	0	13	BRCA_LumB	55	STAGE IIIB	NA	I	I_II	NA	NA	Yes	1.0708664869182467	High	High
TCGA-D8-A3Z5	TCGA-D8-A3Z5-01	33.36949732	0	-35	NA	54	STAGE IIIC	NA	I	I_II	NA	NA	No	-1.1543648484713265	Low	Low
TCGA-D8-A3Z6	TCGA-D8-A3Z6-01	18.5093862	0	-27	BRCA_LumA	56	STAGE IIIC	NA	I	I_II	NA	NA	Yes	-0.783492959239731	Low	Low
TCGA-D8-A4Z1	TCGA-D8-A4Z1-01	21.66551599	0	-41	BRCA_LumA	68	STAGE IA	NA	I	I_II	NA	NA	No	-1.432518765395023	Low	Low
TCGA-D8-A73U	TCGA-D8-A73U-01	16.1751652	0	-47	BRCA_LumA	88	STAGE IIA	NA	I	I_II	NA	NA	No	-1.71067268231872	Low	Low
TCGA-D8-A73W	TCGA-D8-A73W-01	12.65739554	1	-33	BRCA_LumA	79	STAGE IIIA	NA	I	I_II	NA	NA	Yes	-1.0616468761634275	Low	Low
TCGA-D8-A73X	TCGA-D8-A73X-01	25.21616202	0	-41	BRCA_LumA	53	STAGE IIA	NA	I	I_II	NA	NA	Yes	-1.432518765395023	Low	Low
TCGA-E2-A105	TCGA-E2-A105-01	43.00226847	0	-21	BRCA_LumA	79	STAGE IIA	NA	I	I_II	NA	NA	Yes	-0.5053390423160342	Low	High
TCGA-E2-A107	TCGA-E2-A107-01	34.42154059	0	-9	BRCA_LumA	54	STAGE IIIA	NA	I	I_II	NA	NA	Yes	0.050968791531359026	High	High
TCGA-E2-A108	TCGA-E2-A108-01	27.51750666	0	-17	BRCA_Normal	64	STAGE IIIA	NA	I	I_II	NA	NA	Yes	-0.3199030977002365	Low	Low
TCGA-E2-A109	TCGA-E2-A109-01	46.58579084	0	1	BRCA_LumB	64	STAGE IIA	NA	I	I_II	NA	NA	No	0.5145586530708535	High	High
TCGA-E2-A10A	TCGA-E2-A10A-01	40.40503666	0	-29	BRCA_LumA	41	STAGE IIB	NA	I	I_II	NA	NA	Yes	-0.8762109315476297	Low	Low
TCGA-E2-A10B	TCGA-E2-A10B-01	37.51191768	0	-29	BRCA_LumA	67	STAGE IIB	NA	I	I_II	NA	NA	Yes	-0.8762109315476297	Low	Low
TCGA-E2-A10C	TCGA-E2-A10C-01	40.10914949	0	1	BRCA_LumB	54	STAGE IIB	NA	I	I_II	NA	NA	Yes	0.5145586530708535	High	High
TCGA-E2-A10E	TCGA-E2-A10E-01	28.43804452	0	-29	NA	64	STAGE IIA	NA	I	I_II	NA	NA	Yes	-0.8762109315476297	Low	Low
TCGA-E2-A10F	TCGA-E2-A10F-01	28.86543709	0	-39	BRCA_LumA	47	STAGE IIA	NA	I	I_II	NA	NA	Yes	-1.3398007930871243	Low	Low
TCGA-E2-A14N	TCGA-E2-A14N-01	47.14468883	0	27	BRCA_Basal	37	STAGE IIB	NA	I	I_II	NA	NA	Yes	1.7198922930735387	High	High
TCGA-E2-A14O	TCGA-E2-A14O-01	44.67896242	0	11	BRCA_LumB	76	STAGE IIIA	NA	I	I_II	NA	NA	Yes	0.9781485146103478	High	High
TCGA-E2-A14P	TCGA-E2-A14P-01	40.96393464	0	17	BRCA_Her2	79	STAGE IIIC	NA	I	I_II	NA	NA	Yes	1.2563024315340445	High	High
TCGA-E2-A14Q	TCGA-E2-A14Q-01	38.23519742	0	-31	BRCA_LumA	50	STAGE IIB	NA	I	I_II	NA	NA	No	-0.9689289038555287	Low	Low
TCGA-E2-A14R	TCGA-E2-A14R-01	38.5968373	0	27	BRCA_Basal	62	STAGE IIA	NA	I	I_II	NA	NA	Yes	1.7198922930735387	High	High
TCGA-E2-A14S	TCGA-E2-A14S-01	33.17223921	0	-11	NA	65	STAGE I	NA	I	I_II	NA	NA	Yes	-0.04174918077653986	High	High
TCGA-E2-A14T	TCGA-E2-A14T-01	75.97724956	0	-7	BRCA_LumA	52	STAGE IIA	NA	I	I_II	NA	NA	No	0.1436867638392579	High	High
TCGA-E2-A14U	TCGA-E2-A14U-01	43.33103199	0	-37	NA	74	STAGE I	NA	I	I_II	NA	NA	No	-1.2470828207792253	Low	Low
TCGA-E2-A14V	TCGA-E2-A14V-01	34.25715883	0	19	BRCA_Her2	53	STAGE IIB	NA	I	I_II	NA	NA	Yes	1.3490204038419433	High	High
TCGA-E2-A14W	TCGA-E2-A14W-01	32.02156689	0	21	NA	78	STAGE IIA	NA	I	I_II	NA	NA	No	1.4417383761498423	High	High
TCGA-E2-A14X	TCGA-E2-A14X-01	31.95581418	0	7	BRCA_Basal	55	STAGE IIIA	NA	I	I_II	NA	NA	Yes	0.7927125699945501	High	Low
TCGA-E2-A14Y	TCGA-E2-A14Y-01	69.33622645	0	37	BRCA_Basal	35	STAGE IIA	NA	I	I_II	NA	NA	No	2.183482154613033	High	High
TCGA-E2-A14Z	TCGA-E2-A14Z-01	18.5093862	1	-11	BRCA_LumA	64	STAGE I	NA	I	I_II	NA	NA	Yes	-0.04174918077653986	High	High
TCGA-E2-A150	TCGA-E2-A150-01	63.6157412	0	25	BRCA_Basal	48	STAGE IIA	NA	I	I_II	NA	NA	Yes	1.62717432076564	High	High
TCGA-E2-A152	TCGA-E2-A152-01	69.96087714	0	17	BRCA_Her2	56	STAGE I	NA	I	I_II	NA	NA	Yes	1.2563024315340445	High	High
TCGA-E2-A153	TCGA-E2-A153-01	23.24358089	0	-7	BRCA_LumA	51	STAGE IIB	NA	I	I_II	NA	NA	Yes	0.1436867638392579	High	High
TCGA-E2-A154	TCGA-E2-A154-01	19.42992406	0	-13	BRCA_LumA	68	STAGE I	NA	I	I_II	NA	NA	Yes	-0.13446715308443874	High	High
TCGA-E2-A155	TCGA-E2-A155-01	21.04086531	0	-9	BRCA_LumB	58	STAGE IIB	NA	I	I_II	NA	NA	No	0.050968791531359026	High	Low
TCGA-E2-A156	TCGA-E2-A156-01	23.86823158	0	-29	BRCA_LumA	61	STAGE I	NA	I	I_II	NA	NA	Yes	-0.8762109315476297	Low	Low
TCGA-E2-A158	TCGA-E2-A158-01	14.79435842	0	7	BRCA_Basal	43	STAGE IIA	NA	I	I_II	NA	NA	No	0.7927125699945501	High	Low
TCGA-E2-A159	TCGA-E2-A159-01	25.05178025	0	31	BRCA_Basal	50	STAGE IIA	NA	I	I_II	NA	NA	Yes	1.9053282376893366	High	High
TCGA-E2-A15A	TCGA-E2-A15A-01	23.34220995	0	-15	BRCA_LumB	45	STAGE IIIC	NA	I	I_II	NA	NA	Yes	-0.22718512539233762	Low	Low
TCGA-E2-A15C	TCGA-E2-A15C-01	22.81618832	0	-25	BRCA_LumA	61	STAGE I	NA	I	I_II	NA	NA	Yes	-0.690774986931832	Low	High
TCGA-E2-A15D	TCGA-E2-A15D-01	17.29296117	0	-37	BRCA_LumA	47	STAGE IIA	NA	I	I_II	NA	NA	Yes	-1.2470828207792253	Low	Low
TCGA-E2-A15E	TCGA-E2-A15E-01	20.71210179	0	-27	BRCA_LumA	40	STAGE IIA	NA	I	I_II	NA	NA	Yes	-0.783492959239731	Low	Low
TCGA-E2-A15F	TCGA-E2-A15F-01	21.63263964	0	-17	BRCA_LumA	64	STAGE I	NA	I	I_II	NA	NA	Yes	-0.3199030977002365	Low	High
TCGA-E2-A15G	TCGA-E2-A15G-01	18.21349903	0	-41	BRCA_LumA	76	STAGE IIA	NA	I	I_II	NA	NA	Yes	-1.432518765395023	Low	Low
TCGA-E2-A15H	TCGA-E2-A15H-01	12.92040635	0	-11	BRCA_LumA	38	STAGE IIA	NA	I	I_II	NA	NA	No	-0.04174918077653986	High	High
TCGA-E2-A15I	TCGA-E2-A15I-01	55.62678765	0	-37	BRCA_LumA	44	STAGE IIA	NA	I	I_II	NA	NA	No	-1.2470828207792253	Low	Low
TCGA-E2-A15J	TCGA-E2-A15J-01	53.91721735	0	-29	BRCA_LumA	51	STAGE I	NA	I	I_II	NA	NA	No	-0.8762109315476297	Low	Low
TCGA-E2-A15K	TCGA-E2-A15K-01	9.040996811	0	-41	BRCA_LumB	58	STAGE IIB	NA	I	I_II	NA	NA	Yes	-1.432518765395023	Low	Low
TCGA-E2-A15L	TCGA-E2-A15L-01	20.58059638	0	-29	BRCA_LumA	65	STAGE IIA	NA	I	I_II	NA	NA	No	-0.8762109315476297	Low	Low
TCGA-E2-A15M	TCGA-E2-A15M-01	11.04645429	1	-9	BRCA_LumA	66	STAGE IIA	NA	I	I_II	NA	NA	Yes	0.050968791531359026	High	High
TCGA-E2-A15O	TCGA-E2-A15O-01	50.7939639	0	-21	BRCA_LumA	89	STAGE I	NA	I	I_II	NA	NA	Yes	-0.5053390423160342	Low	High
TCGA-E2-A15P	TCGA-E2-A15P-01	19.56142946	0	-37	BRCA_LumA	61	STAGE IA	NA	I	I_II	NA	NA	Yes	-1.2470828207792253	Low	Low
TCGA-E2-A15R	TCGA-E2-A15R-01	56.94184173	0	-15	BRCA_LumA	64	STAGE IIA	NA	I	I_II	NA	NA	Yes	-0.22718512539233762	Low	High
TCGA-E2-A15S	TCGA-E2-A15S-01	14.07107867	0	-11	BRCA_LumB	34	STAGE IIB	NA	I	I_II	NA	NA	Yes	-0.04174918077653986	High	Low
TCGA-E2-A15T	TCGA-E2-A15T-01	51.38573824	0	-19	BRCA_LumB	65	STAGE IIA	NA	I	I_II	NA	NA	No	-0.41262107000813536	Low	Low
TCGA-E2-A1AZ	TCGA-E2-A1AZ-01	76.5690239	0	9	BRCA_Basal	63	STAGE IIB	NA	I	I_II	NA	NA	Yes	0.885430542302449	High	Low
TCGA-E2-A1B0	TCGA-E2-A1B0-01	53.62133018	0	9	BRCA_Her2	50	STAGE IIIA	NA	I	I_II	NA	NA	Yes	0.885430542302449	High	High
TCGA-E2-A1B1	TCGA-E2-A1B1-01	87.22096196	0	-19	BRCA_LumA	45	STAGE IIB	NA	I	I_II	NA	NA	Yes	-0.41262107000813536	Low	High
TCGA-E2-A1B4	TCGA-E2-A1B4-01	33.00785745	1	-29	BRCA_LumA	74	STAGE IIIA	NA	I	I_II	NA	NA	Yes	-0.8762109315476297	Low	Low
TCGA-E2-A1B5	TCGA-E2-A1B5-01	32.35033041	0	-27	BRCA_LumA	46	STAGE IIA	NA	I	I_II	NA	NA	Yes	-0.783492959239731	Low	Low
TCGA-E2-A1B6	TCGA-E2-A1B6-01	28.50379722	0	5	BRCA_Basal	44	STAGE IIA	NA	I	I_II	NA	NA	No	0.6999945976866512	High	Low
TCGA-E2-A1BC	TCGA-E2-A1BC-01	16.47105237	0	-33	BRCA_LumA	63	STAGE IA	NA	I	I_II	NA	NA	No	-1.0616468761634275	Low	Low
TCGA-E2-A1BD	TCGA-E2-A1BD-01	37.24890686	0	-23	BRCA_LumA	53	STAGE IIA	NA	I	I_II	NA	NA	Yes	-0.5980570146239331	Low	High
TCGA-E2-A1IE	TCGA-E2-A1IE-01	77.65394352	0	-29	BRCA_LumA	61	STAGE IIB	NA	I	I_II	NA	NA	Yes	-0.8762109315476297	Low	Low
TCGA-E2-A1IF	TCGA-E2-A1IF-01	37.41328862	0	-11	BRCA_LumA	74	STAGE I	NA	I	I_II	NA	NA	No	-0.04174918077653986	High	High
TCGA-E2-A1IG	TCGA-E2-A1IG-01	70.35539337	0	-41	BRCA_LumA	45	STAGE IIB	NA	I	I_II	NA	NA	Yes	-1.432518765395023	Low	Low
TCGA-E2-A1IH	TCGA-E2-A1IH-01	33.73113719	0	-21	BRCA_LumA	80	STAGE I	NA	I	I_II	NA	NA	No	-0.5053390423160342	Low	High
TCGA-E2-A1II	TCGA-E2-A1II-01	33.69826084	0	9	BRCA_Basal	51	STAGE I	NA	I	I_II	NA	NA	Yes	0.885430542302449	High	Low
TCGA-E2-A1IJ	TCGA-E2-A1IJ-01	28.43804452	0	-45	BRCA_LumA	57	STAGE I	NA	I	I_II	NA	NA	Yes	-1.617954710010821	Low	Low
TCGA-E2-A1IK	TCGA-E2-A1IK-01	59.17743367	0	-19	BRCA_LumA	71	STAGE IIA	NA	I	I_II	NA	NA	No	-0.41262107000813536	Low	High
TCGA-E2-A1IL	TCGA-E2-A1IL-01	3.879409541	0	-45	BRCA_LumA	78	STAGE IIA	NA	I	I_II	NA	NA	Yes	-1.617954710010821	Low	Low
TCGA-E2-A1IN	TCGA-E2-A1IN-01	22.19153763	0	-19	BRCA_LumA	60	STAGE I	NA	I	I_II	NA	NA	Yes	-0.41262107000813536	Low	High
TCGA-E2-A1IO	TCGA-E2-A1IO-01	60.98563303	0	-31	BRCA_LumA	37	STAGE I	NA	I	I_II	NA	NA	Yes	-0.9689289038555287	Low	Low
TCGA-E2-A1IU	TCGA-E2-A1IU-01	11.07933064	0	-31	BRCA_LumA	60	STAGE IA	NA	I	I_II	NA	NA	No	-0.9689289038555287	Low	Low
TCGA-E2-A1L6	TCGA-E2-A1L6-01	54.18022816	0	-37	BRCA_LumA	44	STAGE IIA	NA	I	I_II	NA	NA	No	-1.2470828207792253	Low	Low
TCGA-E2-A1L7	TCGA-E2-A1L7-01	60.36098235	0	3	BRCA_LumB	40	STAGE IIIA	NA	I	I_II	NA	NA	Yes	0.6072766253787523	High	High
TCGA-E2-A1L8	TCGA-E2-A1L8-01	73.64302857	0	-33	BRCA_LumA	52	STAGE IIB	NA	I	I_II	NA	NA	Yes	-1.0616468761634275	Low	Low
TCGA-E2-A1L9	TCGA-E2-A1L9-01	19.66005852	0	-21	BRCA_LumA	40	STAGE IIA	NA	I	I_II	NA	NA	Yes	-0.5053390423160342	Low	High
TCGA-E2-A1LA	TCGA-E2-A1LA-01	24.59151133	0	-11	BRCA_LumA	59	STAGE IIA	NA	I	I_II	NA	NA	No	-0.04174918077653986	High	High
TCGA-E2-A1LB	TCGA-E2-A1LB-01	75.8128678	0	-7	BRCA_Her2	41	STAGE IIB	NA	I	I_II	NA	NA	Yes	0.1436867638392579	High	Low
TCGA-E2-A1LE	TCGA-E2-A1LE-01	28.89831344	1	-7	NA	71	STAGE IIIC	NA	I	I_II	NA	NA	Yes	0.1436867638392579	High	High
TCGA-E2-A1LG	TCGA-E2-A1LG-01	50.07068416	0	-5	BRCA_Basal	50	STAGE IIA	NA	I	I_II	NA	NA	No	0.2364047361471568	High	Low
TCGA-E2-A1LH	TCGA-E2-A1LH-01	106.7495151	0	5	BRCA_Basal	59	STAGE I	NA	I	I_II	NA	NA	Yes	0.6999945976866512	High	Low
TCGA-E2-A1LI	TCGA-E2-A1LI-01	102.6070947	0	9	BRCA_Basal	57	STAGE IIB	NA	I	I_II	NA	NA	Yes	0.885430542302449	High	Low
TCGA-E2-A1LK	TCGA-E2-A1LK-01	8.745109643	1	29	BRCA_Basal	84	STAGE IIIC	NA	I	I_II	NA	NA	Yes	1.8126102653814375	High	High
TCGA-E2-A1LL	TCGA-E2-A1LL-01	43.03514482	0	39	BRCA_Basal	73	STAGE IIIA	NA	I	I_II	NA	NA	Yes	2.276200126920932	High	High
TCGA-E2-A1LS	TCGA-E2-A1LS-01	52.73366867	0	-23	NA	46	STAGE IA	NA	I	I_II	NA	NA	No	-0.5980570146239331	Low	Low
TCGA-E2-A2P5	TCGA-E2-A2P5-01	26.99148503	1	-1	NA	78	STAGE IIIC	NA	I	I_II	NA	NA	Yes	0.42184068076295456	High	High
TCGA-E2-A2P6	TCGA-E2-A2P6-01	34.55304599	0	-23	BRCA_LumA	77	STAGE IIB	NA	I	I_II	NA	NA	No	-0.5980570146239331	Low	High
TCGA-E2-A3DX	TCGA-E2-A3DX-01	43.56116645	0	-43	NA	43	STAGE IIIC	NA	I	I_II	NA	NA	Yes	-1.5252367377029221	Low	Low
TCGA-E2-A56Z	TCGA-E2-A56Z-01	8.284840714	0	-13	BRCA_LumB	69	STAGE IIB	NA	I	I_II	NA	NA	Yes	-0.13446715308443874	High	Low
TCGA-E2-A570	TCGA-E2-A570-01	30.60788375	0	-9	BRCA_LumA	47	STAGE IB	NA	I	I_II	NA	NA	No	0.050968791531359026	High	High
TCGA-E2-A573	TCGA-E2-A573-01	34.91468587	0	39	BRCA_Basal	48	STAGE IA	NA	I	I_II	NA	NA	Yes	2.276200126920932	High	High
TCGA-E2-A574	TCGA-E2-A574-01	38.76121906	0	35	BRCA_Basal	44	STAGE IIA	NA	I	I_II	NA	NA	Yes	2.090764182305134	High	High
TCGA-E2-A576	TCGA-E2-A576-01	34.29003518	0	-5	BRCA_LumA	69	STAGE IA	NA	I	I_II	NA	NA	Yes	0.2364047361471568	High	High
TCGA-E2-A9RU	TCGA-E2-A9RU-01	17.6874774	0	39	BRCA_LumB	90	STAGE IIIC	NA	I	I_II	NA	NA	Yes	2.276200126920932	High	High
TCGA-E9-A1N3	TCGA-E9-A1N3-01	34.81605681	0	-23	BRCA_LumA	70	STAGE IIIA	NA	I	I_II	NA	NA	No	-0.5980570146239331	Low	High
TCGA-E9-A1N4	TCGA-E9-A1N4-01	32.87635204	0	-19	BRCA_LumA	41	STAGE IIIA	NA	I	I_II	NA	NA	Yes	-0.41262107000813536	Low	High
TCGA-E9-A1N5	TCGA-E9-A1N5-01	36.82151429	0	-21	BRCA_LumA	45	STAGE IIB	NA	I	I_II	NA	NA	No	-0.5053390423160342	Low	High
TCGA-E9-A1N6	TCGA-E9-A1N6-01	22.29016668	1	9	NA	52	STAGE IIB	NA	I	I_II	NA	NA	Yes	0.885430542302449	High	High
TCGA-E9-A1N8	TCGA-E9-A1N8-01	34.15852977	0	9	BRCA_Basal	48	STAGE IIA	NA	I	I_II	NA	NA	No	0.885430542302449	High	Low
TCGA-E9-A1N9	TCGA-E9-A1N9-01	36.1968636	0	-7	BRCA_Basal	58	STAGE IIA	NA	I	I_II	NA	NA	No	0.1436867638392579	High	Low
TCGA-E9-A1NA	TCGA-E9-A1NA-01	36.55850347	0	-1	BRCA_LumB	58	STAGE IIA	NA	I	I_II	NA	NA	Yes	0.42184068076295456	High	High
TCGA-E9-A1NC	TCGA-E9-A1NC-01	39.5502515	0	43	BRCA_Basal	61	STAGE IIB	NA	I	I_II	NA	NA	No	2.46163607153673	High	High
TCGA-E9-A1ND	TCGA-E9-A1ND-01	41.62146168	0	23	BRCA_Basal	75	STAGE IIB	NA	I	I_II	NA	NA	No	1.534456348457741	High	High
TCGA-E9-A1NE	TCGA-E9-A1NE-01	35.76947102	0	-27	BRCA_LumA	28	STAGE IIB	NA	I	I_II	NA	NA	Yes	-0.783492959239731	Low	Low
TCGA-E9-A1NF	TCGA-E9-A1NF-01	35.24344939	1	15	BRCA_LumB	60	STAGE IIA	NA	I	I_II	NA	NA	No	1.1635844592261455	High	High
TCGA-E9-A1NG	TCGA-E9-A1NG-01	25.8408127	1	-7	BRCA_LumA	62	STAGE IIA	NA	I	I_II	NA	NA	No	0.1436867638392579	High	High
TCGA-E9-A1NH	TCGA-E9-A1NH-01	18.93677878	0	-37	BRCA_LumA	71	STAGE IIB	NA	I	I_II	NA	NA	No	-1.2470828207792253	Low	Low
TCGA-E9-A1NI	TCGA-E9-A1NI-01	9.862905612	0	9	BRCA_LumB	51	STAGE IIA	NA	I	I_II	NA	NA	No	0.885430542302449	High	High
TCGA-E9-A1QZ	TCGA-E9-A1QZ-01	24.82164579	0	-19	BRCA_LumA	61	STAGE IIA	NA	I	I_II	NA	NA	No	-0.41262107000813536	Low	High
TCGA-E9-A1R0	TCGA-E9-A1R0-01	28.27366275	0	-23	BRCA_LumA	58	STAGE IIA	NA	I	I_II	NA	NA	No	-0.5980570146239331	Low	High
TCGA-E9-A1R2	TCGA-E9-A1R2-01	34.94756222	0	-17	BRCA_LumA	51	STAGE IIIC	NA	I	I_II	NA	NA	Yes	-0.3199030977002365	Low	High
TCGA-E9-A1R3	TCGA-E9-A1R3-01	2.564355459	0	-29	BRCA_LumA	70	STAGE IIIC	NA	I	I_II	NA	NA	Yes	-0.8762109315476297	Low	Low
TCGA-E9-A1R4	TCGA-E9-A1R4-01	6.115001479	0	-19	BRCA_LumB	66	STAGE IA	NA	I	I_II	NA	NA	Yes	-0.41262107000813536	Low	Low
TCGA-E9-A1R5	TCGA-E9-A1R5-01	3.024624388	0	-29	BRCA_LumA	63	STAGE IA	NA	I	I_II	NA	NA	Yes	-0.8762109315476297	Low	Low
TCGA-E9-A1R6	TCGA-E9-A1R6-01	11.14508334	0	-3	BRCA_LumA	63	STAGE IIA	NA	I	I_II	NA	NA	Yes	0.32912270845505565	High	High
TCGA-E9-A1R7	TCGA-E9-A1R7-01	48.22960844	0	-21	BRCA_LumB	64	STAGE IIA	NA	I	I_II	NA	NA	Yes	-0.5053390423160342	Low	Low
TCGA-E9-A1RA	TCGA-E9-A1RA-01	45.00772594	0	-27	BRCA_LumA	48	STAGE IA	NA	I	I_II	NA	NA	Yes	-0.783492959239731	Low	Low
TCGA-E9-A1RB	TCGA-E9-A1RB-01	32.08731959	1	25	BRCA_LumB	40	STAGE IIA	NA	I	I_II	NA	NA	No	1.62717432076564	High	High
TCGA-E9-A1RC	TCGA-E9-A1RC-01	40.2406549	0	11	BRCA_LumA	56	STAGE IIIC	NA	I	I_II	NA	NA	No	0.9781485146103478	High	High
TCGA-E9-A1RD	TCGA-E9-A1RD-01	1.117795969	0	-33	BRCA_LumA	67	STAGE IIA	NA	I	I_II	NA	NA	No	-1.0616468761634275	Low	Low
TCGA-E9-A1RE	TCGA-E9-A1RE-01	46.65154355	0	-7	BRCA_LumB	74	STAGE IIIA	NA	I	I_II	NA	NA	Yes	0.1436867638392579	High	High
TCGA-E9-A1RF	TCGA-E9-A1RF-01	6.575270408	0	-1	BRCA_LumA	68	STAGE IIIA	NA	I	I_II	NA	NA	Yes	0.42184068076295456	High	High
TCGA-E9-A1RG	TCGA-E9-A1RG-01	21.27099977	0	21	BRCA_LumB	62	STAGE IIIA	NA	I	I_II	NA	NA	Yes	1.4417383761498423	High	High
TCGA-E9-A1RH	TCGA-E9-A1RH-01	46.58579084	0	31	BRCA_Her2	63	STAGE IIA	NA	I	I_II	NA	NA	Yes	1.9053282376893366	High	High
TCGA-E9-A1RI	TCGA-E9-A1RI-01	47.63783411	0	-35	BRCA_LumA	43	STAGE IIIA	NA	I	I_II	NA	NA	Yes	-1.1543648484713265	Low	Low
TCGA-E9-A226	TCGA-E9-A226-01	34.45441694	1	-25	BRCA_LumB	45	STAGE IIIA	NA	I	I_II	NA	NA	Yes	-0.690774986931832	Low	Low
TCGA-E9-A227	TCGA-E9-A227-01	32.05444324	0	-33	BRCA_LumA	42	STAGE IIB	NA	I	I_II	NA	NA	Yes	-1.0616468761634275	Low	Low
TCGA-E9-A228	TCGA-E9-A228-01	42.24611237	0	-17	BRCA_LumB	58	STAGE IIB	NA	I	I_II	NA	NA	No	-0.3199030977002365	Low	Low
TCGA-E9-A229	TCGA-E9-A229-01	37.74205214	0	-31	BRCA_LumA	37	STAGE IA	NA	I	I_II	NA	NA	Yes	-0.9689289038555287	Low	Low
TCGA-E9-A22A	TCGA-E9-A22A-01	39.08998258	0	11	BRCA_LumB	74	STAGE IIA	NA	I	I_II	NA	NA	No	0.9781485146103478	High	High
TCGA-E9-A22B	TCGA-E9-A22B-01	38.36670283	0	5	BRCA_LumA	71	STAGE IA	NA	I	I_II	NA	NA	No	0.6999945976866512	High	High
TCGA-E9-A22D	TCGA-E9-A22D-01	41.02968735	0	3	BRCA_LumB	38	STAGE IIA	NA	I	I_II	NA	NA	No	0.6072766253787523	High	High
TCGA-E9-A22E	TCGA-E9-A22E-01	41.72009074	0	5	BRCA_LumB	56	STAGE IIIA	NA	I	I_II	NA	NA	Yes	0.6999945976866512	High	High
TCGA-E9-A22G	TCGA-E9-A22G-01	40.73380018	0	19	BRCA_Basal	47	STAGE IIA	NA	I	I_II	NA	NA	No	1.3490204038419433	High	High
TCGA-E9-A22H	TCGA-E9-A22H-01	40.50366571	0	-19	BRCA_LumB	42	STAGE IIB	NA	I	I_II	NA	NA	Yes	-0.41262107000813536	Low	Low
TCGA-E9-A243	TCGA-E9-A243-01	20.12032745	0	-11	BRCA_Basal	52	STAGE IIA	NA	I	I_II	NA	NA	Yes	-0.04174918077653986	High	Low
TCGA-E9-A244	TCGA-E9-A244-01	0.690403393	0	23	BRCA_Basal	54	STAGE IIA	NA	I	I_II	NA	NA	No	1.534456348457741	High	High
TCGA-E9-A245	TCGA-E9-A245-01	0.854785153	0	-19	BRCA_LumA	47	STAGE IIB	NA	I	I_II	NA	NA	No	-0.41262107000813536	Low	High
TCGA-E9-A247	TCGA-E9-A247-01	38.99135352	0	1	BRCA_LumA	59	STAGE IA	NA	I	I_II	NA	NA	Yes	0.5145586530708535	High	High
TCGA-E9-A248	TCGA-E9-A248-01	1.93970477	0	-11	BRCA_Her2	51	STAGE IIA	NA	I	I_II	NA	NA	No	-0.04174918077653986	High	Low
TCGA-E9-A249	TCGA-E9-A249-01	7.134168393	0	-27	BRCA_LumB	45	STAGE IIA	NA	I	I_II	NA	NA	Yes	-0.783492959239731	Low	Low
TCGA-E9-A24A	TCGA-E9-A24A-01	24.55863497	0	-29	BRCA_LumA	69	STAGE IIA	NA	I	I_II	NA	NA	Yes	-0.8762109315476297	Low	Low
TCGA-E9-A295	TCGA-E9-A295-01	12.32863202	0	-19	BRCA_LumA	71	STAGE IIA	NA	I	I_II	NA	NA	Yes	-0.41262107000813536	Low	High
TCGA-E9-A2JS	TCGA-E9-A2JS-01	29.72022224	1	7	BRCA_LumB	72	STAGE IIB	NA	I	I_II	NA	NA	Yes	0.7927125699945501	High	High
TCGA-E9-A2JT	TCGA-E9-A2JT-01	9.468389388	0	-43	BRCA_LumA	63	STAGE IIA	NA	I	I_II	NA	NA	Yes	-1.5252367377029221	Low	Low
TCGA-E9-A3HO	TCGA-E9-A3HO-01	38.07081566	0	-19	BRCA_LumB	49	STAGE IIA	NA	I	I_II	NA	NA	No	-0.41262107000813536	Low	Low
TCGA-E9-A3Q9	TCGA-E9-A3Q9-01	32.90922839	0	-39	NA	78	STAGE IIIC	NA	I	I_II	NA	NA	No	-1.3398007930871243	Low	Low
TCGA-E9-A3QA	TCGA-E9-A3QA-01	30.18049117	0	17	BRCA_Basal	33	STAGE IIA	NA	I	I_II	NA	NA	No	1.2563024315340445	High	Low
TCGA-E9-A3X8	TCGA-E9-A3X8-01	30.44350199	0	-3	BRCA_LumA	48	STAGE IIB	NA	I	I_II	NA	NA	Yes	0.32912270845505565	High	High
TCGA-E9-A54X	TCGA-E9-A54X-01	23.90110793	0	23	NA	85	STAGE IA	NA	I	I_II	NA	NA	No	1.534456348457741	High	High
TCGA-E9-A54Y	TCGA-E9-A54Y-01	23.83535523	0	-13	BRCA_LumB	63	STAGE IIIA	NA	I	I_II	NA	NA	No	-0.13446715308443874	High	Low
TCGA-E9-A5FK	TCGA-E9-A5FK-01	26.69559786	0	-15	BRCA_LumA	60	STAGE IIIC	NA	I	I_II	NA	NA	Yes	-0.22718512539233762	Low	High
TCGA-E9-A5FL	TCGA-E9-A5FL-01	0.789032449	0	31	BRCA_Basal	65	STAGE IIB	NA	I	I_II	NA	NA	No	1.9053282376893366	High	High
TCGA-E9-A5UO	TCGA-E9-A5UO-01	25.80793635	0	-39	BRCA_LumB	41	STAGE IIA	NA	I	I_II	NA	NA	No	-1.3398007930871243	Low	Low
TCGA-E9-A5UP	TCGA-E9-A5UP-01	26.39971069	0	-25	NA	63	STAGE IIA	NA	I	I_II	NA	NA	Yes	-0.690774986931832	Low	Low
TCGA-E9-A6HE	TCGA-E9-A6HE-01	27.84627018	0	11	BRCA_LumA	45	STAGE IIIC	NA	I	I_II	NA	NA	Yes	0.9781485146103478	High	High
TCGA-EW-A1IW	TCGA-EW-A1IW-01	12.19712661	0	-11	BRCA_LumA	80	STAGE IIB	NA	I	I_II	NA	NA	No	-0.04174918077653986	High	High
TCGA-EW-A1IX	TCGA-EW-A1IX-01	39.71463326	0	-43	BRCA_LumA	48	STAGE IIA	NA	I	I_II	NA	NA	No	-1.5252367377029221	Low	Low
TCGA-EW-A1IY	TCGA-EW-A1IY-01	8.482098826	0	-15	BRCA_LumB	38	STAGE I	NA	I	I_II	NA	NA	No	-0.22718512539233762	Low	Low
TCGA-EW-A1IZ	TCGA-EW-A1IZ-01	18.21349903	0	-13	BRCA_LumA	53	STAGE IIIA	NA	I	I_II	NA	NA	Yes	-0.13446715308443874	High	High
TCGA-EW-A1J1	TCGA-EW-A1J1-01	18.90390242	0	-23	BRCA_LumA	38	STAGE IIB	NA	I	I_II	NA	NA	Yes	-0.5980570146239331	Low	High
TCGA-EW-A1J2	TCGA-EW-A1J2-01	13.24916987	0	-43	BRCA_LumA	50	STAGE IIB	NA	I	I_II	NA	NA	No	-1.5252367377029221	Low	Low
TCGA-EW-A1J3	TCGA-EW-A1J3-01	16.56968143	0	-11	BRCA_LumA	61	STAGE IA	NA	I	I_II	NA	NA	No	-0.04174918077653986	High	High
TCGA-EW-A1J5	TCGA-EW-A1J5-01	15.68201992	0	-33	BRCA_LumA	59	STAGE IIB	NA	I	I_II	NA	NA	No	-1.0616468761634275	Low	Low
TCGA-EW-A1J6	TCGA-EW-A1J6-01	28.76680804	0	-7	BRCA_LumB	70	STAGE I	NA	I	I_II	NA	NA	No	0.1436867638392579	High	High
TCGA-EW-A1OV	TCGA-EW-A1OV-01	25.93944176	0	-9	BRCA_Her2	56	STAGE IIB	NA	I	I_II	NA	NA	No	0.050968791531359026	High	Low
TCGA-EW-A1OW	TCGA-EW-A1OW-01	22.81618832	0	21	NA	58	STAGE IIA	NA	I	I_II	NA	NA	Yes	1.4417383761498423	High	High
TCGA-EW-A1OX	TCGA-EW-A1OX-01	29.95035671	0	-33	BRCA_LumB	43	STAGE IIA	NA	I	I_II	NA	NA	Yes	-1.0616468761634275	Low	Low
TCGA-EW-A1OY	TCGA-EW-A1OY-01	29.85172765	0	15	BRCA_LumB	63	STAGE IIA	NA	I	I_II	NA	NA	Yes	1.1635844592261455	High	High
TCGA-EW-A1OZ	TCGA-EW-A1OZ-01	40.40503666	0	7	BRCA_LumB	56	STAGE IIA	NA	I	I_II	NA	NA	No	0.7927125699945501	High	High
TCGA-EW-A1P0	TCGA-EW-A1P0-01	41.1283164	0	-27	BRCA_LumB	55	STAGE IIB	NA	I	I_II	NA	NA	Yes	-0.783492959239731	Low	Low
TCGA-EW-A1P1	TCGA-EW-A1P1-01	39.78038597	0	-15	BRCA_Normal	68	STAGE IIIC	NA	I	I_II	NA	NA	Yes	-0.22718512539233762	Low	High
TCGA-EW-A1P3	TCGA-EW-A1P3-01	52.96380314	0	-9	BRCA_LumA	48	STAGE IIA	NA	I	I_II	NA	NA	No	0.050968791531359026	High	High
TCGA-EW-A1P4	TCGA-EW-A1P4-01	29.8188513	0	39	BRCA_Basal	43	STAGE IIA	NA	I	I_II	NA	NA	Yes	2.276200126920932	High	High
TCGA-EW-A1P5	TCGA-EW-A1P5-01	23.11207548	0	-25	BRCA_LumA	77	STAGE IIB	NA	I	I_II	NA	NA	Yes	-0.690774986931832	Low	High
TCGA-EW-A1P6	TCGA-EW-A1P6-01	18.47650985	0	-21	BRCA_LumA	64	STAGE IIB	NA	I	I_II	NA	NA	Yes	-0.5053390423160342	Low	High
TCGA-EW-A1P7	TCGA-EW-A1P7-01	30.08186212	0	-33	BRCA_Normal	59	STAGE IIA	NA	I	I_II	NA	NA	Yes	-1.0616468761634275	Low	Low
TCGA-EW-A1P8	TCGA-EW-A1P8-01	7.857448138	1	23	BRCA_Basal	58	STAGE IIIC	NA	I	I_II	NA	NA	Yes	1.534456348457741	High	High
TCGA-EW-A1PA	TCGA-EW-A1PA-01	18.90390242	0	-5	BRCA_LumA	59	STAGE IIB	NA	I	I_II	NA	NA	Yes	0.2364047361471568	High	High
TCGA-EW-A1PB	TCGA-EW-A1PB-01	19.98882204	0	21	BRCA_Basal	70	STAGE IIIA	NA	I	I_II	NA	NA	No	1.4417383761498423	High	High
TCGA-EW-A1PC	TCGA-EW-A1PC-01	6.147877832	0	1	NA	66	STAGE IIB	NA	I	I_II	NA	NA	No	0.5145586530708535	High	High
TCGA-EW-A1PD	TCGA-EW-A1PD-01	13.93957327	0	-17	NA	61	STAGE IIA	NA	I	I_II	NA	NA	No	-0.3199030977002365	Low	High
TCGA-EW-A1PE	TCGA-EW-A1PE-01	10.52043265	0	-35	BRCA_LumA	56	STAGE IIA	NA	I	I_II	NA	NA	Yes	-1.1543648484713265	Low	Low
TCGA-EW-A1PF	TCGA-EW-A1PF-01	14.43271855	0	-37	NA	50	STAGE IA	NA	I	I_II	NA	NA	No	-1.2470828207792253	Low	Low
TCGA-EW-A1PG	TCGA-EW-A1PG-01	34.55304599	0	-11	BRCA_Normal	53	STAGE IIB	NA	I	I_II	NA	NA	No	-0.04174918077653986	High	High
TCGA-EW-A1PH	TCGA-EW-A1PH-01	19.95594569	0	25	BRCA_Basal	52	STAGE IIA	NA	I	I_II	NA	NA	Yes	1.62717432076564	High	High
TCGA-EW-A2FR	TCGA-EW-A2FR-01	55.00213696	0	5	BRCA_Her2	59	STAGE IIIC	NA	I	I_II	NA	NA	Yes	0.6999945976866512	High	Low
TCGA-EW-A2FS	TCGA-EW-A2FS-01	52.73366867	0	-11	BRCA_LumA	41	STAGE IIB	NA	I	I_II	NA	NA	Yes	-0.04174918077653986	High	High
TCGA-EW-A2FV	TCGA-EW-A2FV-01	25.90656541	0	1	BRCA_LumA	39	STAGE IIIC	NA	I	I_II	NA	NA	Yes	0.5145586530708535	High	High
TCGA-EW-A2FW	TCGA-EW-A2FW-01	22.09290857	0	-9	BRCA_LumB	52	STAGE IIA	NA	I	I_II	NA	NA	Yes	0.050968791531359026	High	Low
TCGA-EW-A3E8	TCGA-EW-A3E8-01	34.02702436	0	-29	NA	60	STAGE IIB	NA	I	I_II	NA	NA	Yes	-0.8762109315476297	Low	Low
TCGA-EW-A3U0	TCGA-EW-A3U0-01	17.49021929	0	-17	NA	61	STAGE IIIA	NA	I	I_II	NA	NA	Yes	-0.3199030977002365	Low	High
TCGA-EW-A423	TCGA-EW-A423-01	17.52309564	0	-27	BRCA_LumA	75	STAGE IIA	NA	I	I_II	NA	NA	No	-0.783492959239731	Low	Low
TCGA-EW-A424	TCGA-EW-A424-01	23.50659171	0	-25	NA	51	STAGE IIIA	NA	I	I_II	NA	NA	Yes	-0.690774986931832	Low	Low
TCGA-EW-A6S9	TCGA-EW-A6S9-01	15.221751	0	-7	BRCA_LumA	34	STAGE IIA	NA	I	I_II	NA	NA	No	0.1436867638392579	High	High
TCGA-EW-A6SA	TCGA-EW-A6SA-01	16.76693954	0	-3	NA	59	STAGE II	NA	II	I_II	NA	NA	No	0.32912270845505565	High	High
TCGA-EW-A6SB	TCGA-EW-A6SB-01	24.98602755	0	11	BRCA_Basal	62	STAGE II	NA	II	I_II	NA	NA	Yes	0.9781485146103478	High	Low
TCGA-EW-A6SC	TCGA-EW-A6SC-01	31.29828714	0	-23	BRCA_LumA	60	STAGE IIA	NA	I	I_II	NA	NA	Yes	-0.5980570146239331	Low	High
TCGA-EW-A6SD	TCGA-EW-A6SD-01	33.20511556	0	9	BRCA_Her2	32	STAGE IIB	NA	I	I_II	NA	NA	Yes	0.885430542302449	High	High
TCGA-GI-A2C8	TCGA-GI-A2C8-01	7.397179209	0	-29	BRCA_LumA	63	STAGE IIIB	NA	I	I_II	NA	NA	Yes	-0.8762109315476297	Low	Low
TCGA-GI-A2C9	TCGA-GI-A2C9-01	109.8727685	0	3	NA	58	STAGE IIB	NA	I	I_II	NA	NA	Yes	0.6072766253787523	High	High
TCGA-GM-A2D9	TCGA-GM-A2D9-01	59.5719499	1	-23	BRCA_LumA	69	STAGE I	NA	I	I_II	NA	NA	Yes	-0.5980570146239331	Low	High
TCGA-GM-A2DA	TCGA-GM-A2DA-01	216.753789	1	-25	BRCA_LumA	46	STAGE IIB	NA	I	I_II	NA	NA	Yes	-0.690774986931832	Low	High
TCGA-GM-A2DB	TCGA-GM-A2DB-01	79.10050301	0	31	BRCA_Her2	62	STAGE IIA	NA	I	I_II	NA	NA	Yes	1.9053282376893366	High	High
TCGA-GM-A2DC	TCGA-GM-A2DC-01	83.34155242	0	-19	BRCA_LumA	57	STAGE IIA	NA	I	I_II	NA	NA	Yes	-0.41262107000813536	Low	High
TCGA-GM-A2DD	TCGA-GM-A2DD-01	75.02383536	0	27	BRCA_Normal	53	STAGE I	NA	I	I_II	NA	NA	No	1.7198922930735387	High	High
TCGA-GM-A2DF	TCGA-GM-A2DF-01	70.84853865	0	21	BRCA_Basal	53	STAGE IIA	NA	I	I_II	NA	NA	Yes	1.4417383761498423	High	High
TCGA-GM-A2DH	TCGA-GM-A2DH-01	72.09784002	0	-1	BRCA_Her2	58	STAGE I	NA	I	I_II	NA	NA	No	0.42184068076295456	High	Low
TCGA-GM-A2DI	TCGA-GM-A2DI-01	85.14975178	0	-33	BRCA_LumA	52	STAGE I	NA	I	I_II	NA	NA	No	-1.0616468761634275	Low	Low
TCGA-GM-A2DK	TCGA-GM-A2DK-01	86.95795115	0	-17	BRCA_LumA	58	STAGE I	NA	I	I_II	NA	NA	Yes	-0.3199030977002365	Low	High
TCGA-GM-A2DL	TCGA-GM-A2DL-01	115.6918828	0	9	BRCA_LumA	50	STAGE I	NA	I	I_II	NA	NA	Yes	0.885430542302449	High	High
TCGA-GM-A2DM	TCGA-GM-A2DM-01	106.0591117	0	-23	BRCA_LumA	57	STAGE IIA	NA	I	I_II	NA	NA	Yes	-0.5980570146239331	Low	High
TCGA-GM-A2DN	TCGA-GM-A2DN-01	101.6208042	0	-35	BRCA_LumA	58	STAGE IIA	NA	I	I_II	NA	NA	No	-1.1543648484713265	Low	Low
TCGA-GM-A2DO	TCGA-GM-A2DO-01	85.3470099	0	-23	BRCA_LumB	54	STAGE I	NA	I	I_II	NA	NA	Yes	-0.5980570146239331	Low	Low
TCGA-GM-A3NW	TCGA-GM-A3NW-01	110.4974192	0	-35	BRCA_LumA	63	STAGE IIA	NA	I	I_II	NA	NA	No	-1.1543648484713265	Low	Low
TCGA-GM-A3NY	TCGA-GM-A3NY-01	38.202321070000004	0	-29	NA	72	STAGE IIB	NA	I	I_II	NA	NA	Yes	-0.8762109315476297	Low	Low
TCGA-GM-A3XG	TCGA-GM-A3XG-01	43.72554821	0	-17	NA	46	STAGE IIIA	NA	I	I_II	NA	NA	Yes	-0.3199030977002365	Low	High
TCGA-GM-A3XL	TCGA-GM-A3XL-01	69.3033501	0	31	BRCA_Basal	49	STAGE IIA	NA	I	I_II	NA	NA	Yes	1.9053282376893366	High	High
TCGA-GM-A3XN	TCGA-GM-A3XN-01	66.37735477	0	-29	NA	44	STAGE IIIA	NA	I	I_II	NA	NA	Yes	-0.8762109315476297	Low	Low
TCGA-GM-A4E0	TCGA-GM-A4E0-01	72.03208732	0	-33	BRCA_LumA	67	STAGE IIIC	NA	I	I_II	NA	NA	Yes	-1.0616468761634275	Low	Low
TCGA-GM-A5PV	TCGA-GM-A5PV-01	13.54505704	0	-19	BRCA_LumA	63	STAGE IIB	NA	I	I_II	NA	NA	No	-0.41262107000813536	Low	High
TCGA-GM-A5PX	TCGA-GM-A5PX-01	18.11486997	0	-27	BRCA_LumA	65	STAGE IIB	NA	I	I_II	NA	NA	No	-0.783492959239731	Low	Low
TCGA-HN-A2NL	TCGA-HN-A2NL-01	2.597231811	0	-5	BRCA_Basal	56	STAGE IIA	NA	I	I_II	NA	NA	No	0.2364047361471568	High	Low
TCGA-HN-A2OB	TCGA-HN-A2OB-01	62.46506888	1	-39	BRCA_LumA	45	STAGE IIB	NA	I	I_II	NA	NA	Yes	-1.3398007930871243	Low	Low
TCGA-JL-A3YW	TCGA-JL-A3YW-01	11.83548673	0	43	NA	49	STAGE IIB	NA	I	I_II	NA	NA	No	2.46163607153673	High	High
TCGA-JL-A3YX	TCGA-JL-A3YX-01	11.57247592	0	17	BRCA_LumA	46	STAGE IIA	NA	I	I_II	NA	NA	No	1.2563024315340445	High	High
TCGA-LD-A66U	TCGA-LD-A66U-01	21.23812342	0	-15	BRCA_LumA	44	STAGE IIB	NA	I	I_II	NA	NA	Yes	-0.22718512539233762	Low	High
TCGA-LD-A74U	TCGA-LD-A74U-01	13.21629352	0	-21	BRCA_LumA	79	STAGE IIIC	NA	I	I_II	NA	NA	No	-0.5053390423160342	Low	High
TCGA-LD-A7W5	TCGA-LD-A7W5-01	7.101292041	0	-31	BRCA_LumA	52	STAGE IIIC	NA	I	I_II	NA	NA	No	-0.9689289038555287	Low	Low
TCGA-LD-A7W6	TCGA-LD-A7W6-01	13.28204622	0	-39	BRCA_LumA	54	STAGE IIB	NA	I	I_II	NA	NA	No	-1.3398007930871243	Low	Low
TCGA-LD-A9QF	TCGA-LD-A9QF-01	10.61906171	0	-11	BRCA_Normal	73	STAGE IA	NA	I	I_II	NA	NA	No	-0.04174918077653986	High	High
TCGA-LL-A440	TCGA-LL-A440-01	24.9531512	0	-35	BRCA_LumA	61	STAGE IA	NA	I	I_II	NA	NA	No	-1.1543648484713265	Low	Low
TCGA-LL-A441	TCGA-LL-A441-01	32.74484663	0	-25	NA	62	STAGE IA	NA	I	I_II	NA	NA	Yes	-0.690774986931832	Low	Low
TCGA-LL-A442	TCGA-LL-A442-01	29.22707696	0	-37	NA	56	STAGE IIA	NA	I	I_II	NA	NA	No	-1.2470828207792253	Low	Low
TCGA-LL-A50Y	TCGA-LL-A50Y-01	25.05178025	0	-21	BRCA_LumA	84	STAGE IIA	NA	I	I_II	NA	NA	No	-0.5053390423160342	Low	High
TCGA-LL-A5YL	TCGA-LL-A5YL-01	17.06282671	0	-5	BRCA_LumA	64	STAGE IIB	NA	I	I_II	NA	NA	Yes	0.2364047361471568	High	High
TCGA-LL-A5YM	TCGA-LL-A5YM-01	15.32038005	0	1	BRCA_LumB	88	STAGE IIIB	NA	I	I_II	NA	NA	Yes	0.5145586530708535	High	High
TCGA-LL-A5YN	TCGA-LL-A5YN-01	14.69572936	0	-5	BRCA_LumA	46	STAGE IIA	NA	I	I_II	NA	NA	Yes	0.2364047361471568	High	High
TCGA-LL-A5YO	TCGA-LL-A5YO-01	14.4655949	0	11	BRCA_Her2	50	STAGE IA	NA	I	I_II	NA	NA	Yes	0.9781485146103478	High	High
TCGA-LL-A5YP	TCGA-LL-A5YP-01	14.79435842	0	9	BRCA_Basal	49	STAGE IIB	NA	I	I_II	NA	NA	Yes	0.885430542302449	High	Low
TCGA-LL-A6FP	TCGA-LL-A6FP-01	22.25729033	0	-17	BRCA_LumA	90	STAGE IIA	NA	I	I_II	NA	NA	No	-0.3199030977002365	Low	High
TCGA-LL-A6FQ	TCGA-LL-A6FQ-01	2.630108163	0	1	BRCA_LumA	77	STAGE IIIA	NA	I	I_II	NA	NA	NA	0.5145586530708535	High	High
TCGA-LL-A6FR	TCGA-LL-A6FR-01	16.07653615	0	37	BRCA_Basal	50	STAGE IIA	NA	I	I_II	NA	NA	Yes	2.183482154613033	High	High
TCGA-LL-A73Y	TCGA-LL-A73Y-01	15.68201992	0	-19	BRCA_Basal	67	STAGE IA	NA	I	I_II	NA	NA	No	-0.41262107000813536	Low	Low
TCGA-LL-A73Z	TCGA-LL-A73Z-01	7.462931913	1	5	BRCA_Normal	55	STAGE IV	NA	IV	III_IV	NA	NA	Yes	0.6999945976866512	High	High
TCGA-LL-A740	TCGA-LL-A740-01	14.49847125	0	-1	BRCA_LumA	61	STAGE IA	NA	I	I_II	NA	NA	No	0.42184068076295456	High	High
TCGA-LL-A7SZ	TCGA-LL-A7SZ-01	19.52855311	0	25	BRCA_LumA	49	STAGE IIB	NA	I	I_II	NA	NA	Yes	1.62717432076564	High	High
TCGA-LL-A7T0	TCGA-LL-A7T0-01	12.36150837	0	5	BRCA_LumB	70	STAGE IIB	NA	I	I_II	NA	NA	No	0.6999945976866512	High	High
TCGA-LL-A8F5	TCGA-LL-A8F5-01	19.59430582	0	43	BRCA_Basal	61	STAGE IIA	NA	I	I_II	NA	NA	Yes	2.46163607153673	High	High
TCGA-LL-A9Q3	TCGA-LL-A9Q3-01	17.49021929	0	-13	BRCA_LumA	69	STAGE IIIC	NA	I	I_II	NA	NA	Yes	-0.13446715308443874	High	High
TCGA-LQ-A4E4	TCGA-LQ-A4E4-01	27.91202288	0	-23	NA	73	STAGE IIIA	NA	I	I_II	NA	NA	Yes	-0.5980570146239331	Low	Low
TCGA-MS-A51U	TCGA-MS-A51U-01	22.38879574	0	-41	NA	44	STAGE IIB	NA	I	I_II	NA	NA	Yes	-1.432518765395023	Low	Low
TCGA-OK-A5Q2	TCGA-OK-A5Q2-01	2.104086531	0	-21	BRCA_LumA	59	STAGE II	NA	II	I_II	NA	NA	No	-0.5053390423160342	Low	High
TCGA-OL-A5D6	TCGA-OL-A5D6-01	36.29549265	1	-5	BRCA_Normal	71	STAGE IIA	NA	I	I_II	NA	NA	No	0.2364047361471568	High	High
TCGA-OL-A5D7	TCGA-OL-A5D7-01	58.51990663	0	21	BRCA_Basal	70	STAGE IIA	NA	I	I_II	NA	NA	Yes	1.4417383761498423	High	High
TCGA-OL-A5D8	TCGA-OL-A5D8-01	31.98869054	0	-27	BRCA_LumA	40	STAGE IIB	NA	I	I_II	NA	NA	Yes	-0.783492959239731	Low	Low
TCGA-OL-A5DA	TCGA-OL-A5DA-01	58.61853569	0	-29	BRCA_LumA	61	STAGE IIA	NA	I	I_II	NA	NA	No	-0.8762109315476297	Low	Low
TCGA-OL-A5RU	TCGA-OL-A5RU-01	40.07627314	0	-31	BRCA_LumA	63	STAGE IIA	NA	I	I_II	NA	NA	Yes	-0.9689289038555287	Low	Low
TCGA-OL-A5RV	TCGA-OL-A5RV-01	34.91468587	0	-39	BRCA_LumA	43	STAGE IIIC	NA	I	I_II	NA	NA	Yes	-1.3398007930871243	Low	Low
TCGA-OL-A5RW	TCGA-OL-A5RW-01	36.36124536	0	35	BRCA_Basal	40	STAGE IIA	NA	I	I_II	NA	NA	Yes	2.090764182305134	High	High
TCGA-OL-A5RX	TCGA-OL-A5RX-01	28.86543709	0	-37	BRCA_LumA	51	STAGE IA	NA	I	I_II	NA	NA	No	-1.2470828207792253	Low	Low
TCGA-OL-A5RY	TCGA-OL-A5RY-01	24.72301673	0	11	BRCA_Normal	52	STAGE IIA	NA	I	I_II	NA	NA	Yes	0.9781485146103478	High	High
TCGA-OL-A5RZ	TCGA-OL-A5RZ-01	22.32304304	0	3	BRCA_Her2	57	STAGE IA	NA	I	I_II	NA	NA	No	0.6072766253787523	High	Low
TCGA-OL-A5S0	TCGA-OL-A5S0-01	20.38333827	0	43	BRCA_Basal	66	STAGE IIB	NA	I	I_II	NA	NA	Yes	2.46163607153673	High	High
TCGA-OL-A66H	TCGA-OL-A66H-01	26.68419323	0	-13	BRCA_LumA	74	STAGE IB	NA	I	I_II	NA	NA	Yes	-0.13446715308443874	High	High
TCGA-OL-A66I	TCGA-OL-A66I-01	23.47371536	0	15	BRCA_Basal	36	STAGE IIA	NA	I	I_II	NA	NA	Yes	1.1635844592261455	High	Low
TCGA-OL-A66J	TCGA-OL-A66J-01	65.62119867	0	-25	BRCA_LumA	80	STAGE I	NA	I	I_II	NA	NA	Yes	-0.690774986931832	Low	High
TCGA-OL-A66K	TCGA-OL-A66K-01	41.91734885	1	-25	BRCA_LumA	72	STAGE IIA	NA	I	I_II	NA	NA	No	-0.690774986931832	Low	High
TCGA-OL-A66L	TCGA-OL-A66L-01	42.772134	0	-13	BRCA_LumA	71	STAGE IA	NA	I	I_II	NA	NA	Yes	-0.13446715308443874	High	High
TCGA-OL-A66N	TCGA-OL-A66N-01	26.03807082	0	-17	BRCA_LumA	59	STAGE IIIC	NA	I	I_II	NA	NA	Yes	-0.3199030977002365	Low	High
TCGA-OL-A66O	TCGA-OL-A66O-01	17.35871388	0	5	BRCA_LumA	39	STAGE IIB	NA	I	I_II	NA	NA	Yes	0.6999945976866512	High	High
TCGA-OL-A66P	TCGA-OL-A66P-01	14.07107867	0	15	BRCA_Her2	75	STAGE IIA	NA	I	I_II	NA	NA	No	1.1635844592261455	High	High
TCGA-OL-A6VO	TCGA-OL-A6VO-01	28.20791005	0	23	BRCA_Basal	43	STAGE IA	NA	I	I_II	NA	NA	Yes	1.534456348457741	High	High
TCGA-OL-A6VQ	TCGA-OL-A6VQ-01	19.72581122	0	-35	BRCA_LumA	49	STAGE IIA	NA	I	I_II	NA	NA	No	-1.1543648484713265	Low	Low
TCGA-OL-A6VR	TCGA-OL-A6VR-01	40.10914949	0	-15	BRCA_LumA	48	STAGE IA	NA	I	I_II	NA	NA	No	-0.22718512539233762	Low	High
TCGA-OL-A97C	TCGA-OL-A97C-01	8.909491403	0	9	BRCA_Normal	67	STAGE IIB	NA	I	I_II	NA	NA	No	0.885430542302449	High	High
TCGA-PE-A5DC	TCGA-PE-A5DC-01	47.01318342	1	-5	BRCA_LumA	72	STAGE IIIA	NA	I	I_II	NA	NA	Yes	0.2364047361471568	High	High
TCGA-PE-A5DD	TCGA-PE-A5DD-01	64.20751553	0	-23	BRCA_LumA	64	STAGE IIA	NA	I	I_II	NA	NA	Yes	-0.5980570146239331	Low	High
TCGA-PE-A5DE	TCGA-PE-A5DE-01	86.95795115	0	-25	BRCA_LumA	41	STAGE IIA	NA	I	I_II	NA	NA	Yes	-0.690774986931832	Low	High
TCGA-PL-A8LX	TCGA-PL-A8LX-01	0.16438176	0	-27	BRCA_LumA	35	STAGE IV	NA	IV	III_IV	NA	NA	No	-0.783492959239731	Low	Low
TCGA-PL-A8LY	TCGA-PL-A8LY-01	0.263010816	0	-25	BRCA_Normal	30	STAGE IIB	NA	I	I_II	NA	NA	No	-0.690774986931832	Low	Low
TCGA-PL-A8LZ	TCGA-PL-A8LZ-01	9.928658316	0	-3	BRCA_Basal	29	STAGE IIIB	NA	I	I_II	NA	NA	No	0.32912270845505565	High	Low
TCGA-S3-A6ZF	TCGA-S3-A6ZF-01	18.80527337	0	-13	BRCA_LumB	64	STAGE IIA	NA	I	I_II	NA	NA	No	-0.13446715308443874	High	Low
TCGA-S3-A6ZG	TCGA-S3-A6ZG-01	18.47650985	0	-29	BRCA_LumA	71	STAGE IIB	NA	I	I_II	NA	NA	Yes	-0.8762109315476297	Low	Low
TCGA-S3-A6ZH	TCGA-S3-A6ZH-01	21.07374166	0	-13	BRCA_LumA	29	STAGE IIIC	NA	I	I_II	NA	NA	Yes	-0.13446715308443874	High	High
TCGA-S3-AA0Z	TCGA-S3-AA0Z-01	20.67922543	0	-15	BRCA_Basal	63	STAGE IIB	NA	I	I_II	NA	NA	No	-0.22718512539233762	Low	Low
TCGA-S3-AA10	TCGA-S3-AA10-01	19.2655423	0	15	BRCA_Basal	65	STAGE IIA	NA	I	I_II	NA	NA	No	1.1635844592261455	High	Low
TCGA-S3-AA11	TCGA-S3-AA11-01	13.84094421	0	-29	BRCA_LumA	67	STAGE IIA	NA	I	I_II	NA	NA	Yes	-0.8762109315476297	Low	Low
TCGA-S3-AA12	TCGA-S3-AA12-01	18.87102607	0	-13	BRCA_LumA	82	STAGE IIIA	NA	I	I_II	NA	NA	No	-0.13446715308443874	High	High
TCGA-S3-AA14	TCGA-S3-AA14-01	17.39159023	0	-29	BRCA_LumA	47	STAGE I	NA	I	I_II	NA	NA	Yes	-0.8762109315476297	Low	Low
TCGA-S3-AA15	TCGA-S3-AA15-01	17.26008482	0	-9	BRCA_Basal	51	STAGE IIB	NA	I	I_II	NA	NA	Yes	0.050968791531359026	High	Low
TCGA-S3-AA17	TCGA-S3-AA17-01	13.93957327	0	-13	BRCA_LumB	64	STAGE IIB	NA	I	I_II	NA	NA	Yes	-0.13446715308443874	High	Low
TCGA-UL-AAZ6	TCGA-UL-AAZ6-01	17.02995036	0	21	BRCA_LumA	73	STAGE IIA	NA	I	I_II	NA	NA	No	1.4417383761498423	High	High
TCGA-UU-A93S	TCGA-UU-A93S-01	3.813656837	1	15	BRCA_Her2	63	STAGE IV	NA	IV	III_IV	NA	NA	No	1.1635844592261455	High	High
TCGA-V7-A7HQ	TCGA-V7-A7HQ-01	66.8376237	0	7	BRCA_LumA	75	STAGE IIIA	NA	I	I_II	NA	NA	Yes	0.7927125699945501	High	High
TCGA-W8-A86G	TCGA-W8-A86G-01	11.40809416	0	-31	BRCA_LumA	66	STAGE IIA	NA	I	I_II	NA	NA	No	-0.9689289038555287	Low	Low
TCGA-WT-AB41	TCGA-WT-AB41-01	52.96380314	0	-19	BRCA_LumA	55	STAGE IIB	NA	I	I_II	NA	NA	No	-0.41262107000813536	Low	High
TCGA-WT-AB44	TCGA-WT-AB44-01	29.02981885	0	-21	BRCA_LumA	77	STAGE IA	NA	I	I_II	NA	NA	Yes	-0.5053390423160342	Low	High
TCGA-XX-A899	TCGA-XX-A899-01	15.3532564	0	-37	BRCA_LumA	46	STAGE IIIA	NA	I	I_II	NA	NA	Yes	-1.2470828207792253	Low	Low
TCGA-XX-A89A	TCGA-XX-A89A-01	16.0436598	0	-31	BRCA_LumA	68	STAGE IIB	NA	I	I_II	NA	NA	Yes	-0.9689289038555287	Low	Low
TCGA-Z7-A8R5	TCGA-Z7-A8R5-01	108.0645692	0	-13	BRCA_LumA	61	STAGE IIIA	NA	I	I_II	NA	NA	Yes	-0.13446715308443874	High	High
TCGA-Z7-A8R6	TCGA-Z7-A8R6-01	107.0454022	0	21	BRCA_LumB	46	STAGE I	NA	I	I_II	NA	NA	No	1.4417383761498423	High	High
