# Supplementary material for: Tumor hypoxia is associated with global copy-number alteration burden and subtype-dependent overall survival in breast cancer: Evidence from TCGA and METABRIC
Source: PLoS One. 2026 Jun 2;21(6):e0350829. doi: 10.1371/journal.pone.0350829 (PMC13229377; doi:10.1371/journal.pone.0350829)
Supplement: S1 File — (ZIP) [file pone.0350829.s001.zip › S1_File/dataset_manifest.csv]

cohort	dataset_folder	survival_endpoint	processed_file
TCGA	brca_tcga_pan_can_atlas_2018	OS	TCGA_processed_survival_dataset.csv
METABRIC	brca_metabric	OS	METABRIC_processed_survival_dataset.csv
