# Supplementary material for: Tumor hypoxia is associated with global copy-number alteration burden and subtype-dependent overall survival in breast cancer: Evidence from TCGA and METABRIC
Source: PLoS One. 2026 Jun 2;21(6):e0350829. doi: 10.1371/journal.pone.0350829 (PMC13229377; doi:10.1371/journal.pone.0350829)
Supplement: S1 File — (ZIP) [file pone.0350829.s001.zip › S1_File/TCGA_LumB_processed_survival_dataset.csv]

SAMPLE_ID	PATIENT_ID	time	event	AGE	STAGE_2	GRADE_2	ANY_TREATMENT	hypoxia_group_st
TCGA-3C-AALJ-01	TCGA-3C-AALJ	48.45974291	0	62	I_II	NA	No	High
TCGA-5T-A9QA-01	TCGA-5T-A9QA	9.961534668	0	52	I_II	NA	Yes	Low
TCGA-A1-A0SI-01	TCGA-A1-A0SI	20.87648355	0	52	I_II	NA	NA	Low
TCGA-A1-A0SN-01	TCGA-A1-A0SN	39.32011704	0	50	I_II	NA	NA	Low
TCGA-A2-A04R-01	TCGA-A2-A04R	121.9383897	0	36	I_II	NA	Yes	Low
TCGA-A2-A04Y-01	TCGA-A2-A04Y	36.13111089	0	53	I_II	NA	Yes	High
TCGA-A2-A0CW-01	TCGA-A2-A0CW	107.9330638	0	67	I_II	NA	No	High
TCGA-A2-A0D4-01	TCGA-A2-A0D4	25.21616202	0	37	I_II	NA	Yes	High
TCGA-A2-A0EY-01	TCGA-A2-A0EY	63.28697768	0	62	I_II	NA	Yes	Low
TCGA-A2-A0SV-01	TCGA-A2-A0SV	27.12299043	1	63	III_IV	NA	Yes	High
TCGA-A2-A0SW-01	TCGA-A2-A0SW	44.87622054	1	82	III_IV	NA	Yes	High
TCGA-A2-A0T3-01	TCGA-A2-A0T3	49.84054969	0	37	I_II	NA	Yes	Low
TCGA-A2-A0YG-01	TCGA-A2-A0YG	21.89565046	0	63	I_II	NA	Yes	Low
TCGA-A2-A0YH-01	TCGA-A2-A0YH	21.66551599	0	53	I_II	NA	Yes	High
TCGA-A2-A0YT-01	TCGA-A2-A0YT	23.76960253	1	56	I_II	NA	Yes	High
TCGA-A2-A1FW-01	TCGA-A2-A1FW	17.35871388	0	62	I_II	NA	Yes	Low
TCGA-A2-A1FX-01	TCGA-A2-A1FX	60.72262222	0	61	I_II	NA	Yes	Low
TCGA-A2-A1G4-01	TCGA-A2-A1G4	19.56142946	0	71	I_II	NA	No	Low
TCGA-A2-A25B-01	TCGA-A2-A25B	42.44337048	0	39	I_II	NA	Yes	High
TCGA-A2-A25C-01	TCGA-A2-A25C	17.19433212	0	50	I_II	NA	Yes	Low
TCGA-A2-A25E-01	TCGA-A2-A25E	105.3358319	0	34	I_II	NA	Yes	Low
TCGA-A2-A4S3-01	TCGA-A2-A4S3	21.89565046	0	59	I_II	NA	NA	High
TCGA-A7-A0CJ-01	TCGA-A7-A0CJ	30.60788375	0	57	I_II	NA	Yes	High
TCGA-A7-A13F-01	TCGA-A7-A13F	25.15040931	0	44	I_II	NA	Yes	Low
TCGA-A7-A2KD-01	TCGA-A7-A2KD	22.32304304	0	53	I_II	NA	Yes	Low
TCGA-A7-A6VX-01	TCGA-A7-A6VX	10.4218036	0	68	I_II	NA	Yes	Low
TCGA-A8-A06O-01	TCGA-A8-A06O	13.01903541	0	60	I_II	NA	No	High
TCGA-A8-A06Q-01	TCGA-A8-A06Q	1.019166913	0	63	I_II	NA	NA	High
TCGA-A8-A06R-01	TCGA-A8-A06R	17.98336457	0	69	I_II	NA	Yes	High
TCGA-A8-A06X-01	TCGA-A8-A06X	31.00239997	1	77	I_II	NA	Yes	High
TCGA-A8-A06Z-01	TCGA-A8-A06Z	1.019166913	0	84	I_II	NA	NA	High
TCGA-A8-A075-01	TCGA-A8-A075	17.02995036	0	42	I_II	NA	Yes	High
TCGA-A8-A076-01	TCGA-A8-A076	53.98297005	0	66	I_II	NA	No	High
TCGA-A8-A079-01	TCGA-A8-A079	9.008120459	0	69	I_II	NA	Yes	High
TCGA-A8-A07L-01	TCGA-A8-A07L	32.05444324	0	58	I_II	NA	Yes	High
TCGA-A8-A07W-01	TCGA-A8-A07W	9.99441102	0	76	III_IV	NA	No	High
TCGA-A8-A082-01	TCGA-A8-A082	18.04911727	0	58	I_II	NA	No	High
TCGA-A8-A08G-01	TCGA-A8-A08G	19.95594569	0	41	I_II	NA	Yes	Low
TCGA-A8-A08I-01	TCGA-A8-A08I	11.9998685	0	53	I_II	NA	Yes	High
TCGA-A8-A08P-01	TCGA-A8-A08P	31.00239997	0	70	I_II	NA	Yes	High
TCGA-A8-A092-01	TCGA-A8-A092	30.96952362	0	48	I_II	NA	Yes	High
TCGA-A8-A095-01	TCGA-A8-A095	41.98310156	0	45	I_II	NA	Yes	Low
TCGA-A8-A09C-01	TCGA-A8-A09C	1.019166913	0	69	NA	NA	NA	Low
TCGA-A8-A09I-01	TCGA-A8-A09I	45.07347865	0	84	I_II	NA	No	High
TCGA-A8-A09M-01	TCGA-A8-A09M	33.07361015	0	75	I_II	NA	Yes	Low
TCGA-A8-A09N-01	TCGA-A8-A09N	1.019166913	0	57	I_II	NA	NA	High
TCGA-A8-A09Q-01	TCGA-A8-A09Q	25.0189039	0	83	I_II	NA	No	High
TCGA-A8-A09R-01	TCGA-A8-A09R	8.975244107	0	82	I_II	NA	Yes	Low
TCGA-A8-A09W-01	TCGA-A8-A09W	0.986290561	0	70	I_II	NA	NA	High
TCGA-AC-A2BM-01	TCGA-AC-A2BM	99.35233587	0	41	I_II	NA	No	Low
TCGA-AC-A7VB-01	TCGA-AC-A7VB	8.21908801	0	51	I_II	NA	Yes	High
TCGA-AN-A03Y-01	TCGA-AN-A03Y	0.32876352	0	66	I_II	NA	No	High
TCGA-AN-A0AJ-01	TCGA-AN-A0AJ	9.961534668	0	79	I_II	NA	No	High
TCGA-AN-A0AK-01	TCGA-AN-A0AK	7.364302857	0	76	I_II	NA	No	High
TCGA-AN-A0AM-01	TCGA-AN-A0AM	0.16438176	0	56	I_II	NA	No	High
TCGA-AN-A0FF-01	TCGA-AN-A0FF	5.654732551	0	32	I_II	NA	No	Low
TCGA-AN-A0FY-01	TCGA-AN-A0FY	0.32876352	0	55	I_II	NA	No	High
TCGA-AN-A0XR-01	TCGA-AN-A0XR	0.32876352	0	55	I_II	NA	No	High
TCGA-AO-A03N-01	TCGA-AO-A03N	66.77187099	0	59	I_II	NA	Yes	High
TCGA-AO-A03O-01	TCGA-AO-A03O	81.63198212	1	69	I_II	NA	No	High
TCGA-AO-A03P-01	TCGA-AO-A03P	95.70306079	1	54	I_II	NA	Yes	Low
TCGA-AO-A0J3-01	TCGA-AO-A0J3	21.40250518	0	67	I_II	NA	Yes	Low
TCGA-AO-A0J7-01	TCGA-AO-A0J7	20.31758556	0	71	I_II	NA	Yes	Low
TCGA-AO-A0JD-01	TCGA-AO-A0JD	71.99921097	0	59	I_II	NA	Yes	High
TCGA-AO-A0JM-01	TCGA-AO-A0JM	71.80195286	0	40	I_II	NA	Yes	Low
TCGA-AO-A1KP-01	TCGA-AO-A1KP	97.08386757	0	77	I_II	NA	No	Low
TCGA-AO-A1KS-01	TCGA-AO-A1KS	11.50672321	0	69	I_II	NA	Yes	Low
TCGA-AO-A1KT-01	TCGA-AO-A1KT	17.78610645	0	78	I_II	NA	Yes	High
TCGA-AQ-A04H-01	TCGA-AQ-A04H	24.78876944	0	61	I_II	NA	Yes	Low
TCGA-AR-A0TQ-01	TCGA-AR-A0TQ	98.33316895	0	27	I_II	NA	Yes	High
TCGA-AR-A0TT-01	TCGA-AR-A0TT	109.0179834	0	53	I_II	NA	Yes	Low
TCGA-AR-A0TV-01	TCGA-AR-A0TV	75.22109347	0	66	I_II	NA	No	High
TCGA-AR-A0TY-01	TCGA-AR-A0TY	55.85692212	1	54	I_II	NA	Yes	High
TCGA-AR-A0U2-01	TCGA-AR-A0U2	83.86757405	1	47	I_II	NA	Yes	High
TCGA-AR-A1AW-01	TCGA-AR-A1AW	86.53055857	0	65	I_II	NA	Yes	Low
TCGA-AR-A24H-01	TCGA-AR-A24H	160.8968669	0	65	I_II	NA	Yes	Low
TCGA-AR-A24K-01	TCGA-AR-A24K	50.89259296	0	46	I_II	NA	Yes	Low
TCGA-AR-A24N-01	TCGA-AR-A24N	99.77972844	0	54	I_II	NA	No	Low
TCGA-AR-A24R-01	TCGA-AR-A24R	112.7658875	0	45	I_II	NA	Yes	Low
TCGA-AR-A24S-01	TCGA-AR-A24S	97.84002367	0	61	I_II	NA	Yes	Low
TCGA-AR-A24Z-01	TCGA-AR-A24Z	98.66193247	0	57	I_II	NA	No	Low
TCGA-AR-A250-01	TCGA-AR-A250	88.99628497	0	58	I_II	NA	No	Low
TCGA-AR-A2LK-01	TCGA-AR-A2LK	54.21310451	1	62	III_IV	NA	Yes	Low
TCGA-B6-A0IB-01	TCGA-B6-A0IB	129.5657034	1	64	III_IV	NA	Yes	High
TCGA-B6-A0IN-01	TCGA-B6-A0IN	84.5908538	1	45	NA	NA	Yes	High
TCGA-B6-A0RL-01	TCGA-B6-A0RL	81.17171319	1	60	I_II	NA	No	High
TCGA-B6-A0WV-01	TCGA-B6-A0WV	79.46214288	1	67	I_II	NA	No	High
TCGA-B6-A0WW-01	TCGA-B6-A0WW	18.34500444	1	58	NA	NA	Yes	Low
TCGA-B6-A0X5-01	TCGA-B6-A0X5	68.94171023	1	61	I_II	NA	Yes	Low
TCGA-B6-A1KC-01	TCGA-B6-A1KC	43.59404281	0	67	I_II	NA	Yes	Low
TCGA-B6-A1KN-01	TCGA-B6-A1KN	139.1655982	0	57	I_II	NA	Yes	Low
TCGA-BH-A0AU-01	TCGA-BH-A0AU	62.92533781	0	45	I_II	NA	Yes	Low
TCGA-BH-A0BD-01	TCGA-BH-A0BD	18.21349903	0	47	I_II	NA	Yes	Low
TCGA-BH-A0BF-01	TCGA-BH-A0BF	43.5282901	1	56	I_II	NA	No	Low
TCGA-BH-A0BZ-01	TCGA-BH-A0BZ	74.13617385	0	59	I_II	NA	Yes	High
TCGA-BH-A0C0-01	TCGA-BH-A0C0	41.75296709	0	62	I_II	NA	Yes	High
TCGA-BH-A0C3-01	TCGA-BH-A0C3	89.06203768	0	47	I_II	NA	Yes	Low
TCGA-BH-A0C7-01	TCGA-BH-A0C7	90.9688661	0	48	I_II	NA	No	Low
TCGA-BH-A0H0-01	TCGA-BH-A0H0	15.15599829	0	69	I_II	NA	Yes	Low
TCGA-BH-A0HU-01	TCGA-BH-A0HU	12.88753	0	52	I_II	NA	Yes	High
TCGA-BH-A0HW-01	TCGA-BH-A0HW	51.31998553	0	62	I_II	NA	Yes	Low
TCGA-BH-A0HY-01	TCGA-BH-A0HY	50.7939639	0	60	I_II	NA	No	Low
TCGA-BH-A0W3-01	TCGA-BH-A0W3	23.93398429	0	58	I_II	NA	Yes	Low
TCGA-BH-A18L-01	TCGA-BH-A18L	26.6627215	1	50	I_II	NA	NA	High
TCGA-BH-A18U-01	TCGA-BH-A18U	51.38573824	1	72	I_II	NA	NA	High
TCGA-BH-A1F2-01	TCGA-BH-A1F2	31.52842161	1	53	I_II	NA	NA	High
TCGA-BH-A1F8-01	TCGA-BH-A1F8	25.08465661	1	90	I_II	NA	NA	Low
TCGA-BH-A1FD-01	TCGA-BH-A1FD	33.17223921	1	68	I_II	NA	NA	High
TCGA-BH-A1FJ-01	TCGA-BH-A1FJ	63.35273038	1	66	I_II	NA	NA	Low
TCGA-BH-A1FM-01	TCGA-BH-A1FM	45.63237663	1	44	I_II	NA	NA	High
TCGA-BH-A1FN-01	TCGA-BH-A1FN	72.06496367	1	34	I_II	NA	NA	High
TCGA-BH-A202-01	TCGA-BH-A202	26.13669987	0	60	I_II	NA	Yes	High
TCGA-BH-A204-01	TCGA-BH-A204	83.30867607	1	80	I_II	NA	NA	Low
TCGA-BH-A209-01	TCGA-BH-A209	130.1574777	1	77	I_II	NA	NA	High
TCGA-C8-A12M-01	TCGA-C8-A12M	11.76973403	0	70	I_II	NA	No	Low
TCGA-C8-A12U-01	TCGA-C8-A12U	12.65739554	0	46	I_II	NA	No	High
TCGA-C8-A12W-01	TCGA-C8-A12W	12.65739554	0	49	I_II	NA	No	High
TCGA-C8-A130-01	TCGA-C8-A130	12.16425026	0	52	I_II	NA	No	High
TCGA-C8-A1HG-01	TCGA-C8-A1HG	11.34234145	0	50	I_II	NA	No	High
TCGA-C8-A1HL-01	TCGA-C8-A1HL	10.4218036	0	38	I_II	NA	No	High
TCGA-C8-A1HM-01	TCGA-C8-A1HM	12.32863202	0	74	I_II	NA	No	High
TCGA-C8-A1HN-01	TCGA-C8-A1HN	12.9532827	0	56	I_II	NA	No	High
TCGA-C8-A26V-01	TCGA-C8-A26V	20.25183286	0	47	I_II	NA	Yes	High
TCGA-C8-A26W-01	TCGA-C8-A26W	12.52589013	0	58	I_II	NA	No	High
TCGA-C8-A274-01	TCGA-C8-A274	16.70118684	0	63	I_II	NA	No	Low
TCGA-C8-A27A-01	TCGA-C8-A27A	24.55863497	0	48	I_II	NA	No	Low
TCGA-C8-A3M8-01	TCGA-C8-A3M8	12.9532827	0	68	I_II	NA	No	Low
TCGA-C8-A8HQ-01	TCGA-C8-A8HQ	12.49301378	0	53	I_II	NA	No	High
TCGA-D8-A13Y-01	TCGA-D8-A13Y	56.81033633	0	52	I_II	NA	No	High
TCGA-D8-A1J8-01	TCGA-D8-A1J8	14.16970773	0	77	I_II	NA	No	High
TCGA-D8-A1J9-01	TCGA-D8-A1J9	17.49021929	0	48	I_II	NA	No	High
TCGA-D8-A1JC-01	TCGA-D8-A1JC	15.78064898	0	59	I_II	NA	Yes	Low
TCGA-D8-A1JD-01	TCGA-D8-A1JD	18.14774633	0	41	I_II	NA	Yes	High
TCGA-D8-A1JE-01	TCGA-D8-A1JE	18.90390242	0	62	I_II	NA	No	Low
TCGA-D8-A1JI-01	TCGA-D8-A1JI	18.96965513	0	54	I_II	NA	Yes	Low
TCGA-D8-A1JJ-01	TCGA-D8-A1JJ	20.0874511	0	54	I_II	NA	Yes	High
TCGA-D8-A1JT-01	TCGA-D8-A1JT	13.31492258	0	70	I_II	NA	No	High
TCGA-D8-A1X5-01	TCGA-D8-A1X5	18.5751389	0	81	I_II	NA	Yes	Low
TCGA-D8-A1X6-01	TCGA-D8-A1X6	17.78610645	0	80	I_II	NA	No	Low
TCGA-D8-A1X7-01	TCGA-D8-A1X7	16.73406319	0	40	I_II	NA	No	Low
TCGA-D8-A1XF-01	TCGA-D8-A1XF	15.221751	0	45	I_II	NA	No	Low
TCGA-D8-A1XL-01	TCGA-D8-A1XL	19.92306934	0	34	I_II	NA	Yes	High
TCGA-D8-A1XR-01	TCGA-D8-A1XR	15.84640168	0	56	I_II	NA	No	Low
TCGA-D8-A1XZ-01	TCGA-D8-A1XZ	15.32038005	0	81	I_II	NA	Yes	High
TCGA-D8-A1Y1-01	TCGA-D8-A1Y1	9.928658316	1	80	I_II	NA	No	High
TCGA-D8-A1Y2-01	TCGA-D8-A1Y2	14.23546043	0	71	I_II	NA	No	High
TCGA-D8-A1Y3-01	TCGA-D8-A1Y3	14.13683138	0	61	I_II	NA	Yes	High
TCGA-D8-A27N-01	TCGA-D8-A27N	17.06282671	0	36	I_II	NA	No	High
TCGA-D8-A27R-01	TCGA-D8-A27R	10.09304008	0	41	I_II	NA	Yes	High
TCGA-D8-A27W-01	TCGA-D8-A27W	12.26287931	0	55	I_II	NA	Yes	High
TCGA-E2-A109-01	TCGA-E2-A109	46.58579084	0	64	I_II	NA	No	High
TCGA-E2-A10C-01	TCGA-E2-A10C	40.10914949	0	54	I_II	NA	Yes	High
TCGA-E2-A14O-01	TCGA-E2-A14O	44.67896242	0	76	I_II	NA	Yes	High
TCGA-E2-A155-01	TCGA-E2-A155	21.04086531	0	58	I_II	NA	No	Low
TCGA-E2-A15A-01	TCGA-E2-A15A	23.34220995	0	45	I_II	NA	Yes	Low
TCGA-E2-A15K-01	TCGA-E2-A15K	9.040996811	0	58	I_II	NA	Yes	Low
TCGA-E2-A15S-01	TCGA-E2-A15S	14.07107867	0	34	I_II	NA	Yes	Low
TCGA-E2-A15T-01	TCGA-E2-A15T	51.38573824	0	65	I_II	NA	No	Low
TCGA-E2-A1L7-01	TCGA-E2-A1L7	60.36098235	0	40	I_II	NA	Yes	High
TCGA-E2-A56Z-01	TCGA-E2-A56Z	8.284840714	0	69	I_II	NA	Yes	Low
TCGA-E2-A9RU-01	TCGA-E2-A9RU	17.6874774	0	90	I_II	NA	Yes	High
TCGA-E9-A1NA-01	TCGA-E9-A1NA	36.55850347	0	58	I_II	NA	Yes	High
TCGA-E9-A1NF-01	TCGA-E9-A1NF	35.24344939	1	60	I_II	NA	No	High
TCGA-E9-A1NI-01	TCGA-E9-A1NI	9.862905612	0	51	I_II	NA	No	High
TCGA-E9-A1R4-01	TCGA-E9-A1R4	6.115001479	0	66	I_II	NA	Yes	Low
TCGA-E9-A1R7-01	TCGA-E9-A1R7	48.22960844	0	64	I_II	NA	Yes	Low
TCGA-E9-A1RB-01	TCGA-E9-A1RB	32.08731959	1	40	I_II	NA	No	High
TCGA-E9-A1RE-01	TCGA-E9-A1RE	46.65154355	0	74	I_II	NA	Yes	High
TCGA-E9-A1RG-01	TCGA-E9-A1RG	21.27099977	0	62	I_II	NA	Yes	High
TCGA-E9-A226-01	TCGA-E9-A226	34.45441694	1	45	I_II	NA	Yes	Low
TCGA-E9-A228-01	TCGA-E9-A228	42.24611237	0	58	I_II	NA	No	Low
TCGA-E9-A22A-01	TCGA-E9-A22A	39.08998258	0	74	I_II	NA	No	High
TCGA-E9-A22D-01	TCGA-E9-A22D	41.02968735	0	38	I_II	NA	No	High
TCGA-E9-A22E-01	TCGA-E9-A22E	41.72009074	0	56	I_II	NA	Yes	High
TCGA-E9-A22H-01	TCGA-E9-A22H	40.50366571	0	42	I_II	NA	Yes	Low
TCGA-E9-A249-01	TCGA-E9-A249	7.134168393	0	45	I_II	NA	Yes	Low
TCGA-E9-A2JS-01	TCGA-E9-A2JS	29.72022224	1	72	I_II	NA	Yes	High
TCGA-E9-A3HO-01	TCGA-E9-A3HO	38.07081566	0	49	I_II	NA	No	Low
TCGA-E9-A54Y-01	TCGA-E9-A54Y	23.83535523	0	63	I_II	NA	No	Low
TCGA-E9-A5UO-01	TCGA-E9-A5UO	25.80793635	0	41	I_II	NA	No	Low
TCGA-EW-A1IY-01	TCGA-EW-A1IY	8.482098826	0	38	I_II	NA	No	Low
TCGA-EW-A1J6-01	TCGA-EW-A1J6	28.76680804	0	70	I_II	NA	No	High
TCGA-EW-A1OX-01	TCGA-EW-A1OX	29.95035671	0	43	I_II	NA	Yes	Low
TCGA-EW-A1OY-01	TCGA-EW-A1OY	29.85172765	0	63	I_II	NA	Yes	High
TCGA-EW-A1OZ-01	TCGA-EW-A1OZ	40.40503666	0	56	I_II	NA	No	High
TCGA-EW-A1P0-01	TCGA-EW-A1P0	41.1283164	0	55	I_II	NA	Yes	Low
TCGA-EW-A2FW-01	TCGA-EW-A2FW	22.09290857	0	52	I_II	NA	Yes	Low
TCGA-GM-A2DO-01	TCGA-GM-A2DO	85.3470099	0	54	I_II	NA	Yes	Low
TCGA-LL-A5YM-01	TCGA-LL-A5YM	15.32038005	0	88	I_II	NA	Yes	High
TCGA-LL-A7T0-01	TCGA-LL-A7T0	12.36150837	0	70	I_II	NA	No	High
TCGA-S3-A6ZF-01	TCGA-S3-A6ZF	18.80527337	0	64	I_II	NA	No	Low
TCGA-S3-AA17-01	TCGA-S3-AA17	13.93957327	0	64	I_II	NA	Yes	Low
TCGA-Z7-A8R6-01	TCGA-Z7-A8R6	107.0454022	0	46	I_II	NA	No	High
