# Supplementary material for: Tumor hypoxia is associated with global copy-number alteration burden and subtype-dependent overall survival in breast cancer: Evidence from TCGA and METABRIC
Source: PLoS One. 2026 Jun 2;21(6):e0350829. doi: 10.1371/journal.pone.0350829 (PMC13229377; doi:10.1371/journal.pone.0350829)
Supplement: S1 File — (ZIP) [file pone.0350829.s001.zip › S1_File/METABRIC_processed_survival_dataset.csv]

PATIENT_ID	SAMPLE_ID	time	event	HYPOXIA_SCORE	HYPOXIA_Z	SUBTYPE_ANY	AGE	STAGE_RAW	GRADE_RAW	STAGE_SIMPLE	STAGE_2	GRADE_SIMPLE	GRADE_2	ANY_TREATMENT	hypoxia_group	hypoxia_group_descriptive_cox
MB-0000	MB-0000	140.5	0	0.36017752618257	0.6921336515557786	claudin-low	75.65	2	3	II	I_II	G3	G3	Yes	High	High
MB-0002	MB-0002	84.6333333333333	0	-0.183797421512351	-0.3531935538737572	LumA	43.19	1	3	I	I_II	G3	G3	Yes	Low	Low
MB-0005	MB-0005	163.7	1	0.445206140061427	0.8555285352800581	LumB	48.87	2	2	II	I_II	G2	G1_G2	Yes	High	High
MB-0006	MB-0006	164.933333333333	0	0.244025884700695	0.468931330730526	LumB	47.68	2	2	II	I_II	G2	G1_G2	Yes	High	High
MB-0008	MB-0008	41.3666666666667	1	0.329228990139826	0.6326615254389697	LumB	76.97	2	3	II	I_II	G3	G3	Yes	High	High
MB-0010	MB-0010	7.8	1	0.393569355952331	0.7563009229444955	LumB	78.77	4	3	IV	III_IV	G3	G3	Yes	High	High
MB-0014	MB-0014	164.333333333333	0	-0.17886737051968	-0.3437197418009186	LumB	56.45	2	2	II	I_II	G2	G1_G2	Yes	Low	Low
MB-0020	MB-0020	22.4	1	0.0362659896512192	0.06969038882192509	Normal	70	3	3	III	III_IV	G3	G3	Yes	High	High
MB-0022	MB-0022	99.5333333333333	1	-0.150493456196302	-0.2891951268486357	claudin-low	89.08	2	2	II	I_II	G2	G1_G2	Yes	Low	Low
MB-0028	MB-0028	36.5666666666667	1	0.45604706731358	0.87636095823773	LumB	86.41	2	3	II	I_II	G3	G3	Yes	High	High
MB-0035	MB-0035	36.2666666666667	1	0.107747896683979	0.20705329943749856	Her2	84.22	2	2	II	I_II	G2	G1_G2	No	High	High
MB-0036	MB-0036	132.033333333333	1	-0.362720951725171	-0.6970212147164194	LumA	85.49	4	2	IV	III_IV	G2	G1_G2	Yes	Low	Low
MB-0039	MB-0039	163.533333333333	0	-0.444675159023577	-0.8545081777676693	LumB	70.91	1	1	I	I_II	G1	G1_G2	Yes	Low	Low
MB-0045	MB-0045	164.9	0	-0.422374636675348	-0.8116544713521914	claudin-low	45.27	2	3	II	I_II	G3	G3	Yes	Low	Low
MB-0046	MB-0046	14.133333333333301	1	0.491700577532487	0.9448743784950641	LumA	83.02	2	3	II	I_II	G3	G3	Yes	High	High
MB-0048	MB-0048	103.833333333333	0	-0.257828683186335	-0.495455421277786	claudin-low	51.46	2	2	II	I_II	G2	G1_G2	Yes	Low	Low
MB-0050	MB-0050	75.3333333333333	0	-0.31020308757391	-0.59610047856672	Normal	44.64	2	2	II	I_II	G2	G1_G2	Yes	Low	Low
MB-0053	MB-0053	161.066666666667	0	-0.459846343865174	-0.8836618222888425	LumB	70.02	2	2	II	I_II	G2	G1_G2	Yes	Low	Low
MB-0054	MB-0054	160.3	0	0.144094757439777	0.27689909388261935	LumB	66.91	2	3	II	I_II	G3	G3	Yes	High	High
MB-0056	MB-0056	62.8666666666667	0	0.0593474382243133	0.11404475888330076	LumB	62.62	1	2	I	I_II	G2	G1_G2	Yes	High	High
MB-0059	MB-0059	160.9	0	-0.133585215281041	-0.25670347571731994	LumA	75.58	1	3	I	I_II	G3	G3	Yes	High	High
MB-0060	MB-0060	140.866666666667	0	1.7363488673408	3.336647610040379	LumB	45.43	2	3	II	I_II	G3	G3	Yes	High	High
MB-0062	MB-0062	153.966666666667	0	0.454697545320841	0.87376765488927	Basal	52.14	1	3	I	I_II	G3	G3	Yes	High	High
MB-0064	MB-0064	108.933333333333	0	-0.205054613661818	-0.3940423491336138	LumB	69.13	1	2	I	I_II	G2	G1_G2	Yes	Low	Low
MB-0066	MB-0066	157.433333333333	0	-0.408615590719274	-0.7852144576721759	LumB	61.49	2	2	II	I_II	G2	G1_G2	Yes	Low	Low
MB-0068	MB-0068	103.133333333333	0	-0.20788500073160401	-0.39948135072455215	LumA	51.01	2	1	II	I_II	G1	G1_G2	Yes	Low	Low
MB-0071	MB-0071	131	1	-0.303866873155918	-0.5839245183710741	LumB	68.42	2	2	II	I_II	G2	G1_G2	Yes	Low	Low
MB-0079	MB-0079	28.5	1	0.00806052426215011	0.015489473066645412	Her2	50.42	2	3	II	I_II	G3	G3	Yes	High	High
MB-0081	MB-0081	69.5	0	-0.350005485865957	-0.6725865924076705	claudin-low	49.61	2	2	II	I_II	G2	G1_G2	Yes	Low	Low
MB-0083	MB-0083	86.0666666666667	1	-0.273174867940228	-0.5249453536556813	LumB	64.85	1	2	I	I_II	G2	G1_G2	Yes	Low	Low
MB-0093	MB-0093	153.2	0	-0.427823407239487	-0.8221250787413251	LumB	43.55	2	3	II	I_II	G3	G3	Yes	Low	Low
MB-0095	MB-0095	49.7666666666667	1	-0.262646240447443	-0.5047130602372462	LumB	80.5	3	2	III	III_IV	G2	G1_G2	Yes	Low	Low
MB-0097	MB-0097	98.7	0	-0.214620813419416	-0.41242519728050825	LumA	78.19	2	3	II	I_II	G3	G3	Yes	Low	Low
MB-0099	MB-0099	132.1	1	-0.239839533988142	-0.46088664722102884	LumB	51.58	2	2	II	I_II	G2	G1_G2	Yes	Low	Low
MB-0100	MB-0100	8.06666666666667	1	0.491182077605286	0.9438780052572647	Basal	68.68	2	3	II	I_II	G3	G3	Yes	High	High
MB-0101	MB-0101	148.033333333333	0	-0.452885644193087	-0.8702858225908974	Normal	46.89	2	2	II	I_II	G2	G1_G2	Yes	Low	Low
MB-0102	MB-0102	140.766666666667	1	0.161371640267579	0.3100991442184823	LumB	51.38	2	2	II	I_II	G2	G1_G2	Yes	High	High
MB-0106	MB-0106	85.3333333333333	0	-0.0503496824350177	-0.09675425873395065	LumA	49.87	3	1	III	III_IV	G1	G1_G2	Yes	High	High
MB-0107	MB-0107	158.033333333333	0	1.31947295736611	2.5355597440801754	LumB	65.59	2	3	II	I_II	G3	G3	Yes	High	High
MB-0108	MB-0108	42.7	1	-0.133778824329208	-0.2570755237429209	claudin-low	43.15	1	3	I	I_II	G3	G3	Yes	High	High
MB-0109	MB-0109	112.4	1	1.403426861639	2.696889416540932	Basal	82.53	2	3	II	I_II	G3	G3	No	High	High
MB-0110	MB-0110	157.5	0	-0.394594095592819	-0.7582701096308002	claudin-low	45.73	0	NA	NA	NA	NA	NA	No	Low	Low
MB-0111	MB-0111	127.1	0	-0.401323758308127	-0.7712021381175634	LumA	54.23	2	1	II	I_II	G1	G1_G2	Yes	Low	Low
MB-0112	MB-0112	39.1666666666667	1	0.21730759878996	0.41758824726080773	LumA	83.89	3	3	III	III_IV	G3	G3	Yes	High	High
MB-0113	MB-0113	43.1666666666667	0	-0.338420753695077	-0.6503248398083078	Her2	36.96	2	3	II	I_II	G3	G3	Yes	Low	Low
MB-0114	MB-0114	13.4	0	-0.0588914003727508	-0.11316841563447301	LumA	48.59	2	2	II	I_II	G2	G1_G2	Yes	High	High
MB-0115	MB-0115	66.7333333333333	1	0.531103569131346	1.0205929741181459	Basal	39.84	2	3	II	I_II	G3	G3	Yes	High	High
MB-0116	MB-0116	122.266666666667	0	-0.105610947430731	-0.20294683975491914	Normal	42.55	3	2	III	III_IV	G2	G1_G2	Yes	High	High
MB-0117	MB-0117	2.4	0	-0.206685315148273	-0.39717597989170117	LumA	60.07	2	2	II	I_II	G2	G1_G2	Yes	Low	Low
MB-0119	MB-0119	95.8666666666667	1	0.34481907336174	0.6626201442978606	LumB	82.73	2	2	II	I_II	G2	G1_G2	Yes	High	High
MB-0120	MB-0120	29.0666666666667	1	-0.211284238379485	-0.40601348167305884	LumB	72.1	2	3	II	I_II	G3	G3	Yes	Low	Low
MB-0121	MB-0121	152.2	0	0.745774182531924	1.433113869326213	LumA	78.73	2	2	II	I_II	G2	G1_G2	Yes	High	High
MB-0122	MB-0122	138.9	0	-0.0964630881690894	-0.18536789388957117	LumA	58.95	2	1	II	I_II	G1	G1_G2	Yes	High	High
MB-0123	MB-0123	114.233333333333	1	-0.218157417013365	-0.4192212969303916	LumB	76.89	2	3	II	I_II	G3	G3	Yes	Low	Low
MB-0124	MB-0124	118.2	0	-0.344919242073722	-0.6628126330884039	LumA	43.46	3	2	III	III_IV	G2	G1_G2	Yes	Low	Low
MB-0125	MB-0125	1.26666666666667	0	0.156616675139178	0.3009617851716206	LumB	73.98	2	1	II	I_II	G1	G1_G2	Yes	High	High
MB-0126	MB-0126	127.633333333333	0	0.072906278555622	0.14010004825361405	LumA	61.95	2	2	II	I_II	G2	G1_G2	Yes	High	High
MB-0127	MB-0127	132.066666666667	0	0.151055506844602	0.2902751891492745	Normal	52.11	2	2	II	I_II	G2	G1_G2	Yes	High	High
MB-0128	MB-0128	137.8	0	-0.207485168517296	-0.39871301480578536	claudin-low	57.4	1	2	I	I_II	G2	G1_G2	Yes	Low	Low
MB-0129	MB-0129	38.5666666666667	1	0.501617063629931	0.9639303529362537	Her2	63.53	2	3	II	I_II	G3	G3	Yes	High	High
MB-0130	MB-0130	153.566666666667	0	-0.122444191408441	-0.23529437333178105	LumA	56.75	1	1	I	I_II	G1	G1_G2	Yes	High	High
MB-0131	MB-0131	66.6333333333333	1	1.38891782274819	2.669008182043889	LumA	69.16	2	3	II	I_II	G3	G3	Yes	High	High
MB-0133	MB-0133	151	0	-0.457690817339766	-0.8795196636681524	LumA	58.89	2	1	II	I_II	G1	G1_G2	Yes	Low	Low
MB-0134	MB-0134	12.9333333333333	1	0.166776491447032	0.32048535410392126	LumB	73.11	2	3	II	I_II	G3	G3	Yes	High	High
MB-0135	MB-0135	116.633333333333	0	-0.168995017149114	-0.3247485748315634	LumB	74.09	2	3	II	I_II	G3	G3	Yes	Low	Low
MB-0136	MB-0136	88.2	0	-0.179411010860999	-0.3447644260113916	LumA	72.3	1	2	I	I_II	G2	G1_G2	Yes	Low	Low
MB-0138	MB-0138	150.566666666667	0	-0.371281207364031	-0.7134709945135406	LumA	51.33	1	2	I	I_II	G2	G1_G2	Yes	Low	Low
MB-0139	MB-0139	109.2	0	-0.224243477375901	-0.4309165496213541	LumA	47.62	2	2	II	I_II	G2	G1_G2	Yes	Low	Low
MB-0140	MB-0140	147.933333333333	0	-0.272000101145377	-0.5226878679095146	LumB	74.07	2	2	II	I_II	G2	G1_G2	Yes	Low	Low
MB-0142	MB-0142	12.4	0	-0.111021768428202	-0.2133445215164291	LumA	57.99	1	2	I	I_II	G2	G1_G2	No	High	High
MB-0143	MB-0143	54.3333333333333	1	-3.56296954026861e-4	-6.846765661437297e-4	LumA	85.39	2	3	II	I_II	G3	G3	Yes	High	High
MB-0144	MB-0144	152.066666666667	1	-0.118114014283068	-0.22697330639172844	LumB	79.73	NA	3	NA	NA	G3	G3	Yes	High	High
MB-0145	MB-0145	147.666666666667	0	-0.376717444653247	-0.72391751738682375	LumA	62.4	1	2	I	I_II	G2	G1_G2	Yes	Low	Low
MB-0146	MB-0146	122.166666666667	1	-0.218701136329879	-0.420266132903221	LumB	81	2	3	II	I_II	G3	G3	Yes	Low	Low
MB-0147	MB-0147	51.7666666666667	1	-0.601116848704366	-1.1551337028578583	LumA	79.28	2	2	II	I_II	G2	G1_G2	Yes	Low	Low
MB-0148	MB-0148	1.76666666666667	0	0.807552122286052	1.5518291914086455	Her2	53.16	1	3	I	I_II	G3	G3	No	High	High
MB-0149	MB-0149	51.7	1	1.02852149884377	1.9764540787520426	Basal	77.13	2	3	II	I_II	G3	G3	Yes	High	High
MB-0150	MB-0150	111.2	0	0.454585145856372	0.8735516629238623	Basal	70.22	2	2	II	I_II	G2	G1_G2	Yes	High	High
MB-0151	MB-0151	49.2333333333333	1	-0.014727648762554	-0.028301325251732904	LumB	67.7	3	3	III	III_IV	G3	G3	Yes	High	High
MB-0152	MB-0152	63.0333333333333	0	1.41466782586255	2.718490568887983	Her2	63.77	1	3	I	I_II	G3	G3	No	High	High
MB-0153	MB-0153	148.566666666667	0	-0.419437732564631	-0.8060107817306758	claudin-low	67.12	NA	NA	NA	NA	NA	NA	No	Low	Low
MB-0154	MB-0154	114.766666666667	0	-0.267288674122801	-0.5136341736834036	LumA	62.46	1	2	I	I_II	G2	G1_G2	Yes	Low	Low
MB-0155	MB-0155	59.8	0	-0.1316231402971	-0.25293306245013303	claudin-low	62.72	1	1	I	I_II	G1	G1_G2	Yes	High	High
MB-0156	MB-0156	2.86666666666667	0	-0.298306084538124	-0.5732386519530438	claudin-low	60.85	0	1	NA	NA	G1	G1_G2	No	Low	Low
MB-0157	MB-0157	114.766666666667	0	0.743999620826841	1.4297037901747793	claudin-low	71.5	2	3	II	I_II	G3	G3	Yes	High	High
MB-0158	MB-0158	192.3	0	-0.0108661608784573	-0.0208809130511574	Basal	50.43	2	3	II	I_II	G3	G3	Yes	High	High
MB-0159	MB-0159	75.3	0	-0.00639836164081424	-0.012295385149006846	Basal	51.04	0	NA	NA	NA	NA	NA	No	High	High
MB-0160	MB-0160	143.533333333333	0	-0.398761818457067	-0.7662789970127473	Normal	36.66	NA	NA	NA	NA	NA	NA	No	Low	Low
MB-0162	MB-0162	55.7666666666667	0	-0.169463397427258	-0.3256486358533168	LumA	57.56	2	2	II	I_II	G2	G1_G2	Yes	Low	Low
MB-0163	MB-0163	98.1	1	0.467200617330557	0.8977941314367353	Basal	84.73	NA	3	NA	NA	G3	G3	No	High	High
MB-0164	MB-0164	10.8333333333333	0	0.977752965644317	1.878894937181236	claudin-low	37.87	2	3	II	I_II	G3	G3	Yes	High	High
MB-0165	MB-0165	47.6333333333333	1	-0.504997451603042	-0.9704262614853024	LumA	53.75	3	3	III	III_IV	G3	G3	Yes	Low	Low
MB-0166	MB-0166	104.4	0	-0.226211456626636	-0.4346983087983739	LumA	44.98	2	3	II	I_II	G3	G3	Yes	Low	Low
MB-0167	MB-0167	43.1	1	0.391269945588367	0.7518822705413222	LumB	76.4	2	3	II	I_II	G3	G3	Yes	High	High
MB-0168	MB-0168	122.766666666667	0	0.8909687296186	1.7121263694291462	claudin-low	60.26	1	3	I	I_II	G3	G3	Yes	High	High
MB-0169	MB-0169	145.433333333333	1	-0.214520945696282	-0.4122332868839383	Normal	79.28	2	2	II	I_II	G2	G1_G2	Yes	Low	Low
MB-0170	MB-0170	93.3666666666667	1	-0.343350725662274	-0.6597985000221714	LumA	83.35	2	1	II	I_II	G1	G1_G2	Yes	Low	Low
MB-0171	MB-0171	5.43333333333333	0	-0.220813035626266	-0.42432445543993996	Normal	64.57	2	3	II	I_II	G3	G3	Yes	Low	Low
MB-0172	MB-0172	138.1	0	-0.196506644109597	-0.37761617884400106	LumA	48.11	2	2	II	I_II	G2	G1_G2	Yes	Low	Low
MB-0173	MB-0173	3.76666666666667	0	-0.184597339401467	-0.35473071277261087	LumB	83.99	2	3	II	I_II	G3	G3	Yes	Low	Low
MB-0174	MB-0174	78.7666666666667	0	0.987669200815589	1.8979504294311866	claudin-low	59.18	2	3	II	I_II	G3	G3	Yes	High	High
MB-0175	MB-0175	72.3666666666667	0	0.262002786733611	0.503476570072849	LumA	69.51	1	1	I	I_II	G1	G1_G2	Yes	High	High
MB-0176	MB-0176	113.433333333333	0	0.0662266482604508	0.12726416435980334	LumA	38.78	2	3	II	I_II	G3	G3	Yes	High	High
MB-0177	MB-0177	45.6	1	0.00689198589288056	0.013243956148703108	LumA	85.94	2	2	II	I_II	G2	G1_G2	Yes	High	High
MB-0178	MB-0178	104.466666666667	1	0.0639148784194212	0.1228217614187123	LumB	74.63	2	3	II	I_II	G3	G3	Yes	High	High
MB-0179	MB-0179	17.9333333333333	1	-0.279810801382635	-0.537697267673343	claudin-low	56.39	3	3	III	III_IV	G3	G3	Yes	Low	Low
MB-0180	MB-0180	62.3333333333333	0	-0.57587329404508	-1.1066245305900608	LumA	51.69	1	2	I	I_II	G2	G1_G2	Yes	Low	Low
MB-0181	MB-0181	85.9666666666667	0	0.0528615843484539	0.10158124464315825	LumA	68.45	2	2	II	I_II	G2	G1_G2	Yes	High	High
MB-0184	MB-0184	109.033333333333	0	-0.0168896982178901	-0.03245601863370542	LumA	68.41	2	2	II	I_II	G2	G1_G2	Yes	High	High
MB-0185	MB-0185	43.8333333333333	1	1.46940370797645	2.8236735500699264	LumB	76.84	2	3	II	I_II	G3	G3	Yes	High	High
MB-0188	MB-0188	31.3	1	0.635439661945685	1.221089994779136	Her2	82.65	2	2	II	I_II	G2	G1_G2	Yes	High	High
MB-0189	MB-0189	9.06666666666667	1	-0.0620780795962294	-0.11929208456701262	Normal	57.79	4	3	IV	III_IV	G3	G3	Yes	High	High
MB-0191	MB-0191	15.3	1	1.34032381547651	2.5756277092166435	Basal	81.02	2	3	II	I_II	G3	G3	Yes	High	High
MB-0192	MB-0192	144.633333333333	0	-0.470056280516807	-0.9032817047721985	claudin-low	62.55	1	1	I	I_II	G1	G1_G2	Yes	Low	Low
MB-0193	MB-0193	19	0	-0.15626059399851	-0.30027752332232427	LumB	51.54	NA	3	NA	NA	G3	G3	No	Low	Low
MB-0194	MB-0194	91.6	0	0.17909222019612	0.3441518232504609	LumA	56.45	2	2	II	I_II	G2	G1_G2	Yes	High	High
MB-0195	MB-0195	146	0	0.175811753494813	0.3378479279995622	LumB	75.18	2	3	II	I_II	G3	G3	Yes	High	High
MB-0197	MB-0197	70.7333333333333	0	0.0441512570911927	0.08484308034204041	LumB	50.48	2	3	II	I_II	G3	G3	Yes	High	High
MB-0198	MB-0198	144.766666666667	0	0.326835927484211	0.6280629064973953	LumB	43.37	2	3	II	I_II	G3	G3	Yes	High	High
MB-0199	MB-0199	144.4	0	-0.280260545666385	-0.5385615169136481	LumA	57.56	2	3	II	I_II	G3	G3	Yes	Low	Low
MB-0200	MB-0200	130.866666666667	1	7.99774218694094e-4	0.0015368828151823993	Basal	69.86	2	3	II	I_II	G3	G3	Yes	High	High
MB-0201	MB-0201	125.7	0	0.915031401450827	1.7583663031028136	Basal	49.5	1	3	I	I_II	G3	G3	Yes	High	High
MB-0202	MB-0202	128.366666666667	0	0.533871367754197	1.0259117028792342	LumA	46	2	3	II	I_II	G3	G3	Yes	High	High
MB-0203	MB-0203	58.7666666666667	1	0.451623195205294	0.8678598427217893	LumA	86.24	2	3	II	I_II	G3	G3	Yes	High	High
MB-0204	MB-0204	24.3	1	-0.234165923290809	-0.4499839767210918	LumA	79.38	1	1	I	I_II	G1	G1_G2	Yes	Low	Low
MB-0205	MB-0205	144.466666666667	0	0.102992553939231	0.1979152147457475	Normal	53.56	2	2	II	I_II	G2	G1_G2	Yes	High	High
MB-0206	MB-0206	141.166666666667	0	0.267851115313722	0.5147149864686528	claudin-low	55.02	2	3	II	I_II	G3	G3	Yes	High	High
MB-0207	MB-0207	173.633333333333	0	0.0717130704365655	0.13780712481316054	LumA	48.13	NA	2	NA	NA	G2	G1_G2	Yes	High	High
MB-0209	MB-0209	82.3666666666667	0	-0.0604723643264003	-0.1162064684686269	claudin-low	67.17	1	2	I	I_II	G2	G1_G2	Yes	High	High
MB-0210	MB-0210	144.933333333333	0	0.0391961007702047	0.07532102471901224	claudin-low	63.14	3	2	III	III_IV	G2	G1_G2	Yes	High	High
MB-0211	MB-0211	44.8	1	0.503997723926684	0.9685051389362839	claudin-low	42.95	NA	3	NA	NA	G3	G3	No	High	High
MB-0214	MB-0214	146.9	0	3.21460675910073	6.177335765709267	Basal	41.41	2	3	II	I_II	G3	G3	Yes	High	High
MB-0215	MB-0215	122.2	0	-0.0155274000539408	-0.029838164008750227	LumB	75.63	2	2	II	I_II	G2	G1_G2	Yes	High	High
MB-0218	MB-0218	131.066666666667	0	0.206072954925528	0.39599924040568113	LumB	43.39	2	3	II	I_II	G3	G3	Yes	High	High
MB-0220	MB-0220	39.8333333333333	1	-0.0105036866673266	-0.020184365984482498	claudin-low	37.24	2	3	II	I_II	G3	G3	No	High	High
MB-0221	MB-0221	20.2	1	-0.155092137237229	-0.2980321632260352	Her2	77.72	2	3	II	I_II	G3	G3	No	Low	Low
MB-0222	MB-0222	212.7	0	-0.42706099554767	-0.8206599934711836	claudin-low	50.31	2	NA	II	I_II	NA	NA	Yes	Low	Low
MB-0223	MB-0223	81.3333333333333	1	-0.0120221036257611	-0.02310222564431251	LumA	50.45	2	3	II	I_II	G3	G3	Yes	High	High
MB-0224	MB-0224	176.766666666667	0	0.0131841338866474	0.025335236282732636	LumA	44.01	NA	3	NA	NA	G3	G3	Yes	High	High
MB-0225	MB-0225	212.2	0	0.243776206726672	0.46845153808575674	LumB	59.15	1	2	I	I_II	G2	G1_G2	Yes	High	High
MB-0226	MB-0226	57.6333333333333	0	-0.359959104380473	-0.6917139222043472	LumA	58.21	2	1	II	I_II	G1	G1_G2	Yes	Low	Low
MB-0227	MB-0227	111.866666666667	0	0.0356908893228241	0.06858524965757516	LumA	52.95	1	2	I	I_II	G2	G1_G2	Yes	High	High
MB-0228	MB-0228	10.8333333333333	1	-0.025962263402282	-0.04989027594732809	Normal	63.35	2	1	II	I_II	G1	G1_G2	No	High	High
MB-0229	MB-0229	71.5	0	-0.266157831684337	-0.5114610949947804	LumA	45.5	1	2	I	I_II	G2	G1_G2	Yes	Low	Low
MB-0230	MB-0230	200.333333333333	0	0.233366054997971	0.4484469131287202	Her2	41.98	0	NA	NA	NA	NA	NA	No	High	High
MB-0231	MB-0231	19.6	0	0.283278256542821	0.5443604885218559	LumA	71.57	NA	NA	NA	NA	NA	NA	No	High	High
MB-0232	MB-0232	207.633333333333	0	-0.17156924501211	-0.32969532914362704	LumA	44.73	1	2	I	I_II	G2	G1_G2	No	Low	Low
MB-0233	MB-0233	72.4333333333333	1	0.0727314093316497	0.13976401153356807	LumA	77.77	1	2	I	I_II	G2	G1_G2	Yes	High	High
MB-0234	MB-0234	94.2333333333333	1	-0.167282741590777	-0.32145818759607336	LumB	56.27	2	NA	II	I_II	NA	NA	Yes	Low	Low
MB-0235	MB-0235	142.566666666667	1	0.0426393657988222	0.08193776070137701	LumA	52.55	2	2	II	I_II	G2	G1_G2	Yes	High	High
MB-0236	MB-0236	205.033333333333	0	0.0562668944712441	0.10812504473792578	LumA	43.63	2	3	II	I_II	G3	G3	Yes	High	High
MB-0238	MB-0238	193.166666666667	0	-0.109590978829526	-0.2105950506095806	claudin-low	52.19	2	3	II	I_II	G3	G3	Yes	High	High
MB-0239	MB-0239	85.5666666666667	1	-0.232791187649055	-0.44734222166842147	LumA	77.85	3	1	III	III_IV	G1	G1_G2	Yes	Low	Low
MB-0241	MB-0241	73.1333333333333	1	0.976497224069574	1.8764818465846376	claudin-low	55.09	2	3	II	I_II	G3	G3	No	High	High
MB-0242	MB-0242	199.1	0	0.764663129874731	1.4694117367611592	LumB	51.25	1	2	I	I_II	G2	G1_G2	Yes	High	High
MB-0243	MB-0243	149.766666666667	0	-0.183959902970527	-0.3535057856949632	LumB	53.72	2	2	II	I_II	G2	G1_G2	Yes	Low	Low
MB-0244	MB-0244	149.733333333333	0	-0.193857455583734	-0.3725253766845798	Normal	67.83	1	1	I	I_II	G1	G1_G2	Yes	Low	Low
MB-0245	MB-0245	164.7	0	-0.0331293491415882	-0.06366287657662134	LumA	54.76	1	NA	I	I_II	NA	NA	Yes	High	High
MB-0247	MB-0247	185.6	0	0.412870791271958	0.7933914461918274	LumA	66.75	2	2	II	I_II	G2	G1_G2	Yes	High	High
MB-0248	MB-0248	71	0	-0.0167835245984452	-0.03225199053760471	LumA	45.76	2	3	II	I_II	G3	G3	Yes	High	High
MB-0249	MB-0249	188.333333333333	0	1.07214787624627	2.060288526214034	Her2	53.45	1	3	I	I_II	G3	G3	Yes	High	High
MB-0253	MB-0253	152.3	0	-0.342457392747057	-0.6580818305252781	Normal	69.19	1	2	I	I_II	G2	G1_G2	Yes	Low	Low
MB-0256	MB-0256	200.7	0	-0.244900623927971	-0.4706122697439912	LumA	53.1	1	1	I	I_II	G1	G1_G2	Yes	Low	Low
MB-0257	MB-0257	91.7333333333333	1	-0.231560431800052	-0.4449771447882158	LumA	57.61	2	2	II	I_II	G2	G1_G2	Yes	Low	Low
MB-0258	MB-0258	86.1333333333333	0	-0.155798310962198	-0.2993891790400863	LumA	62.7	1	3	I	I_II	G3	G3	Yes	Low	Low
MB-0259	MB-0259	11.8666666666667	1	0.304210538797392	0.5845849220277617	Basal	38.99	3	3	III	III_IV	G3	G3	Yes	High	High
MB-0260	MB-0260	169.833333333333	1	-0.066308486614433	-0.12742142869380935	LumA	78.26	1	NA	I	I_II	NA	NA	Yes	High	High
MB-0261	MB-0261	90.2333333333333	1	-0.202505310902203	-0.3891434920432378	LumB	63.93	2	1	II	I_II	G1	G1_G2	Yes	Low	Low
MB-0262	MB-0262	182.266666666667	1	-0.13740283240312	-0.26403958384974974	Her2	55.44	2	3	II	I_II	G3	G3	Yes	Low	Low
MB-0263	MB-0263	176.033333333333	1	-0.0576667400950756	-0.11081505228366528	LumA	76.49	1	NA	I	I_II	NA	NA	Yes	High	High
MB-0264	MB-0264	43.1	1	0.104373674614425	0.20056923957148484	Her2	83.93	NA	3	NA	NA	G3	G3	No	High	High
MB-0265	MB-0265	189.133333333333	0	-0.422006058225704	-0.8109461941008572	claudin-low	46.44	2	2	II	I_II	G2	G1_G2	Yes	Low	Low
MB-0266	MB-0266	90.6666666666667	1	-0.303342381623349	-0.582916631389633	LumA	84.88	2	NA	II	I_II	NA	NA	Yes	Low	Low
MB-0268	MB-0268	28.5	1	0.327742098012015	0.629804245339351	LumB	66.54	4	3	IV	III_IV	G3	G3	No	High	High
MB-0269	MB-0269	22.2333333333333	0	0.268406967723458	0.5157831379498244	claudin-low	45.39	2	3	II	I_II	G3	G3	Yes	High	High
MB-0270	MB-0270	337.033333333333	0	-0.376854777248752	-0.7241814220002291	LumB	29.98	2	3	II	I_II	G3	G3	No	Low	Low
MB-0272	MB-0272	122	1	-0.280998022500381	-0.5399786862175227	LumB	55.36	1	3	I	I_II	G3	G3	No	Low	Low
MB-0273	MB-0273	186.533333333333	0	-0.103742759113786	-0.19935684341254448	LumA	68.66	2	2	II	I_II	G2	G1_G2	Yes	High	High
MB-0275	MB-0275	186.1	0	-0.0173332419274834	-0.03330835256636116	claudin-low	61.94	1	1	I	I_II	G1	G1_G2	Yes	High	High
MB-0278	MB-0278	5.83333333333333	1	0.592793919858632	1.1391399811098868	Basal	34.3	3	3	III	III_IV	G3	G3	Yes	High	High
MB-0279	MB-0279	192.266666666667	1	-0.450192585402934	-0.8651107173197868	claudin-low	69.52	2	1	II	I_II	G1	G1_G2	Yes	Low	Low
MB-0280	MB-0280	172.9	1	-0.389126819274179	-0.747763940735169	Normal	47.64	2	2	II	I_II	G2	G1_G2	Yes	Low	Low
MB-0281	MB-0281	72.8	0	-0.262602490949302	-0.504628989195327	claudin-low	52.79	0	NA	NA	NA	NA	NA	No	Low	Low
MB-0282	MB-0282	194.233333333333	0	-0.185484419525701	-0.3564353666196069	claudin-low	51.81	2	3	II	I_II	G3	G3	Yes	Low	Low
MB-0283	MB-0283	22.0333333333333	1	0.434502726711812	0.8349603653437008	LumB	60.3	4	3	IV	III_IV	G3	G3	No	High	High
MB-0285	MB-0285	3.36666666666667	0	0.533358821598844	1.0249267706824496	claudin-low	48.07	2	2	II	I_II	G2	G1_G2	No	High	High
MB-0286	MB-0286	192.6	0	-0.156616826715819	-0.30096207644824513	claudin-low	62.92	2	3	II	I_II	G3	G3	No	Low	Low
MB-0287	MB-0287	94.7333333333333	1	0.247962441147893	0.4764959981244975	LumB	77.54	2	2	II	I_II	G2	G1_G2	No	High	High
MB-0288	MB-0288	63.8	1	-0.2162142621931	-0.41548724151737704	Normal	55.22	2	2	II	I_II	G2	G1_G2	Yes	Low	Low
MB-0289	MB-0289	71.6	1	0.228235900292026	0.43858857258397466	claudin-low	75.91	2	3	II	I_II	G3	G3	Yes	High	High
MB-0290	MB-0290	199.533333333333	0	-0.298274691297202	-0.5731783252616375	LumA	49.92	NA	1	NA	NA	G1	G1_G2	No	Low	Low
MB-0291	MB-0291	39.2	1	0.630840495158107	1.2122520249686963	LumB	51.19	2	3	II	I_II	G3	G3	Yes	High	High
MB-0292	MB-0292	49.4333333333333	1	0.615888199018475	1.1835190070151522	Her2	80.34	2	3	II	I_II	G3	G3	No	High	High
MB-0293	MB-0293	64.3666666666667	0	-0.286715167551445	-0.5509650143280145	claudin-low	51.62	1	1	I	I_II	G1	G1_G2	Yes	Low	Low
MB-0294	MB-0294	72.9	0	-0.319787981989528	-0.614519251225777	Normal	46.17	2	2	II	I_II	G2	G1_G2	Yes	Low	Low
MB-0295	MB-0295	164.5	0	-0.275936591261783	-0.5302524078391944	LumA	47.13	2	1	II	I_II	G1	G1_G2	Yes	Low	Low
MB-0299	MB-0299	188.133333333333	0	1.37327817547358	2.638954318628399	Basal	68.83	0	NA	NA	NA	NA	NA	Yes	High	High
MB-0301	MB-0301	122.7	1	0.425961146425992	0.818546472961407	LumA	82.46	2	3	II	I_II	G3	G3	Yes	High	High
MB-0302	MB-0302	84.2	1	-0.381553690570452	-0.7332110693248758	LumA	81.53	2	3	II	I_II	G3	G3	Yes	Low	Low
MB-0303	MB-0303	60.1333333333333	0	1.15259012798051	2.214870046116991	claudin-low	47.71	1	3	I	I_II	G3	G3	Yes	High	High
MB-0304	MB-0304	111.533333333333	1	0.780821332339563	1.5004620796104045	LumB	84.85	NA	3	NA	NA	G3	G3	Yes	High	High
MB-0305	MB-0305	63.5	1	-0.00514888112575353	-0.009894326091817356	Normal	60.62	2	3	II	I_II	G3	G3	Yes	High	High
MB-0306	MB-0306	42.9666666666667	1	0.160446901812635	0.3083221243962349	LumA	82.53	2	3	II	I_II	G3	G3	Yes	High	High
MB-0307	MB-0307	177.333333333333	0	-0.00627350130653615	-0.012055447804735775	claudin-low	41.63	2	3	II	I_II	G3	G3	Yes	High	High
MB-0308	MB-0308	183.266666666667	0	-0.436639749253077	-0.8390669658598946	LumA	51.21	1	1	I	I_II	G1	G1_G2	No	Low	Low
MB-0309	MB-0309	42.3333333333333	1	-0.12166307296983	-0.2337933403191346	LumA	89.43	2	1	II	I_II	G1	G1_G2	Yes	High	High
MB-0310	MB-0310	185.166666666667	0	-0.229673305537219	-0.44135075642055477	LumA	67.38	2	2	II	I_II	G2	G1_G2	Yes	Low	Low
MB-0311	MB-0311	151.166666666667	1	0.634039875792931	1.2184001015157462	LumB	77.94	2	1	II	I_II	G1	G1_G2	Yes	High	High
MB-0312	MB-0312	169.6	1	-0.0775180229843241	-0.14896218783603116	LumB	70.49	2	2	II	I_II	G2	G1_G2	Yes	High	High
MB-0313	MB-0313	184.766666666667	0	1.48814919059445	2.8596957291105896	LumB	55.52	2	3	II	I_II	G3	G3	Yes	High	High
MB-0314	MB-0314	4.43333333333333	1	1.08047726069813	2.076294653350783	Her2	73.48	2	3	II	I_II	G3	G3	No	High	High
MB-0315	MB-0315	186.2	0	-0.234484531434236	-0.45059622874043004	LumA	56.32	2	2	II	I_II	G2	G1_G2	Yes	Low	Low
MB-0316	MB-0316	182.9	0	0.257434927812549	0.4946987628944418	Basal	50.82	2	3	II	I_II	G3	G3	Yes	High	High
MB-0317	MB-0317	151.666666666667	1	-0.251899083119424	-0.4840608298659493	LumA	76.68	NA	3	NA	NA	G3	G3	No	Low	Low
MB-0318	MB-0318	168.7	0	-0.83261463491191	-1.5999904650026706	Normal	58.01	1	NA	I	I_II	NA	NA	No	Low	Low
MB-0319	MB-0319	40.7	1	-0.188889585729241	-0.36297889015254337	LumB	92.14	2	2	II	I_II	G2	G1_G2	Yes	Low	Low
MB-0320	MB-0320	63.7333333333333	0	-0.303623321051879	-0.5834564974789901	LumA	50.98	1	1	I	I_II	G1	G1_G2	Yes	Low	Low
MB-0321	MB-0321	174.633333333333	0	0.388720477776071	0.7469830962781453	LumA	46.86	2	3	II	I_II	G3	G3	Yes	High	High
MB-0322	MB-0322	50.5333333333333	1	-0.428610499946536	-0.8236375921821738	LumA	86.28	2	2	II	I_II	G2	G1_G2	Yes	Low	Low
MB-0324	MB-0324	144.966666666667	1	-0.364183118528762	-0.6998309814991478	LumA	47.64	2	3	II	I_II	G3	G3	Yes	Low	Low
MB-0325	MB-0325	177.533333333333	0	0.240820301378714	0.46277133481538835	LumB	79.34	2	3	II	I_II	G3	G3	Yes	High	High
MB-0327	MB-0327	187.933333333333	0	-0.395550193601787	-0.7601073914101659	LumA	66.73	2	2	II	I_II	G2	G1_G2	Yes	Low	Low
MB-0328	MB-0328	125.6	1	0.153604758781151	0.29517394857571616	LumB	69.62	2	3	II	I_II	G3	G3	Yes	High	High
MB-0333	MB-0333	26.5666666666667	1	2.63288501734644	5.059472589799462	claudin-low	62.81	NA	NA	NA	NA	NA	NA	Yes	High	High
MB-0336	MB-0336	170.633333333333	1	-0.203623592706273	-0.3912924336407961	LumB	74.76	2	3	II	I_II	G3	G3	Yes	Low	Low
MB-0339	MB-0339	26.7333333333333	1	-0.455247512961456	-0.8748244979282312	LumB	90.43	2	2	II	I_II	G2	G1_G2	No	Low	Low
MB-0340	MB-0340	164.733333333333	0	1.47567105204909	2.835717165851645	Basal	79.97	2	3	II	I_II	G3	G3	Yes	High	High
MB-0341	MB-0341	173.9	1	-0.0380842316921509	-0.07318440610984554	LumA	67.01	2	2	II	I_II	G2	G1_G2	Yes	High	High
MB-0342	MB-0342	125.333333333333	1	-0.137396626876382	-0.2640276590249931	Normal	54.96	NA	2	NA	NA	G2	G1_G2	No	Low	Low
MB-0343	MB-0343	91.1333333333333	1	-0.0129842631461542	-0.024951155502005166	Normal	70.51	2	2	II	I_II	G2	G1_G2	Yes	High	High
MB-0344	MB-0344	152.933333333333	0	-0.373593129242517	-0.71791368961678	Normal	59.75	2	2	II	I_II	G2	G1_G2	Yes	Low	Low
MB-0345	MB-0345	72.6666666666667	0	-0.146738054312464	-0.2819785743711146	LumA	37.3	2	2	II	I_II	G2	G1_G2	Yes	Low	Low
MB-0346	MB-0346	20.4333333333333	1	1.93658581544572	3.721432112108376	Her2	32.61	2	3	II	I_II	G3	G3	No	High	High
MB-0347	MB-0347	205.566666666667	1	-0.23615920325588	-0.4538143549110354	claudin-low	52.24	1	3	I	I_II	G3	G3	Yes	Low	Low
MB-0348	MB-0348	122.7	1	-0.0441327956735276	-0.08480760403524015	LumA	81.88	2	1	II	I_II	G1	G1_G2	Yes	High	High
MB-0349	MB-0349	146.033333333333	1	-0.370900095647775	-0.7127386327623266	LumB	72.26	2	3	II	I_II	G3	G3	Yes	Low	Low
MB-0350	MB-0350	46.0666666666667	1	1.84427185385519	3.544037370125373	Basal	49.05	2	3	II	I_II	G3	G3	No	High	High
MB-0351	MB-0351	195.333333333333	1	0.262702158652375	0.504820515224175	LumB	69.53	1	NA	I	I_II	NA	NA	No	High	High
MB-0352	MB-0352	55.2	1	1.19876608270283	2.3036038782768395	claudin-low	61.32	1	3	I	I_II	G3	G3	Yes	High	High
MB-0353	MB-0353	41.8333333333333	1	0.0417520545884464	0.0802326627886536	LumA	86.26	2	2	II	I_II	G2	G1_G2	Yes	High	High
MB-0354	MB-0354	11.6	1	-0.237658694040155	-0.45669584516667233	claudin-low	73.01	2	3	II	I_II	G3	G3	No	Low	Low
MB-0356	MB-0356	213.5	0	-0.075287239887241	-0.1446754127360478	LumA	58.16	2	2	II	I_II	G2	G1_G2	No	High	High
MB-0358	MB-0358	32.8666666666667	0	0.272224911752613	0.5231198742818829	LumA	57.87	2	3	II	I_II	G3	G3	Yes	High	High
MB-0359	MB-0359	21.6	0	-0.329523082116185	-0.6332266660673925	LumA	44.21	2	2	II	I_II	G2	G1_G2	Yes	Low	Low
MB-0360	MB-0360	132.566666666667	1	-0.113302833665281	-0.21772792108249797	LumB	83.58	2	1	II	I_II	G1	G1_G2	Yes	High	High
MB-0361	MB-0361	15.0666666666667	1	0.435402403624984	0.8366892257579913	Her2	40.5	2	3	II	I_II	G3	G3	No	High	High
MB-0362	MB-0362	47.0333333333333	1	0.428497918666078	0.8234212508308238	LumA	52.79	2	2	II	I_II	G2	G1_G2	Yes	High	High
MB-0363	MB-0363	89.9	1	-0.484377673588303	-0.9308023504576701	LumB	73.24	4	2	IV	III_IV	G2	G1_G2	No	Low	Low
MB-0364	MB-0364	176.6	0	-0.177086380491619	-0.3402973096892564	LumA	48.67	3	2	III	III_IV	G2	G1_G2	Yes	Low	Low
MB-0365	MB-0365	87.2333333333333	1	0.513132866458656	0.9860596477507271	claudin-low	76.84	1	2	I	I_II	G2	G1_G2	Yes	High	High
MB-0366	MB-0366	64.2333333333333	0	-0.194788503795079	-0.374314521624084	LumA	51.74	2	2	II	I_II	G2	G1_G2	Yes	Low	Low
MB-0367	MB-0367	142.433333333333	0	-0.313395940019462	-0.6022360102458914	claudin-low	70.98	1	2	I	I_II	G2	G1_G2	Yes	Low	Low
MB-0368	MB-0368	61.9	1	-0.331535073564743	-0.6370930011020876	LumB	74.79	2	3	II	I_II	G3	G3	Yes	Low	Low
MB-0369	MB-0369	144.333333333333	0	-0.488701524301041	-0.9391112602730828	LumB	65.47	2	3	II	I_II	G3	G3	Yes	Low	Low
MB-0370	MB-0370	93.5	1	0.103661236786359	0.19920018636965947	LumB	64.01	2	3	II	I_II	G3	G3	Yes	High	High
MB-0371	MB-0371	131.133333333333	0	-0.0927205237881772	-0.17817601054638244	LumB	78.41	2	3	II	I_II	G3	G3	Yes	High	High
MB-0372	MB-0372	62.7666666666667	1	-0.0194013747332657	-0.037282571407663403	Basal	39.86	1	3	I	I_II	G3	G3	Yes	High	High
MB-0373	MB-0373	27	1	-0.0511246114199525	-0.09824339780857315	LumB	63.31	2	3	II	I_II	G3	G3	Yes	High	High
MB-0374	MB-0374	1.43333333333333	0	0.0391963760067296	0.07532155362614044	LumB	34.68	2	3	II	I_II	G3	G3	Yes	High	High
MB-0375	MB-0375	143.166666666667	0	-0.317976084646922	-0.6110374262011183	Normal	72.69	2	3	II	I_II	G3	G3	Yes	Low	Low
MB-0377	MB-0377	134.366666666667	0	-0.127705274670687	-0.24540431219451722	LumA	63.25	1	2	I	I_II	G2	G1_G2	Yes	High	High
MB-0378	MB-0378	97.3	1	3.09857975829905	5.954372960130926	Her2	57.15	2	3	II	I_II	G3	G3	Yes	High	High
MB-0379	MB-0379	135.666666666667	0	-0.0932078380447666	-0.17911245596940265	LumA	48.22	2	2	II	I_II	G2	G1_G2	Yes	High	High
MB-0380	MB-0380	69.3333333333333	1	-0.284240945919095	-0.5462104365749076	LumB	83.9	2	3	II	I_II	G3	G3	Yes	Low	Low
MB-0381	MB-0381	130.2	0	1.44605343344047	2.7788025917102823	Her2	33.65	2	3	II	I_II	G3	G3	Yes	High	High
MB-0382	MB-0382	136.466666666667	0	-0.133722615583356	-0.2569675104392363	LumA	59.05	2	2	II	I_II	G2	G1_G2	Yes	High	High
MB-0383	MB-0383	85.7333333333333	1	0.726004128047501	1.3951228260015822	LumB	65.02	1	3	I	I_II	G3	G3	Yes	High	High
MB-0384	MB-0384	61.1	1	0.231822533199993	0.4454808108579501	LumB	74.58	2	3	II	I_II	G3	G3	Yes	High	High
MB-0385	MB-0385	36.4333333333333	1	-0.109353515077601	-0.21013872937412217	LumB	66.58	2	3	II	I_II	G3	G3	Yes	High	High
MB-0386	MB-0386	138.133333333333	0	-0.015196251631363	-0.029201814013915927	LumA	66.83	3	3	III	III_IV	G3	G3	Yes	High	High
MB-0388	MB-0388	97.5666666666667	0	-0.585827112065967	-1.125752243767329	Normal	46.63	2	3	II	I_II	G3	G3	Yes	Low	Low
MB-0389	MB-0389	96.9666666666667	0	-0.0923706219674771	-0.17750362316171142	LumB	46.87	3	3	III	III_IV	G3	G3	Yes	High	High
MB-0390	MB-0390	72.2	1	0.32175624870355	0.6183015628054317	claudin-low	40.68	2	3	II	I_II	G3	G3	Yes	High	High
MB-0391	MB-0391	142.466666666667	0	-0.356060278595618	-0.68422175978141	claudin-low	61.23	3	3	III	III_IV	G3	G3	Yes	Low	Low
MB-0392	MB-0392	38.1333333333333	1	0.0414893710075331	0.07972787797326479	Normal	56.28	4	3	IV	III_IV	G3	G3	Yes	High	High
MB-0393	MB-0393	20.8333333333333	1	-0.0371846086811462	-0.07145564927643148	claudin-low	68.74	3	3	III	III_IV	G3	G3	Yes	High	High
MB-0394	MB-0394	64.2333333333333	0	0.145682122673691	0.2799494477104833	LumA	56.48	1	2	I	I_II	G2	G1_G2	Yes	High	High
MB-0395	MB-0395	29	1	-0.0190576683084757	-0.03662208937988552	Her2	80.38	2	3	II	I_II	G3	G3	Yes	High	High
MB-0396	MB-0396	60.6666666666667	0	0.923291419026284	1.774239131668797	Basal	56.45	2	3	II	I_II	G3	G3	Yes	High	High
MB-0397	MB-0397	57.2333333333333	0	0.401548554192012	0.7716341161968654	LumA	58.56	1	1	I	I_II	G1	G1_G2	Yes	High	High
MB-0398	MB-0398	43.2	1	-0.151168043732802	-0.29049144519442577	LumB	56.41	3	3	III	III_IV	G3	G3	Yes	Low	Low
MB-0399	MB-0399	137.1	1	0.375692560043691	0.7219480521213097	Her2	68.47	3	3	III	III_IV	G3	G3	Yes	High	High
MB-0400	MB-0400	22.4666666666667	1	0.19873710900092	0.3819023424652032	claudin-low	55.28	1	3	I	I_II	G3	G3	Yes	High	High
MB-0401	MB-0401	26.2666666666667	1	0.946379580494255	1.8186064015368122	claudin-low	48.58	1	3	I	I_II	G3	G3	Yes	High	High
MB-0402	MB-0402	99.7333333333333	0	-0.28230375966823	-0.5424878506385625	claudin-low	73.06	1	1	I	I_II	G1	G1_G2	Yes	Low	Low
MB-0403	MB-0403	141	0	0.219413306844367	0.4216346724230161	claudin-low	58.96	1	NA	I	I_II	NA	NA	No	High	High
MB-0404	MB-0404	63.5	0	-0.0811670725902242	-0.15597436889909835	LumA	60.71	2	3	II	I_II	G3	G3	Yes	High	High
MB-0405	MB-0405	59.0666666666667	1	-0.489307762161564	-0.9402762347470939	LumB	72.85	1	2	I	I_II	G2	G1_G2	Yes	Low	Low
MB-0406	MB-0406	96.9	1	-0.0172081049314223	-0.03306788357612053	LumB	69.32	3	3	III	III_IV	G3	G3	Yes	High	High
MB-0408	MB-0408	101.833333333333	0	-0.438333026057067	-0.8423208442177748	LumA	51.01	2	2	II	I_II	G2	G1_G2	Yes	Low	Low
MB-0410	MB-0410	63	0	-0.252286380207901	-0.4848050777120757	LumA	57.41	1	2	I	I_II	G2	G1_G2	Yes	Low	Low
MB-0411	MB-0411	139.166666666667	0	-0.308328391322919	-0.5924979762798377	LumA	54.6	2	2	II	I_II	G2	G1_G2	Yes	Low	Low
MB-0412	MB-0412	136.166666666667	0	-0.0559234503847906	-0.10746506683152587	LumB	54.06	2	3	II	I_II	G3	G3	Yes	High	High
MB-0413	MB-0413	140.066666666667	0	-0.521080997313803	-1.0013331404922692	LumA	56.58	2	3	II	I_II	G3	G3	Yes	Low	Low
MB-0414	MB-0414	76.6333333333333	0	0.391013684781631	0.7513898280233321	claudin-low	72.16	2	3	II	I_II	G3	G3	Yes	High	High
MB-0417	MB-0417	6.26666666666667	1	-0.111684260934912	-0.2146175974983134	Her2	54.22	2	2	II	I_II	G2	G1_G2	Yes	High	High
MB-0418	MB-0418	102.066666666667	0	-0.00959756819042281	-0.018443127165923667	Her2	58.72	2	3	II	I_II	G3	G3	Yes	High	High
MB-0419	MB-0419	104.3	1	0.0846472078972145	0.16266195649920426	LumA	77.92	2	2	II	I_II	G2	G1_G2	Yes	High	High
MB-0420	MB-0420	76.7333333333333	0	0.870167676854721	1.672154112530557	claudin-low	34.92	1	3	I	I_II	G3	G3	Yes	High	High
MB-0421	MB-0421	93	1	1.27975173162973	2.4592296151446558	Her2	73.53	2	3	II	I_II	G3	G3	Yes	High	High
MB-0422	MB-0422	33.8	1	-0.136990596109147	-0.26324741168266474	LumA	66.72	2	2	II	I_II	G2	G1_G2	Yes	Low	Low
MB-0423	MB-0423	138.933333333333	0	-0.299899435281777	-0.5763005078109094	claudin-low	71.1	2	2	II	I_II	G2	G1_G2	Yes	Low	Low
MB-0424	MB-0424	9.83333333333333	1	-0.206679254985887	-0.39716433440574955	claudin-low	44.02	3	3	III	III_IV	G3	G3	Yes	Low	Low
MB-0425	MB-0425	24.4	1	0.0597474424679136	0.11481342538144465	LumA	83.17	2	2	II	I_II	G2	G1_G2	Yes	High	High
MB-0426	MB-0426	131.1	0	-0.085141148070939	-0.16361113458844673	Normal	50.48	2	2	II	I_II	G2	G1_G2	Yes	High	High
MB-0427	MB-0427	116.1	0	-0.064515047716988	-0.12397507426385089	LumA	81.89	2	2	II	I_II	G2	G1_G2	Yes	High	High
MB-0428	MB-0428	55.9333333333333	0	-0.118457695670235	-0.22763374030606176	LumA	85.21	2	3	II	I_II	G3	G3	Yes	High	High
MB-0429	MB-0429	74.4666666666667	1	0.142307575976631	0.2734647640253671	LumB	78.86	2	3	II	I_II	G3	G3	Yes	High	High
MB-0431	MB-0431	85.1333333333333	0	-0.254160930229077	-0.4884072989970396	LumA	63.61	2	2	II	I_II	G2	G1_G2	Yes	Low	Low
MB-0432	MB-0432	105.8	0	-0.155929628828844	-0.29964152547468903	claudin-low	60.07	2	1	II	I_II	G1	G1_G2	Yes	Low	Low
MB-0434	MB-0434	45.5	1	1.05050928475027	2.0187068164794333	LumB	69.79	2	3	II	I_II	G3	G3	Yes	High	High
MB-0435	MB-0435	110.533333333333	0	0.188214892674752	0.36168236903854656	claudin-low	68.29	1	2	I	I_II	G2	G1_G2	Yes	High	High
MB-0436	MB-0436	75.5	1	1.29657892565862	2.491565522862423	Her2	88.29	1	3	I	I_II	G3	G3	Yes	High	High
MB-0437	MB-0437	90.5666666666667	0	0.361445871138981	0.694570961388564	LumB	82.17	2	2	II	I_II	G2	G1_G2	Yes	High	High
MB-0438	MB-0438	135.166666666667	0	-0.257122527104695	-0.4940984393679651	Her2	57.41	2	3	II	I_II	G3	G3	Yes	Low	Low
MB-0439	MB-0439	112.133333333333	0	0.109303600286227	0.21004281082199452	LumB	50.32	1	2	I	I_II	G2	G1_G2	Yes	High	High
MB-0440	MB-0440	100.833333333333	0	-0.189302122284949	-0.3637716393163479	LumB	56.73	2	3	II	I_II	G3	G3	Yes	Low	Low
MB-0442	MB-0442	103.466666666667	1	-0.479497727098856	-0.9214248214959501	claudin-low	71.58	2	2	II	I_II	G2	G1_G2	Yes	Low	Low
MB-0443	MB-0443	45.0333333333333	0	-0.248399911040194	-0.47733666033130756	claudin-low	61.67	2	2	II	I_II	G2	G1_G2	Yes	Low	Low
MB-0444	MB-0444	55.4666666666667	1	-0.178217596035113	-0.3424711053536152	LumB	49.87	4	2	IV	III_IV	G2	G1_G2	Yes	Low	Low
MB-0445	MB-0445	132.533333333333	0	-0.290126731202647	-0.5575208314897563	LumA	40.07	2	2	II	I_II	G2	G1_G2	Yes	Low	Low
MB-0446	MB-0446	72.2666666666667	0	2.27517548203412	4.372081542678605	claudin-low	56.96	2	3	II	I_II	G3	G3	Yes	High	High
MB-0448	MB-0448	29.2333333333333	1	-0.0980379071077297	-0.18839413818108147	LumB	59.45	2	3	II	I_II	G3	G3	Yes	High	High
MB-0449	MB-0449	112.566666666667	0	-0.0404021812798329	-0.07763868433549845	LumA	54.38	2	1	II	I_II	G1	G1_G2	Yes	High	High
MB-0451	MB-0451	50.0666666666667	0	-0.30188628812591	-0.5801185353505197	LumA	63.2	1	1	I	I_II	G1	G1_G2	Yes	Low	Low
MB-0452	MB-0452	62.8	0	0.206135365194615	0.3961191708408074	LumB	54.43	2	3	II	I_II	G3	G3	Yes	High	High
MB-0453	MB-0453	43.1333333333333	1	0.225299323212937	0.4329455114014326	Her2	61.11	3	3	III	III_IV	G3	G3	Yes	High	High
MB-0454	MB-0454	46.8333333333333	1	0.206866405970558	0.3975239723203786	LumA	90.02	1	2	I	I_II	G2	G1_G2	Yes	High	High
MB-0455	MB-0455	99.3333333333333	0	-0.265001950689232	-0.5092399010674824	LumB	56.84	1	2	I	I_II	G2	G1_G2	Yes	Low	Low
MB-0458	MB-0458	134.5	0	-0.314776853157616	-0.6048896362589352	Normal	49.28	2	2	II	I_II	G2	G1_G2	Yes	Low	Low
MB-0459	MB-0459	35.6	1	0.43335295256914	0.8327509066240898	LumB	85.09	3	3	III	III_IV	G3	G3	Yes	High	High
MB-0460	MB-0460	114	1	-0.114727407758702	-0.220465447989414	claudin-low	81.44	2	2	II	I_II	G2	G1_G2	Yes	High	High
MB-0462	MB-0462	132.766666666667	0	0.0702259425325749	0.1349493916352227	claudin-low	60.5	1	3	I	I_II	G3	G3	Yes	High	High
MB-0463	MB-0463	120.566666666667	1	0.222200030712693	0.42698976880369494	LumA	60.48	1	2	I	I_II	G2	G1_G2	Yes	High	High
MB-0464	MB-0464	39.3	1	-0.0351470179078276	-0.06754012140532686	Basal	58.98	3	3	III	III_IV	G3	G3	Yes	High	High
MB-0465	MB-0465	28.6	1	1.11399346584013	2.1407009301584767	LumB	87.18	2	3	II	I_II	G3	G3	Yes	High	High
MB-0466	MB-0466	43.8666666666667	0	-0.30886561311415	-0.5935303263101157	LumA	33.97	2	2	II	I_II	G2	G1_G2	Yes	Low	Low
MB-0467	MB-0467	105.6	1	1.54245409908553	2.964050531615068	Her2	58.35	1	3	I	I_II	G3	G3	Yes	High	High
MB-0468	MB-0468	129.6	1	-0.405541364203134	-0.7793068830189839	LumA	60.95	2	3	II	I_II	G3	G3	Yes	Low	Low
MB-0469	MB-0469	131.266666666667	0	-0.156629262878286	-0.3009859743483469	LumB	67.94	2	3	II	I_II	G3	G3	Yes	Low	Low
MB-0470	MB-0470	88.2333333333333	0	0.03286054553546	0.0631463312401236	claudin-low	61.78	1	1	I	I_II	G1	G1_G2	Yes	High	High
MB-0471	MB-0471	107.466666666667	0	-0.0495312968476816	-0.0951816114592941	LumA	76.49	1	2	I	I_II	G2	G1_G2	Yes	High	High
MB-0472	MB-0472	27.4	0	0.0673140586198043	0.12935378197347258	LumB	59.34	0	NA	NA	NA	NA	NA	Yes	High	High
MB-0474	MB-0474	111.1	1	0.0919267024083568	0.17665056697936862	LumB	54.29	3	3	III	III_IV	G3	G3	Yes	High	High
MB-0475	MB-0475	130.7	0	-0.186059472673061	-0.35754041511871615	LumA	54.15	1	3	I	I_II	G3	G3	Yes	Low	Low
MB-0476	MB-0476	130.433333333333	0	-0.371006391312115	-0.7129428953854946	claudin-low	54.62	2	3	II	I_II	G3	G3	Yes	Low	Low
MB-0478	MB-0478	132.3	0	0.00776055497250041	0.014913038323477679	claudin-low	74.02	2	2	II	I_II	G2	G1_G2	Yes	High	High
MB-0479	MB-0479	132.766666666667	0	0.483352720993262	0.9288327545481304	Her2	33.83	2	3	II	I_II	G3	G3	Yes	High	High
MB-0480	MB-0480	94.5666666666667	0	0.0191076249828183	0.03671808841624621	LumA	51.86	1	3	I	I_II	G3	G3	Yes	High	High
MB-0481	MB-0481	36.4	1	0.124774721585884	0.23977282699564711	Basal	54.22	1	3	I	I_II	G3	G3	Yes	High	High
MB-0482	MB-0482	24.8666666666667	1	0.354472879878937	0.6811713416115255	Normal	39.53	2	3	II	I_II	G3	G3	Yes	High	High
MB-0483	MB-0483	74.4666666666667	1	-0.0374406195278653	-0.07194761145979037	LumB	49.61	2	3	II	I_II	G3	G3	Yes	High	High
MB-0484	MB-0484	82.6333333333333	0	0.0458696760941454	0.08814527310243384	Her2	38.72	2	3	II	I_II	G3	G3	Yes	High	High
MB-0485	MB-0485	36.7666666666667	1	0.112265243840656	0.2157340408930638	LumA	60.78	3	3	III	III_IV	G3	G3	Yes	High	High
MB-0486	MB-0486	89.9666666666667	0	-0.0985127278330664	-0.18930657546151045	LumA	57.57	2	3	II	I_II	G3	G3	Yes	High	High
MB-0487	MB-0487	86.9	0	0.184753250313509	0.3550303183310496	Normal	57.36	1	2	I	I_II	G2	G1_G2	Yes	High	High
MB-0488	MB-0488	112.933333333333	0	-0.335277830154922	-0.644285253803418	Basal	50.64	2	1	II	I_II	G1	G1_G2	Yes	Low	Low
MB-0489	MB-0489	90.5666666666667	0	-0.516607170345774	-0.9927360294269856	claudin-low	41.46	1	3	I	I_II	G3	G3	Yes	Low	Low
MB-0490	MB-0490	101.966666666667	0	-0.465257617901277	-0.8940603746301634	LumA	81.9	3	2	III	III_IV	G2	G1_G2	Yes	Low	Low
MB-0491	MB-0491	125.8	0	-0.251399114446472	-0.4831000671361327	LumA	43.4	3	2	III	III_IV	G2	G1_G2	Yes	Low	Low
MB-0492	MB-0492	81.1333333333333	1	1.41040600058863	2.7103008500002037	LumB	85.21	2	3	II	I_II	G3	G3	Yes	High	High
MB-0494	MB-0494	36.6333333333333	1	1.80984297546272	3.4778772585456426	claudin-low	77.22	3	3	III	III_IV	G3	G3	Yes	High	High
MB-0495	MB-0495	71.8	1	2.02327025224588	3.8880089010919807	claudin-low	63.19	2	3	II	I_II	G3	G3	Yes	High	High
MB-0496	MB-0496	130.9	0	-0.0225194779438604	-0.04327446152904418	Normal	60	2	1	II	I_II	G1	G1_G2	Yes	High	High
MB-0497	MB-0497	73.7	0	-0.260984057406526	-0.5015189330804041	LumA	57.27	2	2	II	I_II	G2	G1_G2	Yes	Low	Low
MB-0499	MB-0499	131.9	0	-0.156466914806069	-0.3006739988477166	claudin-low	50.15	1	2	I	I_II	G2	G1_G2	Yes	Low	Low
MB-0500	MB-0500	67.4666666666667	0	1.08216416533372	2.0795362866576466	Basal	36.56	2	3	II	I_II	G3	G3	Yes	High	High
MB-0501	MB-0501	71.5	0	-0.119994877436836	-0.2305876592817927	LumA	48.93	2	3	II	I_II	G3	G3	Yes	High	High
MB-0502	MB-0502	82.1	0	0.304060428678532	0.5842964635395178	claudin-low	56.41	2	3	II	I_II	G3	G3	Yes	High	High
MB-0503	MB-0503	101.233333333333	0	-0.180623269753344	-0.3470939582914384	LumA	60.77	2	2	II	I_II	G2	G1_G2	Yes	Low	Low
MB-0504	MB-0504	130.466666666667	0	-0.175624468744122	-0.3374880330340147	LumA	68.16	2	3	II	I_II	G3	G3	Yes	Low	Low
MB-0505	MB-0505	60.7	0	-0.384140548295652	-0.7381820937593386	LumA	56.38	2	1	II	I_II	G1	G1_G2	Yes	Low	Low
MB-0506	MB-0506	45.8	1	0.546668251455775	1.0505027814475794	Her2	60.74	2	3	II	I_II	G3	G3	Yes	High	High
MB-0507	MB-0507	23.8	0	-0.155173444919453	-0.29818840779685474	LumA	58.71	1	3	I	I_II	G3	G3	Yes	Low	Low
MB-0508	MB-0508	114.333333333333	0	-0.239208386568216	-0.459673805395351	Normal	42.68	1	2	I	I_II	G2	G1_G2	Yes	Low	Low
MB-0509	MB-0509	115.3	0	-0.296025341055746	-0.5688558706855636	Basal	41.48	1	3	I	I_II	G3	G3	Yes	Low	Low
MB-0510	MB-0510	128.4	0	-0.136746853017745	-0.2627790237805055	Normal	71.84	3	3	III	III_IV	G3	G3	Yes	Low	Low
MB-0511	MB-0511	61.7	0	0.315388892884795	0.606065759865978	LumA	59.84	2	2	II	I_II	G2	G1_G2	Yes	High	High
MB-0512	MB-0512	121.533333333333	0	-0.150474611461612	-0.28915891394226195	LumA	56.74	2	1	II	I_II	G1	G1_G2	Yes	Low	Low
MB-0513	MB-0513	117.033333333333	0	-0.158884831845092	-0.30532037911223553	LumA	73.39	2	2	II	I_II	G2	G1_G2	Yes	Low	Low
MB-0514	MB-0514	13.4	0	-0.362620997394136	-0.6968291378901351	LumB	42.89	2	2	II	I_II	G2	G1_G2	Yes	Low	Low
MB-0516	MB-0516	114.466666666667	0	1.2417489548574	2.386201736544148	Basal	62.81	1	3	I	I_II	G3	G3	Yes	High	High
MB-0517	MB-0517	61.9	0	-0.187527716321292	-0.3603618594447805	LumA	47.92	1	2	I	I_II	G2	G1_G2	Yes	Low	Low
MB-0519	MB-0519	110.966666666667	0	-0.404385539574279	-0.7770857974076566	claudin-low	61.99	3	3	III	III_IV	G3	G3	Yes	Low	Low
MB-0521	MB-0521	212.2	0	-0.196088111518223	-0.37681190742309084	LumA	52.2	2	2	II	I_II	G2	G1_G2	Yes	Low	Low
MB-0522	MB-0522	2.5	0	0.619168498681445	1.1898225812775223	Her2	54.08	0	NA	NA	NA	NA	NA	No	High	High
MB-0524	MB-0524	80.8333333333333	0	-0.224174649311907	-0.43078428645722344	Normal	40.65	2	3	II	I_II	G3	G3	Yes	Low	Low
MB-0525	MB-0525	65.8666666666667	0	2.36134131678167	4.537661762175541	Basal	48.47	2	3	II	I_II	G3	G3	Yes	High	High
MB-0526	MB-0526	139.633333333333	1	-0.197150448528012	-0.3788533429384078	LumB	72.18	NA	3	NA	NA	G3	G3	No	Low	Low
MB-0527	MB-0527	109.833333333333	1	-0.520981111886267	-1.0011411960741083	claudin-low	73.22	2	2	II	I_II	G2	G1_G2	Yes	Low	Low
MB-0528	MB-0528	193.966666666667	0	0.0482689279717552	0.09275578553682261	LumA	53.64	2	3	II	I_II	G3	G3	Yes	High	High
MB-0529	MB-0529	48.5333333333333	1	-0.537826730376046	-1.0335125090808401	LumA	67.46	4	2	IV	III_IV	G2	G1_G2	Yes	Low	Low
MB-0531	MB-0531	163.866666666667	0	-0.257353814310405	-0.49454289146896885	Normal	60.12	1	3	I	I_II	G3	G3	Yes	Low	Low
MB-0532	MB-0532	143.133333333333	1	-0.168526372261294	-0.3238480053237219	LumB	59.07	2	3	II	I_II	G3	G3	Yes	Low	Low
MB-0534	MB-0534	124.1	0	-0.154704826137639	-0.2972878884555116	claudin-low	51.56	2	3	II	I_II	G3	G3	Yes	Low	Low
MB-0535	MB-0535	199.133333333333	0	-0.265001981779413	-0.5092399608118	LumA	46.66	1	2	I	I_II	G2	G1_G2	Yes	Low	Low
MB-0536	MB-0536	147.366666666667	1	0.186290471745192	0.35798431352902105	LumB	67.88	1	3	I	I_II	G3	G3	Yes	High	High
MB-0537	MB-0537	113.566666666667	0	-0.186084485246043	-0.3575884804260004	claudin-low	59.8	2	1	II	I_II	G1	G1_G2	Yes	Low	Low
MB-0538	MB-0538	24.1	1	0.0636212569566884	0.12225752495085064	LumA	61.89	2	3	II	I_II	G3	G3	Yes	High	High
MB-0539	MB-0539	85.5	1	0.416151283514982	0.7996953905248607	Basal	64.21	0	NA	NA	NA	NA	NA	No	High	High
MB-0540	MB-0540	194.533333333333	0	-0.618862472684273	-1.1892345076874273	claudin-low	66.11	1	1	I	I_II	G1	G1_G2	Yes	Low	Low
MB-0541	MB-0541	174.266666666667	0	0.0181266599564305	0.034833021035839636	LumA	38.86	1	3	I	I_II	G3	G3	Yes	High	High
MB-0542	MB-0542	48.6	1	0.268669680496867	0.5162879788628517	Normal	39.3	2	3	II	I_II	G3	G3	Yes	High	High
MB-0543	MB-0543	154.766666666667	0	1.50586966308894	2.8937482016923695	Basal	45.9	2	3	II	I_II	G3	G3	Yes	High	High
MB-0544	MB-0544	79.3333333333333	1	-0.308303501640655	-0.5924501471249928	LumB	74.46	3	3	III	III_IV	G3	G3	Yes	Low	Low
MB-0545	MB-0545	41.1666666666667	1	0.33717716232221	0.6479350975968257	Normal	83.92	2	3	II	I_II	G3	G3	Yes	High	High
MB-0546	MB-0546	193.8	0	0.0356783633615915	0.06856117919604733	Normal	51.45	2	2	II	I_II	G2	G1_G2	Yes	High	High
MB-0549	MB-0549	25.9666666666667	0	-0.398180799645229	-0.7651624846192	LumB	76.84	2	3	II	I_II	G3	G3	Yes	Low	Low
MB-0550	MB-0550	132.333333333333	1	0.294575571050369	0.5660699261587833	LumB	60.12	NA	2	NA	NA	G2	G1_G2	No	High	High
MB-0551	MB-0551	51.9666666666667	1	-0.110372246184374	-0.21209636978649718	Normal	76.32	2	2	II	I_II	G2	G1_G2	Yes	High	High
MB-0552	MB-0552	68.0666666666667	1	0.318019724463527	0.6111212864739681	Her2	61.53	2	3	II	I_II	G3	G3	Yes	High	High
MB-0553	MB-0553	85.7333333333333	1	-0.236515224846339	-0.45449850232591926	LumA	86.99	2	2	II	I_II	G2	G1_G2	Yes	Low	Low
MB-0554	MB-0554	111.166666666667	1	0.849441616832698	1.632325965123782	LumA	82.35	1	NA	I	I_II	NA	NA	Yes	High	High
MB-0558	MB-0558	97.8333333333333	1	1.45996258379229	2.805531052880743	claudin-low	69.88	2	3	II	I_II	G3	G3	No	High	High
MB-0559	MB-0559	161.766666666667	0	0.335896493887683	0.6454741064033548	LumA	47.71	2	3	II	I_II	G3	G3	Yes	High	High
MB-0564	MB-0564	37.9333333333333	1	0.550742200792149	1.0583314693180392	Normal	48.39	1	3	I	I_II	G3	G3	Yes	High	High
MB-0568	MB-0568	181.466666666667	0	-0.224718407435064	-0.4318291970026776	LumA	61.28	2	2	II	I_II	G2	G1_G2	Yes	Low	Low
MB-0569	MB-0569	59.5	1	-0.0820544755276111	-0.15767964307865276	LumB	74.96	2	3	II	I_II	G3	G3	Yes	High	High
MB-0570	MB-0570	272.2	0	0.188377470750742	0.3619947865249747	LumB	68.99	2	3	II	I_II	G3	G3	Yes	High	High
MB-0571	MB-0571	149.866666666667	0	0.231478975704145	0.4448206150188569	LumA	61.79	1	1	I	I_II	G1	G1_G2	Yes	High	High
MB-0573	MB-0573	163.2	1	0.127567749213268	0.2451400369688134	claudin-low	76.22	0	2	NA	NA	G2	G1_G2	Yes	High	High
MB-0574	MB-0574	119.8	0	-0.250055756782816	-0.48051860944512625	LumA	71.21	2	3	II	I_II	G3	G3	Yes	Low	Low
MB-0575	MB-0575	128.566666666667	0	-0.200462047859944	-0.38521706408001494	LumA	48.1	3	2	III	III_IV	G2	G1_G2	Yes	Low	Low
MB-0576	MB-0576	31	1	-0.162146732222833	-0.31158859646434384	LumB	68.47	2	3	II	I_II	G3	G3	Yes	Low	Low
MB-0577	MB-0577	65.4	0	0.4410696775204	0.8475797191687677	LumB	51.42	1	2	I	I_II	G2	G1_G2	Yes	High	High
MB-0578	MB-0578	110.1	0	-0.134822213739671	-0.2590805486824623	Normal	59.64	2	2	II	I_II	G2	G1_G2	Yes	Low	Low
MB-0579	MB-0579	92.7666666666667	1	0.0163207377482891	0.03136267810357961	LumB	70.53	2	2	II	I_II	G2	G1_G2	Yes	High	High
MB-0580	MB-0580	79.3666666666667	1	-0.327929712853853	-0.6301647746231841	LumA	33.8	2	3	II	I_II	G3	G3	Yes	Low	Low
MB-0581	MB-0581	7.86666666666667	1	2.74100169899643	5.267234563339616	Basal	96.29	2	3	II	I_II	G3	G3	Yes	High	High
MB-0582	MB-0582	15.5333333333333	1	1.42591449184182	2.7401026779902997	Basal	84.76	2	3	II	I_II	G3	G3	No	High	High
MB-0583	MB-0583	62.6333333333333	0	-0.114627339821808	-0.22027315285290128	LumA	75.67	2	2	II	I_II	G2	G1_G2	Yes	High	High
MB-0584	MB-0584	118.2	0	-0.0815732300949356	-0.1567548597859734	LumB	41.31	1	3	I	I_II	G3	G3	Yes	High	High
MB-0585	MB-0585	115.7	1	0.128336343473262	0.24661700294548794	LumB	76.72	2	3	II	I_II	G3	G3	Yes	High	High
MB-0586	MB-0586	77.2333333333333	1	-0.088127734981458	-0.16935029695644635	LumA	77.99	3	2	III	III_IV	G2	G1_G2	Yes	High	High
MB-0587	MB-0587	91.2666666666667	0	0.0683889546411097	0.13141935146125838	LumA	50.41	2	2	II	I_II	G2	G1_G2	Yes	High	High
MB-0588	MB-0588	119.733333333333	0	-0.155304476121221	-0.29844020336308186	Normal	76.35	2	2	II	I_II	G2	G1_G2	No	Low	Low
MB-0589	MB-0589	125.8	0	-0.361346241809712	-0.6943795091005773	LumB	59.96	4	2	IV	III_IV	G2	G1_G2	Yes	Low	Low
MB-0590	MB-0590	72.4666666666667	1	1.26912961975323	2.4388176778474095	LumB	60.27	2	3	II	I_II	G3	G3	Yes	High	High
MB-0591	MB-0591	119.466666666667	1	0.0194198288975657	0.03731803377606467	LumB	84	1	3	I	I_II	G3	G3	Yes	High	High
MB-0592	MB-0592	74.5666666666667	0	-0.178848762948763	-0.34368398463932703	LumB	74.94	0	NA	NA	NA	NA	NA	No	Low	Low
MB-0593	MB-0593	34.6666666666667	1	-0.269032150544422	-0.5169845179286086	Her2	62.34	3	2	III	III_IV	G2	G1_G2	Yes	Low	Low
MB-0594	MB-0594	44.2333333333333	0	0.139920726162011	0.268878083963961	LumB	77.96	3	3	III	III_IV	G3	G3	Yes	High	High
MB-0596	MB-0596	107.1	1	-0.321750114204985	-0.6182897744716696	LumA	77.48	1	2	I	I_II	G2	G1_G2	Yes	Low	Low
MB-0597	MB-0597	113.2	1	-0.0992437473645143	-0.1907113361166857	Normal	64.55	2	2	II	I_II	G2	G1_G2	Yes	High	High
MB-0598	MB-0598	89.3666666666667	1	0.00331158900365594	0.006363701294318166	LumB	77.48	2	2	II	I_II	G2	G1_G2	Yes	High	High
MB-0599	MB-0599	123.266666666667	0	-0.420200151043484	-0.807475880043097	LumA	46.85	2	2	II	I_II	G2	G1_G2	Yes	Low	Low
MB-0600	MB-0600	111	0	0.137021565789033	0.2633069244397603	LumA	70.5	2	3	II	I_II	G3	G3	Yes	High	High
MB-0601	MB-0601	29.6666666666667	1	1.42653959811447	2.741303910870333	LumB	32.99	2	3	II	I_II	G3	G3	Yes	High	High
MB-0603	MB-0603	121.966666666667	0	0.0614156185476996	0.11801906903660994	LumA	79.52	2	2	II	I_II	G2	G1_G2	Yes	High	High
MB-0605	MB-0605	114.6	0	-0.114483684566026	-0.2199970983255592	LumA	58.08	1	2	I	I_II	G2	G1_G2	Yes	High	High
MB-0606	MB-0606	27.4666666666667	1	-0.197575420014601	-0.37966998763564197	LumB	83.19	1	2	I	I_II	G2	G1_G2	Yes	Low	Low
MB-0607	MB-0607	87.8333333333333	0	-0.197356475508668	-0.3792492538325488	LumA	53.1	2	3	II	I_II	G3	G3	Yes	Low	Low
MB-0608	MB-0608	63.9666666666667	1	0.187521330618738	0.3603495883859131	claudin-low	76.81	2	3	II	I_II	G3	G3	Yes	High	High
MB-0609	MB-0609	98.7	1	-0.23938953438195	-0.4600219073414105	LumA	51.15	2	2	II	I_II	G2	G1_G2	Yes	Low	Low
MB-0610	MB-0610	76.7	0	-0.282310101424103	-0.5425000372474722	claudin-low	71.3	2	2	II	I_II	G2	G1_G2	Yes	Low	Low
MB-0611	MB-0611	104.533333333333	0	-0.0923768250646687	-0.17751554331774025	LumB	75.65	2	3	II	I_II	G3	G3	Yes	High	High
MB-0613	MB-0613	48.8	0	0.481022343436753	0.9243545941676501	claudin-low	60.2	3	2	III	III_IV	G2	G1_G2	Yes	High	High
MB-0614	MB-0614	119.333333333333	0	-0.244050992924905	-0.4689795798455965	LumA	48.99	2	3	II	I_II	G3	G3	Yes	Low	Low
MB-0615	MB-0615	34.7666666666667	0	0.334171744054171	0.6421597480286355	Normal	38.75	NA	2	NA	NA	G2	G1_G2	No	High	High
MB-0616	MB-0616	29.0333333333333	1	0.0359158693956074	0.06901758168271062	LumB	75.98	2	3	II	I_II	G3	G3	Yes	High	High
MB-0617	MB-0617	92.9666666666667	1	-0.516725851009592	-0.9929640916331095	claudin-low	72.14	2	1	II	I_II	G1	G1_G2	Yes	Low	Low
MB-0618	MB-0618	101.9	0	-0.237814958611342	-0.45699613033274245	LumB	63.86	1	2	I	I_II	G2	G1_G2	Yes	Low	Low
MB-0619	MB-0619	94.2333333333333	0	-0.230241889574585	-0.44244337358123503	Normal	38.9	2	3	II	I_II	G3	G3	Yes	Low	Low
MB-0620	MB-0620	112.8	0	-0.142689083421182	-0.2741978862262203	claudin-low	62.97	2	3	II	I_II	G3	G3	Yes	Low	Low
MB-0621	MB-0621	33.5666666666667	0	0.0383403077488698	0.07367649360373038	LumA	70.04	2	2	II	I_II	G2	G1_G2	Yes	High	High
MB-0623	MB-0623	111.066666666667	0	0.185009469321693	0.35552268052702535	Normal	66.52	1	2	I	I_II	G2	G1_G2	Yes	High	High
MB-0624	MB-0624	64.0333333333333	0	-0.145332211901904	-0.27927704312499335	LumA	64.28	2	2	II	I_II	G2	G1_G2	Yes	Low	Low
MB-0626	MB-0626	35.5333333333333	1	0.0344286383785908	0.0661596503580534	LumB	61.11	2	3	II	I_II	G3	G3	Yes	High	High
MB-0627	MB-0627	0.766666666666667	0	0.646292994319067	1.241946255986643	claudin-low	54.1	NA	3	NA	NA	G3	G3	No	High	High
MB-0628	MB-0628	105.966666666667	0	-0.193963478640678	-0.3727291154528742	Normal	63.98	1	2	I	I_II	G2	G1_G2	Yes	Low	Low
MB-0630	MB-0630	86.8	0	0.107254262515556	0.20610470938207648	LumB	38.35	1	3	I	I_II	G3	G3	Yes	High	High
MB-0631	MB-0631	47.4333333333333	1	-0.31619530326535	-0.6076153950341175	LumA	84.41	2	2	II	I_II	G2	G1_G2	Yes	Low	Low
MB-0632	MB-0632	56.5	0	-0.00223684325956508	-0.00429842058611941	LumA	51.92	1	2	I	I_II	G2	G1_G2	Yes	High	High
MB-0634	MB-0634	17.7666666666667	0	-0.629784861653539	-1.2102234712164253	claudin-low	55.99	NA	2	NA	NA	G2	G1_G2	No	Low	Low
MB-0635	MB-0635	88	0	0.0303545782632735	0.05833074960969579	claudin-low	76.5	1	3	I	I_II	G3	G3	Yes	High	High
MB-0636	MB-0636	32.6333333333333	1	0.60942709477847	1.1711030528102515	LumA	26.36	1	3	I	I_II	G3	G3	Yes	High	High
MB-0637	MB-0637	80.6666666666667	0	0.398205404295257	0.765209766043029	LumB	75.71	2	3	II	I_II	G3	G3	Yes	High	High
MB-0638	MB-0638	103.766666666667	1	-0.159809726757224	-0.3070976995897902	Normal	66.95	2	2	II	I_II	G2	G1_G2	Yes	Low	Low
MB-0639	MB-0639	75.4	0	-0.0173331823582367	-0.03330823809536494	Basal	50.39	1	3	I	I_II	G3	G3	Yes	High	High
MB-0640	MB-0640	61.3333333333333	0	-0.29531295923612	-0.567486925112125	Normal	66.09	1	2	I	I_II	G2	G1_G2	Yes	Low	Low
MB-0641	MB-0641	102.566666666667	0	-0.214677209735017	-0.4125335710268242	claudin-low	56.34	2	2	II	I_II	G2	G1_G2	Yes	Low	Low
MB-0642	MB-0642	84.2	1	-0.327992228021931	-0.630284906637022	LumA	79.12	1	1	I	I_II	G1	G1_G2	Yes	Low	Low
MB-0643	MB-0643	19.7333333333333	1	1.19634170308379	2.2989450792221953	Her2	73.46	3	3	III	III_IV	G3	G3	Yes	High	High
MB-0644	MB-0644	93.3	0	0.00366762806285846	0.007047882277940706	claudin-low	71.06	3	2	III	III_IV	G2	G1_G2	Yes	High	High
MB-0646	MB-0646	15.1666666666667	1	0.0984000575010747	0.18909006298464948	LumB	67.06	2	2	II	I_II	G2	G1_G2	Yes	High	High
MB-0649	MB-0649	61.4333333333333	0	-0.293838236163885	-0.5646530296277571	LumA	60.62	2	1	II	I_II	G1	G1_G2	Yes	Low	Low
MB-0650	MB-0650	25.5333333333333	0	-0.104217669187866	-0.20026945238961597	LumA	79.48	2	2	II	I_II	G2	G1_G2	Yes	High	High
MB-0652	MB-0652	96.6333333333333	1	-0.103430150698685	-0.1987561207462967	Her2	85.12	2	3	II	I_II	G3	G3	Yes	High	High
MB-0653	MB-0653	24.8	1	1.48541846085802	2.854448233621576	Her2	69.95	2	3	II	I_II	G3	G3	Yes	High	High
MB-0654	MB-0654	69.4	0	-0.120357161111424	-0.2312838402047094	LumA	82.5	2	1	II	I_II	G1	G1_G2	Yes	High	High
MB-0655	MB-0655	111.066666666667	0	0.580022220064833	1.1145972970936289	Normal	69.73	1	NA	I	I_II	NA	NA	No	High	High
MB-0656	MB-0656	19.0333333333333	1	0.115970726516523	0.22285466633132195	claudin-low	35.9	3	3	III	III_IV	G3	G3	Yes	High	High
MB-0657	MB-0657	30.4333333333333	0	0.0495436714008751	0.09520539096819056	claudin-low	58.65	2	2	II	I_II	G2	G1_G2	Yes	High	High
MB-0658	MB-0658	97.2666666666667	0	0.554890955448907	1.0663039065226179	claudin-low	60.89	2	3	II	I_II	G3	G3	Yes	High	High
MB-0659	MB-0659	23.3333333333333	1	0.302742630861239	0.5817641228214218	Normal	82.87	NA	2	NA	NA	G2	G1_G2	Yes	High	High
MB-0660	MB-0660	18.9333333333333	1	0.754471879279175	1.4498277622600777	Her2	52.43	1	3	I	I_II	G3	G3	Yes	High	High
MB-0661	MB-0661	20	1	0.138065068416963	0.26531216694317833	LumA	78.78	1	2	I	I_II	G2	G1_G2	Yes	High	High
MB-0662	MB-0662	69.8	1	0.110965573152532	0.21323653409766394	Normal	50.94	1	3	I	I_II	G3	G3	Yes	High	High
MB-0663	MB-0663	55.3666666666667	0	1.14216791703858	2.1948422476227947	Her2	57.76	1	3	I	I_II	G3	G3	Yes	High	High
MB-0664	MB-0664	11.0666666666667	1	1.2189671605518	2.3424231958649195	Basal	78.27	3	3	III	III_IV	G3	G3	Yes	High	High
MB-0666	MB-0666	24.3333333333333	1	-0.281316544354284	-0.5405907724189545	LumA	61.31	2	3	II	I_II	G3	G3	Yes	Low	Low
MB-0667	MB-0667	128	1	-0.00927905317321949	-0.01783105410220747	LumB	76.24	2	3	II	I_II	G3	G3	Yes	High	High
MB-0869	MB-0869	112.4	1	2.27446313311994	4.37071266033778	Basal	58.83	2	3	II	I_II	G3	G3	Yes	High	High
MB-0872	MB-0872	152.066666666667	1	-0.0210822469304553	-0.04051261250425785	Normal	82.34	2	2	II	I_II	G2	G1_G2	Yes	High	High
MB-0874	MB-0874	16.6	1	1.67382700078757	3.2165027241053377	Basal	59.22	2	3	II	I_II	G3	G3	Yes	High	High
MB-0876	MB-0876	176.433333333333	0	0.499392543227049	0.9596556125166458	claudin-low	54.85	0	NA	NA	NA	NA	NA	No	High	High
MB-0877	MB-0877	14.4333333333333	1	0.835082667304872	1.6047331492295396	LumB	79.41	2	3	II	I_II	G3	G3	No	High	High
MB-0880	MB-0880	1.23333333333333	0	0.220469406698441	0.42366412233388384	LumA	73.64	2	1	II	I_II	G1	G1_G2	No	High	High
MB-0882	MB-0882	42.3666666666667	1	0.178573665767558	0.343155345280347	LumB	73.39	2	3	II	I_II	G3	G3	Yes	High	High
MB-0884	MB-0884	93.6666666666667	1	-0.445043812102724	-0.8552165984304786	LumB	56.47	2	3	II	I_II	G3	G3	Yes	Low	Low
MB-0885	MB-0885	69.9333333333333	1	-0.716712904731598	-1.3772683851950882	claudin-low	52.21	NA	NA	NA	NA	NA	NA	Yes	Low	Low
MB-0891	MB-0891	149.4	0	-0.0304924157878687	-0.05859562451799629	LumA	83.68	2	1	II	I_II	G1	G1_G2	Yes	High	High
MB-0893	MB-0893	175.633333333333	0	0.17922329043135	0.3444036938251786	claudin-low	57.41	2	3	II	I_II	G3	G3	Yes	High	High
MB-0895	MB-0895	43.1	1	0.10629785011944	0.20426682346194988	LumB	79.61	2	3	II	I_II	G3	G3	Yes	High	High
MB-0897	MB-0897	30.9666666666667	1	0.0205574584534416	0.0395041549007543	Normal	41.32	2	2	II	I_II	G2	G1_G2	No	High	High
MB-0899	MB-0899	175.8	0	-0.151049488970057	-0.2902636249255775	LumA	50.62	2	2	II	I_II	G2	G1_G2	Yes	Low	Low
MB-0901	MB-0901	136.166666666667	0	1.18559421770713	2.278292218457586	Basal	68.19	2	3	II	I_II	G3	G3	Yes	High	High
MB-0904	MB-0904	144.7	1	0.210527930920776	0.4045601265771892	LumA	83.01	2	2	II	I_II	G2	G1_G2	Yes	High	High
MB-0906	MB-0906	63.8666666666667	1	0.145050879117718	0.2787364211453689	claudin-low	70.6	2	3	II	I_II	G3	G3	Yes	High	High
MB-0907	MB-0907	119.966666666667	1	-0.00962885296375667	-0.01850324542103846	claudin-low	72.14	1	NA	I	I_II	NA	NA	No	High	High
MB-2513	MB-2513	59.7	1	0.340707648221882	0.6547194412048373	LumA	57.96	1	2	I	I_II	G2	G1_G2	Yes	High	High
MB-2517	MB-2517	268.433333333333	1	0.498261594239748	0.9574823290788913	Her2	60.29	1	3	I	I_II	G3	G3	Yes	High	High
MB-2536	MB-2536	47.9	1	-0.354235433142483	-0.6807150530737764	LumA	54.11	1	1	I	I_II	G1	G1_G2	No	Low	Low
MB-2556	MB-2556	220.9	1	-0.0522803492245942	-0.1004643165745104	claudin-low	62.59	2	2	II	I_II	G2	G1_G2	Yes	High	High
MB-2564	MB-2564	285.433333333333	0	-0.337302298654253	-0.6481755653110586	LumA	52.98	1	1	I	I_II	G1	G1_G2	Yes	Low	Low
MB-2610	MB-2610	280.7	0	-0.28570898070375	-0.5490314795391462	LumA	58.99	2	1	II	I_II	G1	G1_G2	Yes	Low	Low
MB-2613	MB-2613	163.4	0	0.0202012798099113	0.03881970568548635	LumB	59.63	1	3	I	I_II	G3	G3	Yes	High	High
MB-2614	MB-2614	64.9333333333333	1	-0.344463061233836	-0.6619360150666564	LumA	43.72	3	1	III	III_IV	G1	G1_G2	Yes	Low	Low
MB-2616	MB-2616	219.166666666667	1	-0.443756764240496	-0.8527433482361859	claudin-low	65.07	1	2	I	I_II	G2	G1_G2	Yes	Low	Low
MB-2617	MB-2617	89.1	1	0.707152705322136	1.3588970675923395	LumB	63.3	1	3	I	I_II	G3	G3	Yes	High	High
MB-2618	MB-2618	89.1	1	0.170944461332094	0.3284947161723925	LumB	66.22	1	2	I	I_II	G2	G1_G2	Yes	High	High
MB-2624	MB-2624	128.533333333333	0	-0.287883447522111	-0.5532100346953505	LumA	53.53	2	1	II	I_II	G1	G1_G2	Yes	Low	Low
MB-2626	MB-2626	193.7	0	-0.0418708103005903	-0.08046086921108216	LumB	62.54	1	3	I	I_II	G3	G3	Yes	High	High
MB-2629	MB-2629	279.1	0	-0.238215018123851	-0.45776490303815587	LumB	61.22	2	3	II	I_II	G3	G3	Yes	Low	Low
MB-2632	MB-2632	19.1	1	0.263621027688677	0.5065862561023965	Her2	36.52	2	3	II	I_II	G3	G3	Yes	High	High
MB-2634	MB-2634	274.033333333333	0	-0.0400711903060463	-0.07700263690148171	LumB	70.69	1	3	I	I_II	G3	G3	Yes	High	High
MB-2642	MB-2642	45.1666666666667	1	0.18581550662207	0.35707159876718597	LumB	30.67	2	3	II	I_II	G3	G3	Yes	High	High
MB-2643	MB-2643	52.9666666666667	1	-0.102780455575052	-0.19750763680260344	claudin-low	34.2	1	2	I	I_II	G2	G1_G2	Yes	High	High
MB-2645	MB-2645	44.7666666666667	1	0.140589386632233	0.27016301258738423	Basal	69.45	3	3	III	III_IV	G3	G3	Yes	High	High
MB-2669	MB-2669	73.7	1	0.134972105149755	0.25936858688989245	LumA	62.56	1	2	I	I_II	G2	G1_G2	Yes	High	High
MB-2686	MB-2686	177.266666666667	0	-0.236271666618429	-0.45403046966592386	LumB	68.76	2	3	II	I_II	G3	G3	Yes	Low	Low
MB-2705	MB-2705	163.733333333333	0	0.448805391462557	0.8624450218291623	LumB	61.78	1	2	I	I_II	G2	G1_G2	Yes	High	High
MB-2708	MB-2708	133.233333333333	1	-0.312065066791978	-0.599678543219952	LumB	66.36	1	2	I	I_II	G2	G1_G2	Yes	Low	Low
MB-2711	MB-2711	201.466666666667	0	-0.326911207545016	-0.6282075681144778	LumA	48.07	1	2	I	I_II	G2	G1_G2	No	Low	Low
MB-2712	MB-2712	234.433333333333	1	-0.361758610070928	-0.6951719348619684	LumA	54.59	2	1	II	I_II	G1	G1_G2	Yes	Low	Low
MB-2718	MB-2718	278.266666666667	0	0.663151395476606	1.2743421327539377	Basal	47.94	2	2	II	I_II	G2	G1_G2	Yes	High	High
MB-2721	MB-2721	251.633333333333	0	-0.418569175921177	-0.8043417234538077	LumA	44.82	1	1	I	I_II	G1	G1_G2	Yes	Low	Low
MB-2724	MB-2724	108.066666666667	1	-0.654759598430754	-1.2582160707144192	claudin-low	60.59	1	3	I	I_II	G3	G3	No	Low	Low
MB-2725	MB-2725	236.933333333333	0	-0.0564983172947834	-0.10856975744836969	LumA	44.88	2	1	II	I_II	G1	G1_G2	Yes	High	High
MB-2728	MB-2728	51.4	1	-0.223843620269999	-0.4301481658697588	LumB	28.62	3	3	III	III_IV	G3	G3	Yes	Low	Low
MB-2730	MB-2730	133.733333333333	0	-0.0405834800408728	-0.07798707634882324	LumB	61.99	3	3	III	III_IV	G3	G3	Yes	High	High
MB-2735	MB-2735	274.5	0	-0.141214500475331	-0.27136426001513797	LumB	49.94	2	3	II	I_II	G3	G3	Yes	Low	Low
MB-2742	MB-2742	24.9	1	1.20380212283794	2.3132813639463046	Her2	48.25	2	3	II	I_II	G3	G3	Yes	High	High
MB-2744	MB-2744	275.633333333333	0	-0.293475924617437	-0.5639567951449961	Normal	45.57	1	2	I	I_II	G2	G1_G2	Yes	Low	Low
MB-2745	MB-2745	168.966666666667	1	0.195531755358292	0.3757427879124431	LumA	46.85	2	2	II	I_II	G2	G1_G2	Yes	High	High
MB-2747	MB-2747	234.333333333333	1	-0.130854576859603	-0.2514561557033822	LumA	68.23	1	1	I	I_II	G1	G1_G2	No	High	High
MB-2749	MB-2749	97.7666666666667	1	-0.191151851312801	-0.36732616344228397	LumA	60.13	1	1	I	I_II	G1	G1_G2	No	Low	Low
MB-2750	MB-2750	145.433333333333	1	-0.230091940626942	-0.4421552248069928	LumA	47.48	1	1	I	I_II	G1	G1_G2	No	Low	Low
MB-2752	MB-2752	81.9333333333333	1	-0.147125352401132	-0.28272282413925387	LumA	51.36	1	2	I	I_II	G2	G1_G2	Yes	Low	Low
MB-2753	MB-2753	274.4	0	0.45444149383129	0.8732756146047815	Basal	30.95	2	3	II	I_II	G3	G3	Yes	High	High
MB-2754	MB-2754	203.533333333333	1	0.0486502253033393	0.09348850397496306	Normal	66.11	1	2	I	I_II	G2	G1_G2	Yes	High	High
MB-2758	MB-2758	35	1	0.0803922079222246	0.15448535341884798	claudin-low	38.16	3	3	III	III_IV	G3	G3	Yes	High	High
MB-2760	MB-2760	118.033333333333	1	-0.442419631764814	-0.8501738531518689	LumB	63.1	2	2	II	I_II	G2	G1_G2	Yes	Low	Low
MB-2763	MB-2763	275.6	0	0.0630715966175695	0.12120127243653661	LumB	70.32	1	2	I	I_II	G2	G1_G2	Yes	High	High
MB-2764	MB-2764	270.133333333333	1	-0.431797359309188	-0.82976160727841	claudin-low	57.48	2	2	II	I_II	G2	G1_G2	Yes	Low	Low
MB-2765	MB-2765	227.866666666667	1	-0.173431328468638	-0.333273594106264	claudin-low	65.79	1	3	I	I_II	G3	G3	Yes	Low	Low
MB-2767	MB-2767	271.333333333333	0	0.431384690121516	0.828968603242941	LumB	53.11	2	3	II	I_II	G3	G3	Yes	High	High
MB-2769	MB-2769	160	0	-0.188971162110176	-0.3631356510671281	LumB	59.9	1	2	I	I_II	G2	G1_G2	Yes	Low	Low
MB-2770	MB-2770	274.366666666667	0	-0.285296695950321	-0.5482392142501482	LumA	60.32	3	2	III	III_IV	G2	G1_G2	Yes	Low	Low
MB-2771	MB-2771	44.8333333333333	1	0.69368108306608	1.3330093804751322	Basal	56.79	1	3	I	I_II	G3	G3	Yes	High	High
MB-2772	MB-2772	150.733333333333	1	0.330710169026068	0.6355078267115881	LumB	54.4	1	3	I	I_II	G3	G3	Yes	High	High
MB-2774	MB-2774	131.666666666667	1	0.0581227225709852	0.11169128912009897	LumB	66.06	3	2	III	III_IV	G2	G1_G2	Yes	High	High
MB-2778	MB-2778	181.233333333333	1	0.823548180318038	1.5825679500800143	NC	62.76	2	2	II	I_II	G2	G1_G2	Yes	High	High
MB-2779	MB-2779	275.233333333333	0	-0.191657801201325	-0.36829841995023405	LumA	36.8	1	2	I	I_II	G2	G1_G2	Yes	Low	Low
MB-2781	MB-2781	40.4333333333333	1	0.128248839142156	0.24644885061000704	LumB	64.32	2	2	II	I_II	G2	G1_G2	Yes	High	High
MB-2786	MB-2786	68.2666666666667	1	0.0346223904888865	0.0665319732984015	LumA	62.36	2	3	II	I_II	G3	G3	Yes	High	High
MB-2790	MB-2790	116.933333333333	0	-0.202605084073984	-0.3893352207455919	LumA	47.03	1	2	I	I_II	G2	G1_G2	No	Low	Low
MB-2791	MB-2791	271.933333333333	0	-0.310028090187407	-0.5957641955636777	LumA	40.79	1	2	I	I_II	G2	G1_G2	Yes	Low	Low
MB-2792	MB-2792	110.766666666667	1	0.185778106703838	0.35699972936920277	Her2	50.38	2	2	II	I_II	G2	G1_G2	Yes	High	High
MB-2793	MB-2793	267.233333333333	0	-0.452823286459736	-0.8701659931108506	LumB	67.62	1	2	I	I_II	G2	G1_G2	Yes	Low	Low
MB-2795	MB-2795	272.1	0	-0.478141744240983	-0.9188191026527622	claudin-low	42.07	1	2	I	I_II	G2	G1_G2	Yes	Low	Low
MB-2796	MB-2796	87.7	1	0.00269922483102445	0.005186954218015222	claudin-low	57.94	2	3	II	I_II	G3	G3	Yes	High	High
MB-2797	MB-2797	252.966666666667	0	-0.587526620360306	-1.1290180968428314	LumA	50.07	1	1	I	I_II	G1	G1_G2	No	Low	Low
MB-2801	MB-2801	271.266666666667	0	-0.349392935593965	-0.6714094877143021	LumA	70.35	2	2	II	I_II	G2	G1_G2	Yes	Low	Low
MB-2803	MB-2803	85.8666666666667	1	-0.145007228452912	-0.27865254002611867	LumB	63.01	1	2	I	I_II	G2	G1_G2	Yes	Low	Low
MB-2814	MB-2814	231.033333333333	1	-0.304954226138686	-0.5860140257272655	LumB	65.25	1	2	I	I_II	G2	G1_G2	Yes	Low	Low
MB-2815	MB-2815	257.566666666667	0	-0.296737510366225	-0.5702244078916798	Normal	64.25	1	1	I	I_II	G1	G1_G2	Yes	Low	Low
MB-2819	MB-2819	270.566666666667	0	-0.176124318900901	-0.33844856801771833	LumA	61.95	1	1	I	I_II	G1	G1_G2	No	Low	Low
MB-2820	MB-2820	254.633333333333	0	-0.246181683654522	-0.4730740128621594	LumA	40.06	1	3	I	I_II	G3	G3	Yes	Low	Low
MB-2821	MB-2821	136.066666666667	1	-0.42855432226736	-0.8235296385776385	claudin-low	57.39	1	NA	I	I_II	NA	NA	Yes	Low	Low
MB-2823	MB-2823	269.9	0	-0.171337915183164	-0.3292507951358583	claudin-low	35.97	1	3	I	I_II	G3	G3	Yes	Low	Low
MB-2827	MB-2827	235.666666666667	0	0.0134216118029402	0.025791584737089774	Basal	36.5	2	3	II	I_II	G3	G3	Yes	High	High
MB-2833	MB-2833	259.766666666667	0	-0.364907800094777	-0.701223562829297	claudin-low	42.9	2	3	II	I_II	G3	G3	Yes	Low	Low
MB-2834	MB-2834	153.833333333333	1	-0.106391847897548	-0.20444745390297042	Her2	56.85	1	2	I	I_II	G2	G1_G2	Yes	High	High
MB-2835	MB-2835	55.0333333333333	1	-0.368344457126408	-0.7078276005816189	LumA	59.84	1	3	I	I_II	G3	G3	Yes	Low	Low
MB-2838	MB-2838	270.3	0	-0.447080823320608	-0.8591310126012826	LumA	67.12	1	2	I	I_II	G2	G1_G2	Yes	Low	Low
MB-2840	MB-2840	269	0	-0.403847907149448	-0.7760526582850218	LumA	60.48	1	2	I	I_II	G2	G1_G2	No	Low	Low
MB-2842	MB-2842	19.7333333333333	1	0.879671582960317	1.6904172543390639	Basal	58.48	2	3	II	I_II	G3	G3	Yes	High	High
MB-2843	MB-2843	231.533333333333	1	-0.0938076325568915	-0.18026504860964887	LumA	61.08	1	2	I	I_II	G2	G1_G2	Yes	High	High
MB-2844	MB-2844	146.733333333333	0	1.01113212525074	1.9430378610030463	LumB	60.76	1	3	I	I_II	G3	G3	Yes	High	High
MB-2845	MB-2845	264.766666666667	0	-0.336252665370668	-0.6461585418585906	claudin-low	55.8	1	2	I	I_II	G2	G1_G2	No	Low	Low
MB-2846	MB-2846	149.7	1	0.281953749855367	0.5418152557311988	Basal	58.85	1	2	I	I_II	G2	G1_G2	No	High	High
MB-2847	MB-2847	39.5333333333333	1	-0.253317186746347	-0.48678592282771616	Her2	65.04	3	3	III	III_IV	G3	G3	Yes	Low	Low
MB-2848	MB-2848	227.733333333333	1	0.0793299895113285	0.15244414580860238	LumA	60.11	2	2	II	I_II	G2	G1_G2	Yes	High	High
MB-2849	MB-2849	43.2	1	1.25445214831044	2.4106127756343976	Basal	60.65	1	3	I	I_II	G3	G3	Yes	High	High
MB-2850	MB-2850	9.43333333333333	1	-0.424917676666609	-0.8165412936196963	claudin-low	31.48	3	3	III	III_IV	G3	G3	Yes	Low	Low
MB-2851	MB-2851	159	1	0.159147413692862	0.30582496843255075	LumA	58.69	1	3	I	I_II	G3	G3	Yes	High	High
MB-2853	MB-2853	269.633333333333	0	-0.22809856118485	-0.4383246554574438	LumB	36.25	1	2	I	I_II	G2	G1_G2	Yes	Low	Low
MB-2854	MB-2854	270.433333333333	0	-0.570130725621562	-1.0955893477611804	LumA	61.53	1	2	I	I_II	G2	G1_G2	Yes	Low	Low
MB-2857	MB-2857	250.666666666667	0	-0.210178121113713	-0.40388791601014296	claudin-low	45.3	2	3	II	I_II	G3	G3	Yes	Low	Low
MB-2858	MB-2858	141.566666666667	1	-0.0611597084127402	-0.11752730038558709	LumB	63.94	1	3	I	I_II	G3	G3	Yes	High	High
MB-2863	MB-2863	258.333333333333	0	-0.359665294334926	-0.6911493233471016	LumA	59.58	2	1	II	I_II	G1	G1_G2	Yes	Low	Low
MB-2867	MB-2867	269.333333333333	0	-0.142963902489877	-0.2747259911514472	LumA	47.1	2	1	II	I_II	G1	G1_G2	Yes	Low	Low
MB-2895	MB-2895	196.566666666667	1	0.0510309048518071	0.09806332696997122	claudin-low	66.84	1	3	I	I_II	G3	G3	Yes	High	High
MB-2896	MB-2896	237.366666666667	1	0.719949444452576	1.3834878683461562	claudin-low	68.18	1	2	I	I_II	G2	G1_G2	No	High	High
MB-2900	MB-2900	20.6666666666667	1	-0.285196676742655	-0.5480470127539547	Normal	59.29	3	2	III	III_IV	G2	G1_G2	Yes	Low	Low
MB-2901	MB-2901	218.3	1	-0.195025640462648	-0.3747702143192443	LumB	49.83	1	2	I	I_II	G2	G1_G2	Yes	Low	Low
MB-2904	MB-2904	125.6	1	0.200311809605785	0.38492835936110426	claudin-low	34.83	2	3	II	I_II	G3	G3	Yes	High	High
MB-2912	MB-2912	267.4	0	-0.27001938410338	-0.5188816312086683	Basal	59.6	3	3	III	III_IV	G3	G3	Yes	Low	Low
MB-2916	MB-2916	266.933333333333	0	-0.213296177350796	-0.4098797158650695	LumA	48.93	1	1	I	I_II	G1	G1_G2	Yes	Low	Low
MB-2917	MB-2917	31.9333333333333	1	0.678553661490466	1.3039398334527947	Basal	33.9	2	3	II	I_II	G3	G3	Yes	High	High
MB-2919	MB-2919	240.033333333333	1	0.645143263113597	1.2397368797771287	LumB	59.13	1	1	I	I_II	G1	G1_G2	No	High	High
MB-2922	MB-2922	14.4	1	1.18735024917946	2.2816666890639907	Her2	45.74	3	3	III	III_IV	G3	G3	Yes	High	High
MB-2923	MB-2923	14.1	1	-0.118132607428911	-0.22700903583343632	Her2	37.01	3	3	III	III_IV	G3	G3	Yes	High	High
MB-2927	MB-2927	263.7	1	-0.340170363825381	-0.6536869708694014	LumA	58.14	1	1	I	I_II	G1	G1_G2	No	Low	Low
MB-2929	MB-2929	262.866666666667	1	0.282872373098609	0.5435805242822046	Her2	53.31	2	2	II	I_II	G2	G1_G2	Yes	High	High
MB-2931	MB-2931	228.1	1	-0.0360159458049295	-0.06920989310022982	LumB	46.9	1	2	I	I_II	G2	G1_G2	No	High	High
MB-2932	MB-2932	108.433333333333	0	-0.118114016739337	-0.22697331111180757	LumB	63.1	1	3	I	I_II	G3	G3	Yes	High	High
MB-2933	MB-2933	161.933333333333	1	-0.239689370745819	-0.46059808664830226	LumA	44.08	1	1	I	I_II	G1	G1_G2	No	Low	Low
MB-2939	MB-2939	101.266666666667	1	0.432634485415241	0.8313702671932472	LumB	70.19	2	3	II	I_II	G3	G3	Yes	High	High
MB-2944	MB-2944	27.2	1	-0.140289605232342	-0.26958693890179325	LumA	66.97	1	3	I	I_II	G3	G3	Yes	Low	Low
MB-2947	MB-2947	112	0	-0.422968240030728	-0.8127951667817187	LumA	36.47	1	2	I	I_II	G2	G1_G2	No	Low	Low
MB-2951	MB-2951	263.366666666667	0	-0.480185017032098	-0.9227455493498339	LumA	39.07	1	2	I	I_II	G2	G1_G2	Yes	Low	Low
MB-2952	MB-2952	189.1	1	-0.293663279746333	-0.5643168253525298	LumA	52.67	1	1	I	I_II	G1	G1_G2	Yes	Low	Low
MB-2953	MB-2953	30.1333333333333	1	-0.188877302959014	-0.3629552870180043	LumB	43.08	1	2	I	I_II	G2	G1_G2	Yes	Low	Low
MB-2954	MB-2954	5.5	1	-0.0441513150720088	-0.08484319176063564	LumB	69.79	2	2	II	I_II	G2	G1_G2	Yes	High	High
MB-2957	MB-2957	262.133333333333	0	0.909595279581112	1.7479200020249366	claudin-low	31.02	2	3	II	I_II	G3	G3	Yes	High	High
MB-2960	MB-2960	222.2	1	0.010909761274959	0.020964697572528893	LumA	69.67	1	3	I	I_II	G3	G3	Yes	High	High
MB-2963	MB-2963	227.833333333333	1	0.238633497044242	0.45856907132244373	claudin-low	53.99	3	2	III	III_IV	G2	G1_G2	Yes	High	High
MB-2964	MB-2964	9.6	1	0.620224650066481	1.1918521302126497	Her2	69.48	3	3	III	III_IV	G3	G3	Yes	High	High
MB-2966	MB-2966	265	0	0.461720737379378	0.8872637428228319	LumA	50.3	2	3	II	I_II	G3	G3	Yes	High	High
MB-2969	MB-2969	172.9	1	-0.346924899697472	-0.6666667967548874	LumA	66.86	1	2	I	I_II	G2	G1_G2	Yes	Low	Low
MB-2970	MB-2970	252.866666666667	1	-0.41711338286487	-0.8015442047561515	LumA	46.49	2	2	II	I_II	G2	G1_G2	Yes	Low	Low
MB-2971	MB-2971	264.233333333333	0	-0.381391137257052	-0.7328986994233762	LumA	69.6	2	2	II	I_II	G2	G1_G2	Yes	Low	Low
MB-2977	MB-2977	110.6	1	-0.37416176859506	-0.7190064130736411	LumA	40.02	1	1	I	I_II	G1	G1_G2	No	Low	Low
MB-2983	MB-2983	180.833333333333	1	-0.0579229599690862	-0.11130741614345323	LumB	56.26	2	2	II	I_II	G2	G1_G2	Yes	High	High
MB-2984	MB-2984	261.2	0	-0.330141707496686	-0.6344154449678678	LumB	64.04	1	3	I	I_II	G3	G3	Yes	Low	Low
MB-2990	MB-2990	260	0	-0.213102316641041	-0.4095071842350202	LumA	48.47	1	1	I	I_II	G1	G1_G2	No	Low	Low
MB-2993	MB-2993	187.033333333333	0	-0.0521118566864119	-0.10014053358630444	claudin-low	63.65	1	3	I	I_II	G3	G3	Yes	High	High
MB-2994	MB-2994	254.5	0	-0.0553923299709487	-0.10644444148783945	LumA	46.7	2	3	II	I_II	G3	G3	Yes	High	High
MB-2996	MB-2996	191.233333333333	0	-0.513532783376843	-0.9868281464403523	LumA	58.1	1	3	I	I_II	G3	G3	Yes	Low	Low
MB-2999	MB-2999	262	0	-0.0742185167233878	-0.1426217052942209	LumA	61.42	1	3	I	I_II	G3	G3	Yes	High	High
MB-3001	MB-3001	263.233333333333	0	0.00714203160944578	0.013724455464405672	claudin-low	50.45	2	3	II	I_II	G3	G3	Yes	High	High
MB-3002	MB-3002	140.566666666667	1	-0.339564305390216	-0.6525223411873864	LumA	62.32	2	2	II	I_II	G2	G1_G2	Yes	Low	Low
MB-3005	MB-3005	253.066666666667	0	-0.234372076796932	-0.4503801307523725	LumA	45.75	1	2	I	I_II	G2	G1_G2	Yes	Low	Low
MB-3006	MB-3006	15.7	1	-0.136003220919689	-0.26135002623894127	claudin-low	60.09	3	2	III	III_IV	G2	G1_G2	Yes	Low	Low
MB-3007	MB-3007	114.9	1	-0.365695164885436	-0.702736599118488	LumB	48.48	1	2	I	I_II	G2	G1_G2	No	Low	Low
MB-3008	MB-3008	149.6	0	-0.361521164157672	-0.6947156479061144	LumA	51.94	1	1	I	I_II	G1	G1_G2	Yes	Low	Low
MB-3013	MB-3013	238.366666666667	0	-0.191957860016393	-0.3688750267295511	claudin-low	50.37	2	1	II	I_II	G1	G1_G2	Yes	Low	Low
MB-3014	MB-3014	262.633333333333	0	0.581059524934056	1.1165906296996948	Basal	39.7	2	3	II	I_II	G3	G3	Yes	High	High
MB-3016	MB-3016	258.866666666667	0	-0.130173404492676	-0.25014718364547234	LumB	56.83	1	3	I	I_II	G3	G3	Yes	High	High
MB-3021	MB-3021	217.566666666667	1	-0.296144013109637	-0.5690839163464568	LumA	63.08	1	3	I	I_II	G3	G3	Yes	Low	Low
MB-3025	MB-3025	256	0	1.75516319388979	3.37280208273592	Her2	37.89	2	3	II	I_II	G3	G3	Yes	High	High
MB-3026	MB-3026	261.2	0	-0.0975942176750952	-0.18754152422034712	LumA	49.92	2	3	II	I_II	G3	G3	Yes	High	High
MB-3028	MB-3028	42.5666666666667	1	-0.279460904399388	-0.5370248895845438	LumB	60.93	1	3	I	I_II	G3	G3	Yes	Low	Low
MB-3031	MB-3031	35.6333333333333	1	0.115120978256793	0.2212217511071445	Her2	46.76	2	3	II	I_II	G3	G3	Yes	High	High
MB-3032	MB-3032	250.133333333333	0	-0.283159688522733	-0.5441326427770893	LumA	50.01	1	1	I	I_II	G1	G1_G2	Yes	Low	Low
MB-3033	MB-3033	70.4	1	-0.409090527784885	-0.7861271185174112	LumA	69.07	1	2	I	I_II	G2	G1_G2	Yes	Low	Low
MB-3035	MB-3035	260.733333333333	0	-0.419281559815286	-0.8057106730136679	LumA	54.64	1	2	I	I_II	G2	G1_G2	Yes	Low	Low
MB-3037	MB-3037	98.8333333333333	0	-0.311865137366387	-0.5992943496672493	LumA	53.19	1	2	I	I_II	G2	G1_G2	Yes	Low	Low
MB-3046	MB-3046	73.8333333333333	1	0.310396885523989	0.5964728895948977	Basal	67.2	1	3	I	I_II	G3	G3	Yes	High	High
MB-3049	MB-3049	259.966666666667	0	-0.0655772336124811	-0.12601621939100696	LumA	57.17	1	2	I	I_II	G2	G1_G2	Yes	High	High
MB-3050	MB-3050	255.1	1	-0.445949591366619	-0.8569571854017639	LumB	59.53	1	3	I	I_II	G3	G3	Yes	Low	Low
MB-3057	MB-3057	32.0333333333333	1	1.22394720512136	2.3519930778877445	Basal	55.3	2	3	II	I_II	G3	G3	Yes	High	High
MB-3058	MB-3058	254.266666666667	0	0.316876339950898	0.6089241063604673	Basal	47.74	2	3	II	I_II	G3	G3	Yes	High	High
MB-3060	MB-3060	44.6	1	0.553291260333662	1.063229859029357	LumB	65.69	2	3	II	I_II	G3	G3	Yes	High	High
MB-3062	MB-3062	146.366666666667	0	0.211890023440795	0.40717758602733733	claudin-low	62.87	1	3	I	I_II	G3	G3	Yes	High	High
MB-3063	MB-3063	28.5666666666667	1	0.594249975358025	1.1419380041302125	Basal	43.51	3	3	III	III_IV	G3	G3	Yes	High	High
MB-3064	MB-3064	165.166666666667	1	-0.455847447204785	-0.8759773590823672	LumA	46.7	1	1	I	I_II	G1	G1_G2	No	Low	Low
MB-3067	MB-3067	259.533333333333	0	0.0662458219785802	0.127301009455841	claudin-low	60.29	2	3	II	I_II	G3	G3	Yes	High	High
MB-3079	MB-3079	149.6	0	-0.309378089920341	-0.59451512524237	LumA	50.54	1	2	I	I_II	G2	G1_G2	Yes	Low	Low
MB-3083	MB-3083	81.1	1	-0.447924419582308	-0.8607521058639234	LumB	68.5	2	3	II	I_II	G3	G3	Yes	Low	Low
MB-3085	MB-3085	210.966666666667	1	-0.179229662125957	-0.34441593796573267	Normal	43.68	1	2	I	I_II	G2	G1_G2	Yes	Low	Low
MB-3088	MB-3088	256.5	0	-0.291901205698952	-0.560930743056803	LumA	65.58	1	2	I	I_II	G2	G1_G2	No	Low	Low
MB-3092	MB-3092	152.333333333333	1	-0.45523512972994	-0.8748007017426723	LumB	56.73	2	3	II	I_II	G3	G3	Yes	Low	Low
MB-3102	MB-3102	258.333333333333	0	-0.102411648205297	-0.1967989196478862	LumA	60.34	2	2	II	I_II	G2	G1_G2	Yes	High	High
MB-3103	MB-3103	28.7333333333333	1	-0.294625615100422	-0.566166093100316	LumB	58.55	1	3	I	I_II	G3	G3	Yes	Low	Low
MB-3104	MB-3104	75.3666666666667	1	-0.303579439246117	-0.5833721721886789	LumA	28.96	1	2	I	I_II	G2	G1_G2	Yes	Low	Low
MB-3105	MB-3105	252.333333333333	0	-0.431728614715328	-0.8296295045143165	LumA	48.34	2	1	II	I_II	G1	G1_G2	Yes	Low	Low
MB-3110	MB-3110	100.733333333333	0	-0.422087061288501	-0.8111018533010165	LumA	61.07	2	2	II	I_II	G2	G1_G2	Yes	Low	Low
MB-3121	MB-3121	131.333333333333	1	-0.170782109208747	-0.3281827328869251	LumA	63.06	1	1	I	I_II	G1	G1_G2	No	Low	Low
MB-3122	MB-3122	257.766666666667	0	0.610083515329824	1.1723644606442722	Her2	62.39	1	3	I	I_II	G3	G3	Yes	High	High
MB-3123	MB-3123	167.433333333333	0	1.59685289092919	3.0685857446752243	Basal	50.26	3	3	III	III_IV	G3	G3	Yes	High	High
MB-3153	MB-3153	227.933333333333	0	0.384721904331074	0.7392992541771896	Basal	42.17	2	3	II	I_II	G3	G3	Yes	High	High
MB-3165	MB-3165	221.233333333333	0	2.2733135024709	4.368503477362113	Basal	59.78	2	3	II	I_II	G3	G3	Yes	High	High
MB-3167	MB-3167	136.933333333333	0	-0.511245724663632	-0.9824332295356957	LumA	66.76	1	2	I	I_II	G2	G1_G2	Yes	Low	Low
MB-3171	MB-3171	219.666666666667	1	-0.185959194335535	-0.3573477156667003	LumA	54.95	1	2	I	I_II	G2	G1_G2	No	Low	Low
MB-3181	MB-3181	178.166666666667	1	-0.134216144819001	-0.2579158988510201	LumB	43.6	1	3	I	I_II	G3	G3	Yes	High	High
MB-3211	MB-3211	145.5	0	-0.23668411126302	-0.4548230422091111	Basal	58.31	1	3	I	I_II	G3	G3	Yes	Low	Low
MB-3218	MB-3218	248.766666666667	0	-0.195844241194158	-0.37634327502481163	Basal	44.94	2	3	II	I_II	G3	G3	Yes	Low	Low
MB-3222	MB-3222	23.9333333333333	1	-0.0469567469341615	-0.09023423828017453	LumA	63.03	1	1	I	I_II	G1	G1_G2	No	High	High
MB-3228	MB-3228	252	0	-0.613613846261299	-1.1791485064582898	LumA	58.31	1	2	I	I_II	G2	G1_G2	Yes	Low	Low
MB-3235	MB-3235	236.133333333333	0	-0.120819438256598	-0.23217217316626645	LumB	50.66	1	3	I	I_II	G3	G3	Yes	High	High
MB-3252	MB-3252	99.7	0	-0.212252690017774	-0.4078745027530481	LumA	41.4	1	1	I	I_II	G1	G1_G2	No	Low	Low
MB-3253	MB-3253	55.8333333333333	1	0.498817621045944	0.9585508156882981	LumB	56.81	2	3	II	I_II	G3	G3	Yes	High	High
MB-3254	MB-3254	123.9	0	-0.345062760815705	-0.6630884252845696	LumA	50.21	1	1	I	I_II	G1	G1_G2	Yes	Low	Low
MB-3266	MB-3266	51.2	1	0.0800047555177604	0.153740807110398	LumB	52.91	2	3	II	I_II	G3	G3	Yes	High	High
MB-3271	MB-3271	65.4666666666667	1	0.501667141911787	0.964026585659189	claudin-low	59.43	1	3	I	I_II	G3	G3	Yes	High	High
MB-3272	MB-3272	22.6666666666667	1	-0.127061756644677	-0.24416769844488945	LumB	63.53	3	3	III	III_IV	G3	G3	Yes	High	High
MB-3275	MB-3275	41.5333333333333	1	-0.371043809391234	-0.713014799682271	LumB	45	1	3	I	I_II	G3	G3	Yes	Low	Low
MB-3277	MB-3277	32.9333333333333	1	1.04113086907646	2.0006848228394642	Basal	29.92	2	3	II	I_II	G3	G3	Yes	High	High
MB-3292	MB-3292	217.766666666667	0	0.0268369688917631	0.05157115012869924	claudin-low	60.04	1	3	I	I_II	G3	G3	Yes	High	High
MB-3295	MB-3295	158.533333333333	1	-0.261490063764328	-0.5024912981023082	Normal	60.42	1	3	I	I_II	G3	G3	Yes	Low	Low
MB-3297	MB-3297	236.066666666667	0	-0.205841850439875	-0.39555513942791826	Basal	42.72	2	3	II	I_II	G3	G3	Yes	Low	Low
MB-3298	MB-3298	242.566666666667	0	-0.423468121043902	-0.813755761060486	LumA	48.75	1	2	I	I_II	G2	G1_G2	No	Low	Low
MB-3300	MB-3300	247	0	0.443625382128559	0.8524908783448858	LumB	64.99	1	2	I	I_II	G2	G1_G2	No	High	High
MB-3301	MB-3301	248.766666666667	0	-0.476379752649782	-0.9154331788086122	LumB	49.5	1	2	I	I_II	G2	G1_G2	Yes	Low	Low
MB-3303	MB-3303	243.9	0	-0.440438962051614	-0.8463677074002092	LumB	63.96	2	3	II	I_II	G3	G3	Yes	Low	Low
MB-3328	MB-3328	191.133333333333	1	-0.109759865575967	-0.21091959112645428	LumA	69.65	2	2	II	I_II	G2	G1_G2	Yes	High	High
MB-3329	MB-3329	37.9666666666667	1	-0.278879551609041	-0.5359077354025777	Her2	56.03	1	3	I	I_II	G3	G3	Yes	Low	Low
MB-3341	MB-3341	148.766666666667	1	-0.319619383580815	-0.6141952647919041	LumA	62.96	1	2	I	I_II	G2	G1_G2	Yes	Low	Low
MB-3344	MB-3344	241.266666666667	0	-0.330366498336721	-0.6348474133546763	LumA	33.76	1	2	I	I_II	G2	G1_G2	Yes	Low	Low
MB-3350	MB-3350	227.8	1	0.00378010727634697	0.007264027492721439	LumB	62.62	1	2	I	I_II	G2	G1_G2	Yes	High	High
MB-3351	MB-3351	241.866666666667	0	-0.199249712206771	-0.38288738429284086	LumA	39.4	1	2	I	I_II	G2	G1_G2	No	Low	Low
MB-3355	MB-3355	109	0	0.399449056858529	0.7675996258407995	Her2	48.53	3	3	III	III_IV	G3	G3	Yes	High	High
MB-3357	MB-3357	38.0333333333333	1	1.17773994302917	2.2631990840502407	LumB	47.75	1	3	I	I_II	G3	G3	Yes	High	High
MB-3360	MB-3360	26.7666666666667	1	0.120900546793511	0.23232803505032382	LumB	48.48	1	3	I	I_II	G3	G3	Yes	High	High
MB-3361	MB-3361	68.2	1	0.158309774581698	0.3042153227035665	LumB	57.31	1	3	I	I_II	G3	G3	Yes	High	High
MB-3363	MB-3363	10.8666666666667	1	1.60998727442114	3.0938253783180225	Basal	56.42	1	3	I	I_II	G3	G3	Yes	High	High
MB-3365	MB-3365	241.6	0	-0.456534828918879	-0.8772982633065453	LumA	51.18	2	2	II	I_II	G2	G1_G2	Yes	Low	Low
MB-3367	MB-3367	179.433333333333	0	0.90406529993036	1.7372933395308308	claudin-low	65.62	1	3	I	I_II	G3	G3	Yes	High	High
MB-3371	MB-3371	241.266666666667	0	0.184765698477894	0.3550542392945874	LumB	66.15	1	2	I	I_II	G2	G1_G2	Yes	High	High
MB-3378	MB-3378	87.5333333333333	1	-0.117620315638132	-0.22602459243528217	LumA	65.5	1	2	I	I_II	G2	G1_G2	No	High	High
MB-3379	MB-3379	113.833333333333	1	0.381184898984362	0.7325023825007729	LumA	60.99	1	3	I	I_II	G3	G3	Yes	High	High
MB-3381	MB-3381	236.633333333333	0	-0.113471487273985	-0.21805201359120488	LumA	53.36	2	3	II	I_II	G3	G3	Yes	High	High
MB-3382	MB-3382	136.233333333333	0	-0.0699199831499245	-0.13436144605464748	LumB	61.26	1	3	I	I_II	G3	G3	Yes	High	High
MB-3383	MB-3383	23.2	1	0.427829535831306	0.8221368557244133	claudin-low	38.49	3	3	III	III_IV	G3	G3	Yes	High	High
MB-3386	MB-3386	55.6333333333333	1	-0.178186167122688	-0.34241071011421287	Her2	40.06	2	3	II	I_II	G3	G3	Yes	Low	Low
MB-3388	MB-3388	228.6	1	-0.317319791896737	-0.6097762639556846	LumB	59.3	2	3	II	I_II	G3	G3	Yes	Low	Low
MB-3389	MB-3389	240.7	0	-0.394781286360907	-0.758629823995068	LumB	63.34	1	3	I	I_II	G3	G3	Yes	Low	Low
MB-3395	MB-3395	243.766666666667	0	0.311208760522321	0.5980330258231575	claudin-low	52.45	1	3	I	I_II	G3	G3	Yes	High	High
MB-3396	MB-3396	226.733333333333	0	1.29837830626446	2.4950232951517117	Basal	59.29	2	3	II	I_II	G3	G3	Yes	High	High
MB-3402	MB-3402	50.0333333333333	1	-0.27354352392804	-0.5256537799079146	LumB	41.17	2	3	II	I_II	G3	G3	Yes	Low	Low
MB-3403	MB-3403	138.333333333333	0	0.106835393419464	0.2052997913182685	LumA	50.92	2	2	II	I_II	G2	G1_G2	Yes	High	High
MB-3412	MB-3412	228.8	0	-0.113571489636628	-0.21824418271722976	LumA	55.28	3	3	III	III_IV	G3	G3	Yes	High	High
MB-3417	MB-3417	103.466666666667	0	-0.188408665210621	-0.3620547312296131	LumB	59.16	1	2	I	I_II	G2	G1_G2	Yes	Low	Low
MB-3429	MB-3429	243.5	0	-0.30531655039509	-0.5867102846340608	Normal	49.08	2	2	II	I_II	G2	G1_G2	Yes	Low	Low
MB-3430	MB-3430	219.766666666667	1	-0.22161901044687	-0.4258732536161035	LumA	68.86	2	3	II	I_II	G3	G3	Yes	Low	Low
MB-3435	MB-3435	25.4333333333333	1	-0.262027624508417	-0.5035242994799422	Her2	37.05	2	3	II	I_II	G3	G3	Yes	Low	Low
MB-3436	MB-3436	50.7666666666667	1	0.0553296598091672	0.10632401163099307	LumB	38.2	3	3	III	III_IV	G3	G3	Yes	High	High
MB-3437	MB-3437	108.766666666667	0	-0.0800047678050451	-0.15374083072220782	LumB	70.52	1	3	I	I_II	G3	G3	Yes	High	High
MB-3439	MB-3439	188.733333333333	0	-0.354229301268435	-0.6807032697834066	LumA	43.67	2	2	II	I_II	G2	G1_G2	Yes	Low	Low
MB-3450	MB-3450	240.466666666667	0	-0.622761608280184	-1.1967272654574974	LumA	51.52	1	2	I	I_II	G2	G1_G2	Yes	Low	Low
MB-3452	MB-3452	119.866666666667	1	0.714713261168653	1.373425778423644	Normal	64.04	1	3	I	I_II	G3	G3	Yes	High	High
MB-3453	MB-3453	32.8333333333333	1	1.49565354210142	2.8741164351055675	Basal	51.36	2	3	II	I_II	G3	G3	Yes	High	High
MB-3459	MB-3459	241.4	0	-0.544150114707211	-1.045663814393269	claudin-low	57.66	1	2	I	I_II	G2	G1_G2	No	Low	Low
MB-3462	MB-3462	234.233333333333	0	-0.278223559929165	-0.5346471517076566	LumA	40.92	2	2	II	I_II	G2	G1_G2	Yes	Low	Low
MB-3466	MB-3466	234.133333333333	1	0.810139223490609	1.5568006837242063	Her2	55.3	1	3	I	I_II	G3	G3	Yes	High	High
MB-3467	MB-3467	38.8	1	1.34158611224343	2.578053396571142	Her2	21.93	3	2	III	III_IV	G2	G1_G2	Yes	High	High
MB-3470	MB-3470	62.5333333333333	1	0.402941891226847	0.7743116165395141	Her2	56.4	2	3	II	I_II	G3	G3	Yes	High	High
MB-3476	MB-3476	159.066666666667	1	0.012447043269054	0.02391880915000857	claudin-low	68.59	1	3	I	I_II	G3	G3	No	High	High
MB-3479	MB-3479	231.666666666667	0	-0.62609199297154	-1.2031270854072442	claudin-low	60.3	2	3	II	I_II	G3	G3	Yes	Low	Low
MB-3487	MB-3487	237.133333333333	0	-0.118157562193342	-0.2270569900531579	LumB	43.58	1	3	I	I_II	G3	G3	Yes	High	High
MB-3488	MB-3488	27.4666666666667	1	0.518887716233692	0.9971184309878901	Her2	41.1	2	3	II	I_II	G3	G3	Yes	High	High
MB-3490	MB-3490	102.4	1	-0.397643367580379	-0.7641297305174928	LumB	45.74	1	2	I	I_II	G2	G1_G2	No	Low	Low
MB-3492	MB-3492	118.133333333333	1	-0.218969765324146	-0.4207823426975587	LumB	62.09	2	3	II	I_II	G3	G3	Yes	Low	Low
MB-3497	MB-3497	15.5	1	0.647061647255314	1.2434233347182961	Her2	53.5	3	3	III	III_IV	G3	G3	Yes	High	High
MB-3500	MB-3500	239.3	0	0.898304155338437	1.7262224598848661	Basal	66.91	1	3	I	I_II	G3	G3	No	High	High
MB-3502	MB-3502	229.333333333333	0	0.68027206014371	1.3072419871082548	Basal	50.79	2	3	II	I_II	G3	G3	Yes	High	High
MB-3506	MB-3506	240.833333333333	0	0.0259120687706743	0.049793819641374255	LumB	39.28	2	3	II	I_II	G3	G3	Yes	High	High
MB-3510	MB-3510	59.6	1	-0.26199638239669	-0.5034642632053274	LumA	67.6	2	1	II	I_II	G1	G1_G2	Yes	Low	Low
MB-3525	MB-3525	236.7	0	0.291719907731596	0.5605823525686576	LumB	65.56	3	3	III	III_IV	G3	G3	Yes	High	High
MB-3526	MB-3526	86.0666666666667	1	-0.235840298705494	-0.4532015333024919	Normal	60.3	2	3	II	I_II	G3	G3	Yes	Low	Low
MB-3528	MB-3528	113.666666666667	0	-0.208228634537586	-0.40014169320469833	Her2	71.03	1	3	I	I_II	G3	G3	No	Low	Low
MB-3530	MB-3530	112.966666666667	1	-0.202698908418836	-0.3895155179093142	Her2	70.94	2	2	II	I_II	G2	G1_G2	Yes	Low	Low
MB-3536	MB-3536	86.2333333333333	1	-0.0349789150735667	-0.06721708729004756	Normal	48.12	3	2	III	III_IV	G2	G1_G2	Yes	High	High
MB-3545	MB-3545	232.733333333333	1	-0.114389847959374	-0.21981677759899965	LumA	49.84	1	3	I	I_II	G3	G3	Yes	High	High
MB-3547	MB-3547	33	1	-0.2947441388967	-0.5663938538625811	LumA	68.13	1	NA	I	I_II	NA	NA	No	Low	Low
MB-3548	MB-3548	234.533333333333	1	-0.24380086633438	-0.46849892511878405	LumA	66.85	2	2	II	I_II	G2	G1_G2	Yes	Low	Low
MB-3556	MB-3556	38.0333333333333	1	0.283684689268051	0.5451415082851007	Her2	51.76	2	3	II	I_II	G3	G3	Yes	High	High
MB-3567	MB-3567	236.033333333333	0	-0.387070985974048	-0.7438133571879646	claudin-low	55.95	2	3	II	I_II	G3	G3	Yes	Low	Low
MB-3576	MB-3576	24.8666666666667	1	0.0171644259424271	0.03298394802780925	Her2	53.04	1	3	I	I_II	G3	G3	Yes	High	High
MB-3582	MB-3582	229.366666666667	1	0.111684360020725	0.21461778790615557	claudin-low	63.97	1	NA	I	I_II	NA	NA	No	High	High
MB-3600	MB-3600	214.7	0	0.796536357558887	1.5306607927411857	LumB	60.15	2	2	II	I_II	G2	G1_G2	Yes	High	High
MB-3606	MB-3606	110.633333333333	0	1.45214589481144	2.790510144872593	Her2	68.61	1	3	I	I_II	G3	G3	Yes	High	High
MB-3614	MB-3614	235.4	0	-0.0227880983321812	-0.04379065478580103	LumB	63.95	2	3	II	I_II	G3	G3	Yes	High	High
MB-3702	MB-3702	230.466666666667	0	-0.322493445136875	-0.6197181932785182	claudin-low	37.16	2	3	II	I_II	G3	G3	Yes	Low	Low
MB-3706	MB-3706	38.8	1	-0.133778784903027	-0.25707544797976345	Basal	55.71	1	3	I	I_II	G3	G3	Yes	High	High
MB-3707	MB-3707	228.766666666667	1	-0.453016899521125	-0.8705380488484431	claudin-low	70.77	2	3	II	I_II	G3	G3	Yes	Low	Low
MB-3711	MB-3711	222.1	0	-0.164702172753366	-0.31649924817678554	LumA	41.52	1	1	I	I_II	G1	G1_G2	No	Low	Low
MB-3748	MB-3748	228	0	-0.712376290512851	-1.3689349484412119	LumA	51.01	1	3	I	I_II	G3	G3	Yes	Low	Low
MB-3752	MB-3752	75.3333333333333	1	-0.488414199172298	-0.9385591231293571	claudin-low	49.98	1	3	I	I_II	G3	G3	Yes	Low	Low
MB-3754	MB-3754	92.7333333333333	1	0.733827269779398	1.4101561339120587	LumB	57.01	1	3	I	I_II	G3	G3	Yes	High	High
MB-3781	MB-3781	224.566666666667	0	-0.0640839866400694	-0.1231467275305791	LumA	48.16	1	2	I	I_II	G2	G1_G2	Yes	High	High
MB-3797	MB-3797	228.333333333333	0	-0.0436392337661676	-0.08385915283999053	LumA	68.72	1	NA	I	I_II	NA	NA	No	High	High
MB-3823	MB-3823	222.5	0	-0.0665957010710399	-0.12797335316488304	LumA	40.78	1	2	I	I_II	G2	G1_G2	No	High	High
MB-3824	MB-3824	126.466666666667	1	0.160309439533121	0.30805797057609074	LumB	49.45	1	3	I	I_II	G3	G3	Yes	High	High
MB-3838	MB-3838	134.466666666667	1	-0.419337809712805	-0.805818765396283	LumB	60.45	1	3	I	I_II	G3	G3	Yes	Low	Low
MB-3840	MB-3840	287.233333333333	0	-0.270456747853803	-0.519722089448378	LumB	53.89	1	2	I	I_II	G2	G1_G2	Yes	Low	Low
MB-3842	MB-3842	226.066666666667	0	-0.289139582531483	-0.5556238813339744	LumB	54.6	2	3	II	I_II	G3	G3	Yes	Low	Low
MB-3850	MB-3850	72.3	0	-0.299030728676497	-0.5746311613605196	LumA	65.89	1	2	I	I_II	G2	G1_G2	No	Low	Low
MB-3852	MB-3852	225.5	0	-0.511839519532325	-0.9835742929859876	LumA	43.56	1	3	I	I_II	G3	G3	Yes	Low	Low
MB-3854	MB-3854	99.2333333333333	0	-0.157147822108832	-0.3019824615461734	LumA	63.82	1	1	I	I_II	G1	G1_G2	No	Low	Low
MB-3865	MB-3865	199.966666666667	0	-0.230298211263411	-0.44255160392131787	claudin-low	49.37	1	1	I	I_II	G1	G1_G2	Yes	Low	Low
MB-3866	MB-3866	225.5	0	1.57487111711027	3.0263445600510335	Her2	54.29	1	3	I	I_II	G3	G3	Yes	High	High
MB-3871	MB-3871	172.8	1	0.160003260478411	0.30746960286361197	LumA	62.03	2	2	II	I_II	G2	G1_G2	Yes	High	High
MB-3874	MB-3874	186.433333333333	0	-0.356809878245311	-0.6856622248438636	LumA	35.5	1	2	I	I_II	G2	G1_G2	Yes	Low	Low
MB-3978	MB-3978	100.866666666667	1	0.0382713247525965	0.0735439327146268	Her2	57.91	1	3	I	I_II	G3	G3	Yes	High	High
MB-4000	MB-4000	28.0666666666667	1	-0.181160394239353	-0.3481261213355396	LumA	76.96	1	2	I	I_II	G2	G1_G2	Yes	Low	Low
MB-4001	MB-4001	49.6666666666667	1	-0.91952376226314	-1.7669990296532099	LumA	74.51	2	2	II	I_II	G2	G1_G2	Yes	Low	Low
MB-4003	MB-4003	106.566666666667	1	0.114914945203071	0.22082582854272131	Her2	70.31	1	2	I	I_II	G2	G1_G2	Yes	High	High
MB-4004	MB-4004	256.866666666667	1	-0.240808000495128	-0.46274769687338807	LumB	61.16	1	3	I	I_II	G3	G3	Yes	Low	Low
MB-4005	MB-4005	188.366666666667	0	-0.0388902103056316	-0.07473321157457487	claudin-low	66.37	1	2	I	I_II	G2	G1_G2	Yes	High	High
MB-4008	MB-4008	44.7333333333333	1	0.202467628209125	0.38907107925214285	LumB	64.91	2	3	II	I_II	G3	G3	Yes	High	High
MB-4010	MB-4010	11.7	1	0.163427578219862	0.31404992887006117	Her2	73.15	2	3	II	I_II	G3	G3	No	High	High
MB-4011	MB-4011	193.166666666667	0	-0.206959877852426	-0.39770359217506757	LumA	72.36	NA	3	NA	NA	G3	G3	Yes	Low	Low
MB-4012	MB-4012	277.366666666667	1	-0.480584580043586	-0.9235133679561165	Her2	63.23	2	NA	II	I_II	NA	NA	Yes	Low	Low
MB-4015	MB-4015	11.3	1	1.36536783084743	2.6237534376373213	Her2	76.13	NA	2	NA	NA	G2	G1_G2	No	High	High
MB-4017	MB-4017	139.3	1	-0.127155398201545	-0.24434764435483933	LumB	76.17	2	3	II	I_II	G3	G3	Yes	High	High
MB-4018	MB-4018	105.666666666667	1	-0.370562778234564	-0.7120904281521903	LumA	71.32	NA	2	NA	NA	G2	G1_G2	Yes	Low	Low
MB-4024	MB-4024	124.1	0	0.466401376179187	0.8962582729881685	Basal	56.14	2	3	II	I_II	G3	G3	Yes	High	High
MB-4033	MB-4033	15.2	1	-0.102399226005011	-0.1967750485781517	LumA	82.17	3	2	III	III_IV	G2	G1_G2	Yes	High	High
MB-4046	MB-4046	298.033333333333	1	-0.898222955874882	-1.7260664232720038	Her2	59.24	1	2	I	I_II	G2	G1_G2	No	Low	Low
MB-4059	MB-4059	172	1	-0.465926101241158	-0.8953449628718005	Normal	50.23	2	2	II	I_II	G2	G1_G2	Yes	Low	Low
MB-4079	MB-4079	351	1	-0.618118753295456	-1.1878053424039339	Her2	63.17	2	3	II	I_II	G3	G3	Yes	Low	Low
MB-4091	MB-4091	281.366666666667	1	-0.87932133983501	-1.6897442110878085	LumA	74.45	2	3	II	I_II	G3	G3	No	Low	Low
MB-4098	MB-4098	176.366666666667	0	-0.454284913148521	-0.8729747219841989	Her2	68.55	NA	NA	NA	NA	NA	NA	No	Low	Low
MB-4119	MB-4119	67.8	1	-0.63869462731049	-1.2273448854923563	Her2	65.46	2	2	II	I_II	G2	G1_G2	Yes	Low	Low
MB-4120	MB-4120	217.1	1	-0.378772909877178	-0.7278673936219227	LumA	56.19	NA	2	NA	NA	G2	G1_G2	No	Low	Low
MB-4126	MB-4126	174.8	1	0.588089320550597	1.1300994073331474	Her2	73.2	2	NA	II	I_II	NA	NA	Yes	High	High
MB-4127	MB-4127	258.166666666667	1	-0.935682046254752	-1.798049529168054	Her2	54.35	3	3	III	III_IV	G3	G3	Yes	Low	Low
MB-4139	MB-4139	165.4	1	-0.434521453027042	-0.8349963506898096	LumB	63.05	1	NA	I	I_II	NA	NA	No	Low	Low
MB-4140	MB-4140	114.5	1	-0.77699114235645	-1.4931018108916376	LumA	71.17	2	3	II	I_II	G3	G3	Yes	Low	Low
MB-4141	MB-4141	147.833333333333	1	-0.901509415613345	-1.7323818350179339	Her2	58.32	NA	3	NA	NA	G3	G3	Yes	Low	Low
MB-4145	MB-4145	217.633333333333	1	-0.272268787767842	-0.5232041884448404	Her2	60.33	1	NA	I	I_II	NA	NA	Yes	Low	Low
MB-4146	MB-4146	15.633333333333301	1	-1.0028777576877	-1.927175889760025	Basal	43.06	2	3	II	I_II	G3	G3	Yes	Low	Low
MB-4148	MB-4148	63.0333333333333	1	-0.16208399856612	-0.3114680445927254	LumB	57.85	NA	2	NA	NA	G2	G1_G2	Yes	Low	Low
MB-4154	MB-4154	49.5666666666667	1	-0.211721407568765	-0.4068535660351539	LumB	54.22	2	3	II	I_II	G3	G3	Yes	Low	Low
MB-4171	MB-4171	184.7	1	-0.421561904995097	-0.8100926888846699	Her2	64.21	2	3	II	I_II	G3	G3	No	Low	Low
MB-4173	MB-4173	160.333333333333	1	-0.131110474293188	-0.2519478999468616	LumA	74.31	2	2	II	I_II	G2	G1_G2	Yes	High	High
MB-4189	MB-4189	355.2	1	-0.93744409817639	-1.8014355689459383	Her2	60.99	NA	NA	NA	NA	NA	NA	Yes	Low	Low
MB-4212	MB-4212	330.366666666667	0	-0.604172431705605	-1.161005451277851	LumA	45.5	NA	2	NA	NA	G2	G1_G2	No	Low	Low
MB-4213	MB-4213	84.5	1	-0.405703816951814	-0.7796190596707058	LumB	67.02	2	2	II	I_II	G2	G1_G2	Yes	Low	Low
MB-4222	MB-4222	55.2333333333333	1	-1.22460296805791	-2.3532532220190006	Her2	58.8	2	1	II	I_II	G1	G1_G2	No	Low	Low
MB-4224	MB-4224	65.5	1	-0.243300980525667	-0.4675383216246891	NC	72.39	2	2	II	I_II	G2	G1_G2	Yes	Low	Low
MB-4230	MB-4230	115.6	1	-0.27563650695092	-0.5296757520659885	LumA	75.87	2	2	II	I_II	G2	G1_G2	Yes	Low	Low
MB-4233	MB-4233	36.3666666666667	1	-0.354272978265694	-0.680787201504306	LumB	54.01	2	2	II	I_II	G2	G1_G2	Yes	Low	Low
MB-4234	MB-4234	253.533333333333	1	-0.661495217567356	-1.271159545333494	LumA	68.25	2	3	II	I_II	G3	G3	No	Low	Low
MB-4235	MB-4235	335.733333333333	1	0.895811204841766	1.7214318918872002	Basal	67.46	1	2	I	I_II	G2	G1_G2	No	High	High
MB-4236	MB-4236	203.7	1	-0.617393961741613	-1.1864125497161306	Her2	73.91	2	3	II	I_II	G3	G3	Yes	Low	Low
MB-4250	MB-4250	100.166666666667	1	0.12071318110509	0.23196798455112258	LumA	80.81	3	2	III	III_IV	G2	G1_G2	Yes	High	High
MB-4254	MB-4254	178.4	0	0.461439689374597	0.8867236680883718	Basal	68.7	NA	3	NA	NA	G3	G3	Yes	High	High
MB-4264	MB-4264	163.2	1	-0.692868556591604	-1.3314479923404383	LumA	72.17	NA	2	NA	NA	G2	G1_G2	Yes	Low	Low
MB-4266	MB-4266	33.9	1	-0.0374904298892185	-0.07204332933440098	LumA	28.04	2	3	II	I_II	G3	G3	No	High	High
MB-4270	MB-4270	98.7	1	0.205460521024223	0.3948223593355615	Her2	37.85	2	2	II	I_II	G2	G1_G2	Yes	High	High
MB-4274	MB-4274	59.9333333333333	1	-0.506978184644472	-0.9742325289313929	LumB	74.32	2	2	II	I_II	G2	G1_G2	Yes	Low	Low
MB-4276	MB-4276	132.2	1	1.05397134005345	2.025359660715093	Her2	55.07	2	2	II	I_II	G2	G1_G2	Yes	High	High
MB-4278	MB-4278	244.2	1	-0.416357226305281	-0.8000911396349509	Her2	68.32	2	3	II	I_II	G3	G3	No	Low	Low
MB-4281	MB-4281	260.033333333333	1	0.374780405222688	0.7201952135871116	Her2	60	2	3	II	I_II	G3	G3	Yes	High	High
MB-4282	MB-4282	34.1	0	-0.342682120632491	-0.6585136779356382	LumA	49.61	1	3	I	I_II	G3	G3	Yes	Low	Low
MB-4283	MB-4283	174.833333333333	0	-0.584583558422487	-1.123362574058367	LumA	55.62	2	2	II	I_II	G2	G1_G2	Yes	Low	Low
MB-4289	MB-4289	96.8333333333333	1	0.238440032021313	0.45819730006234494	Her2	65.49	1	1	I	I_II	G1	G1_G2	Yes	High	High
MB-4292	MB-4292	335.6	1	-0.699242098552303	-1.3436956828539395	LumA	58.8	NA	3	NA	NA	G3	G3	Yes	Low	Low
MB-4293	MB-4293	219.166666666667	1	-0.763850768084971	-1.467850665092168	LumA	54.16	2	2	II	I_II	G2	G1_G2	Yes	Low	Low
MB-4298	MB-4298	55.1	1	-0.37506770473592	-0.7207473015068966	LumB	70.24	2	2	II	I_II	G2	G1_G2	Yes	Low	Low
MB-4300	MB-4300	189.033333333333	0	0.172331867046761	0.3311608186182044	Her2	70.58	2	3	II	I_II	G3	G3	Yes	High	High
MB-4303	MB-4303	89.0333333333333	1	0.351030276645343	0.6745558773648268	Basal	66.91	1	3	I	I_II	G3	G3	Yes	High	High
MB-4306	MB-4306	234.7	1	-0.396081162202399	-0.7611277250225877	LumA	69.19	2	1	II	I_II	G1	G1_G2	No	Low	Low
MB-4310	MB-4310	265.566666666667	1	-0.213570520969701	-0.4104069071441764	LumA	76.51	NA	1	NA	NA	G1	G1_G2	Yes	Low	Low
MB-4313	MB-4313	300.7	1	-0.712194809631396	-1.3685862064569458	LumA	58.02	2	3	II	I_II	G3	G3	Yes	Low	Low
MB-4317	MB-4317	177.9	0	-0.644480906968834	-1.2384640658346149	Her2	51.93	2	2	II	I_II	G2	G1_G2	Yes	Low	Low
MB-4318	MB-4318	17.1333333333333	1	-0.343288227409378	-0.659678400513323	LumB	72.44	2	3	II	I_II	G3	G3	Yes	Low	Low
MB-4322	MB-4322	196.466666666667	1	-0.148406061294168	-0.2851838930796509	LumA	63.39	2	2	II	I_II	G2	G1_G2	Yes	Low	Low
MB-4323	MB-4323	126.633333333333	1	-0.34513772103323	-0.6632324722761375	LumA	80.04	NA	NA	NA	NA	NA	NA	Yes	Low	Low
MB-4324	MB-4324	87.2333333333333	1	-0.938787675390276	-1.8040174485347351	Her2	61.22	2	3	II	I_II	G3	G3	Yes	Low	Low
MB-4328	MB-4328	199.266666666667	1	-0.527023107816054	-1.0127517725303665	LumA	64.12	NA	2	NA	NA	G2	G1_G2	Yes	Low	Low
MB-4329	MB-4329	168.266666666667	1	-0.116183205861545	-0.22326297638472525	LumA	70.75	2	3	II	I_II	G3	G3	Yes	High	High
MB-4331	MB-4331	235.566666666667	1	-0.253660685898019	-0.4874460065499652	Her2	63.34	2	3	II	I_II	G3	G3	Yes	Low	Low
MB-4332	MB-4332	307.933333333333	0	0.345263074011313	0.6634733563073361	Basal	34.36	1	3	I	I_II	G3	G3	Yes	High	High
MB-4333	MB-4333	207.966666666667	1	-0.273024695630684	-0.524656775658967	LumA	64.5	2	1	II	I_II	G1	G1_G2	No	Low	Low
MB-4339	MB-4339	173.6	1	-0.48586476969751	-0.9336600225372937	LumB	74.98	1	2	I	I_II	G2	G1_G2	Yes	Low	Low
MB-4341	MB-4341	33.7	1	0.69063190906188	1.3271499478777575	Her2	35.14	2	3	II	I_II	G3	G3	Yes	High	High
MB-4342	MB-4342	232.766666666667	1	-0.506665722741784	-0.9736320878101169	LumA	73.2	3	NA	III	III_IV	NA	NA	Yes	Low	Low
MB-4343	MB-4343	198.6	1	-0.25414183813639	-0.48837061075619537	Her2	68.09	2	3	II	I_II	G3	G3	No	Low	Low
MB-4348	MB-4348	226.2	1	-0.0848409376583561	-0.163034236492393	Her2	61.57	2	3	II	I_II	G3	G3	Yes	High	High
MB-4350	MB-4350	31.0666666666667	1	-0.531134291881027	-1.0206520123628355	Her2	35.64	2	3	II	I_II	G3	G3	Yes	Low	Low
MB-4351	MB-4351	68.1333333333333	1	0.47786110747082	0.9182798181656028	Her2	70.27	1	3	I	I_II	G3	G3	Yes	High	High
MB-4353	MB-4353	128.533333333333	1	-0.336502458394622	-0.6466385555885833	LumB	59.23	2	3	II	I_II	G3	G3	Yes	Low	Low
MB-4354	MB-4354	15.3666666666667	1	-0.742837087097743	-1.4274698120487552	Her2	55.01	NA	2	NA	NA	G2	G1_G2	Yes	Low	Low
MB-4357	MB-4357	114.033333333333	1	-0.400998403057655	-0.7705769205479145	LumA	77.12	NA	3	NA	NA	G3	G3	Yes	Low	Low
MB-4360	MB-4360	11.8666666666667	1	0.691919655429324	1.3296245403517057	Her2	59.16	3	3	III	III_IV	G3	G3	Yes	High	High
MB-4362	MB-4362	267.266666666667	0	-0.201305161177024	-0.3868372292941268	Normal	50.08	1	3	I	I_II	G3	G3	Yes	Low	Low
MB-4368	MB-4368	119.466666666667	1	-0.745049132079613	-1.431720579127241	LumA	74.6	2	2	II	I_II	G2	G1_G2	Yes	Low	Low
MB-4374	MB-4374	42.5666666666667	1	-0.0101159482114779	-0.019439269986574158	LumA	77.51	2	3	II	I_II	G3	G3	Yes	High	High
MB-4375	MB-4375	291.166666666667	0	-0.146900115292796	-0.2822899981828131	Normal	40.04	1	2	I	I_II	G2	G1_G2	No	Low	Low
MB-4381	MB-4381	61.4666666666667	1	-0.728034562314613	-1.3990246016021728	Normal	59.75	2	1	II	I_II	G1	G1_G2	Yes	Low	Low
MB-4390	MB-4390	164.333333333333	1	-0.54386254928909	-1.0451112154984554	LumA	68.49	2	2	II	I_II	G2	G1_G2	Yes	Low	Low
MB-4395	MB-4395	139.6	1	-0.652978473921838	-1.2547933801781788	Her2	45.21	NA	3	NA	NA	G3	G3	Yes	Low	Low
MB-4407	MB-4407	83.3666666666667	1	0.0244317232984098	0.046949119895274234	Basal	44.4	1	3	I	I_II	G3	G3	Yes	High	High
MB-4408	MB-4408	206.566666666667	1	0.287927670717235	0.5532950160151153	Basal	71.66	NA	3	NA	NA	G3	G3	No	High	High
MB-4416	MB-4416	241.6	1	-0.514207392631943	-0.9881245065216001	claudin-low	44.89	2	3	II	I_II	G3	G3	Yes	Low	Low
MB-4417	MB-4417	16.7	1	0.2787423938763	0.5356441668134787	Basal	68.16	2	3	II	I_II	G3	G3	No	High	High
MB-4418	MB-4418	307.633333333333	0	-0.814656490207757	-1.5654812706034837	LumA	56.11	1	2	I	I_II	G2	G1_G2	Yes	Low	Low
MB-4421	MB-4421	264.766666666667	1	-0.757539649368071	-1.4557229299465948	LumA	69.01	1	2	I	I_II	G2	G1_G2	Yes	Low	Low
MB-4426	MB-4426	170.9	1	-0.547317593867094	-1.0517505876031152	Basal	70.84	2	3	II	I_II	G3	G3	Yes	Low	Low
MB-4434	MB-4434	148.1	1	-0.194163165302025	-0.37311284249867277	Her2	74.84	2	3	II	I_II	G3	G3	Yes	Low	Low
MB-4442	MB-4442	296.866666666667	0	-0.447280696404138	-0.859515097884497	LumA	47.29	1	2	I	I_II	G2	G1_G2	No	Low	Low
MB-4484	MB-4484	52.3	1	-0.268400985828452	-0.5157716428660595	Normal	66.23	NA	3	NA	NA	G3	G3	Yes	Low	Low
MB-4529	MB-4529	126.466666666667	1	-0.281147764983119	-0.5402664382393353	LumA	61.21	1	1	I	I_II	G1	G1_G2	Yes	Low	Low
MB-4548	MB-4548	322.833333333333	0	-0.952390472541435	-1.8301572073458718	Her2	50.42	2	3	II	I_II	G3	G3	Yes	Low	Low
MB-4557	MB-4557	279.8	0	-0.924185005919032	-1.775956289220561	LumA	51.25	2	1	II	I_II	G1	G1_G2	Yes	Low	Low
MB-4564	MB-4564	210.433333333333	1	-0.573448544529044	-1.1019650207243858	LumA	74.67	NA	3	NA	NA	G3	G3	Yes	Low	Low
MB-4578	MB-4578	197.333333333333	1	-0.309502914027352	-0.5947549929706635	LumA	72.74	2	2	II	I_II	G2	G1_G2	Yes	Low	Low
MB-4591	MB-4591	41.1666666666667	1	-0.0646647043898492	-0.12426266138946905	LumB	71.93	2	3	II	I_II	G3	G3	Yes	High	High
MB-4593	MB-4593	140.233333333333	0	-0.606190475564966	-1.1648834169027	LumA	48.44	1	2	I	I_II	G2	G1_G2	Yes	Low	Low
MB-4598	MB-4598	119.366666666667	1	-0.706521494780166	-1.3576841044684473	LumB	67.92	2	2	II	I_II	G2	G1_G2	Yes	Low	Low
MB-4599	MB-4599	191.166666666667	0	-0.585745687574851	-1.125595774731186	LumA	63.83	2	3	II	I_II	G3	G3	Yes	Low	Low
MB-4601	MB-4601	56.2666666666667	1	0.375099246751312	0.720807914090147	Basal	39.14	2	3	II	I_II	G3	G3	Yes	High	High
MB-4602	MB-4602	122.8	1	-0.454928863425719	-0.874212166367532	LumB	58.38	2	3	II	I_II	G3	G3	Yes	Low	Low
MB-4603	MB-4603	239.233333333333	0	-0.348811613251172	-0.6702923920417522	Normal	42.79	1	2	I	I_II	G2	G1_G2	Yes	Low	Low
MB-4607	MB-4607	121.733333333333	0	-0.551254452311063	-1.0593158353279308	LumA	55.42	1	2	I	I_II	G2	G1_G2	Yes	Low	Low
MB-4616	MB-4616	90.1333333333333	1	-0.379666658119704	-0.7295848612308193	LumA	71.47	1	2	I	I_II	G2	G1_G2	Yes	Low	Low
MB-4618	MB-4618	267.4	0	-0.655159490656071	-1.2589845219530928	LumB	40.05	1	2	I	I_II	G2	G1_G2	Yes	Low	Low
MB-4621	MB-4621	271.866666666667	0	0.965050323671981	1.8544849578415976	Basal	39.51	3	3	III	III_IV	G3	G3	Yes	High	High
MB-4622	MB-4622	282.833333333333	1	0.333665848672466	0.6411875962634885	claudin-low	40.83	2	3	II	I_II	G3	G3	Yes	High	High
MB-4623	MB-4623	292.033333333333	1	-0.507065516684086	-0.9744003501836417	LumA	61.88	2	2	II	I_II	G2	G1_G2	Yes	Low	Low
MB-4626	MB-4626	143	1	-0.575623095335378	-1.1061437372757306	Her2	64.61	1	3	I	I_II	G3	G3	Yes	Low	Low
MB-4627	MB-4627	186.633333333333	1	-0.518356722947744	-0.9960980499389945	LumA	55.65	2	3	II	I_II	G3	G3	Yes	Low	Low
MB-4630	MB-4630	95.8333333333333	1	-0.601398027518182	-1.155674028960959	LumB	67.48	NA	NA	NA	NA	NA	NA	No	Low	Low
MB-4633	MB-4633	318.2	0	-0.130854575117028	-0.25145615235477015	LumA	67.03	2	3	II	I_II	G3	G3	Yes	High	High
MB-4634	MB-4634	109.6	1	-0.138190065724768	-0.2655523675020602	LumA	66.37	2	3	II	I_II	G3	G3	Yes	Low	Low
MB-4639	MB-4639	119	1	0.169625977704775	0.32596105757030014	LumB	71.17	2	3	II	I_II	G3	G3	Yes	High	High
MB-4640	MB-4640	200.6	0	-0.240258047726558	-0.4616908824132304	Her2	61.59	2	3	II	I_II	G3	G3	Yes	Low	Low
MB-4641	MB-4641	148.566666666667	1	-0.231616449010146	-0.4450847900280043	LumA	64.93	2	3	II	I_II	G3	G3	Yes	Low	Low
MB-4642	MB-4642	285.7	1	0.0527242114410153	0.10131726256449264	LumB	66.27	2	3	II	I_II	G3	G3	Yes	High	High
MB-4643	MB-4643	41.4666666666667	1	-0.310758922238988	-0.5971685959489431	Her2	78.21	1	3	I	I_II	G3	G3	No	Low	Low
MB-4644	MB-4644	90	1	-0.306647558074825	-0.5892680100296115	LumB	59.13	NA	2	NA	NA	G2	G1_G2	Yes	Low	Low
MB-4648	MB-4648	168.533333333333	1	0.133172654918096	0.25591068080443685	LumB	75.19	1	3	I	I_II	G3	G3	No	High	High
MB-4649	MB-4649	16.8333333333333	1	-0.05609821366809	-0.10780089997111654	LumB	61.67	2	2	II	I_II	G2	G1_G2	Yes	High	High
MB-4651	MB-4651	30.3	1	0.0392901558088441	0.07550176519449574	LumB	69.96	2	2	II	I_II	G2	G1_G2	Yes	High	High
MB-4653	MB-4653	48.1333333333333	1	-0.107566523133374	-0.2067047637051158	Normal	44.5	2	3	II	I_II	G3	G3	No	High	High
MB-4654	MB-4654	64.3	1	-0.360771224107869	-0.6932745287151991	LumB	80.82	1	3	I	I_II	G3	G3	Yes	Low	Low
MB-4655	MB-4655	99	1	-0.276654952613519	-0.5316328439557486	LumA	64.01	2	3	II	I_II	G3	G3	Yes	Low	Low
MB-4660	MB-4660	39.8666666666667	1	-0.493050075704349	-0.9474676360682343	Basal	37.53	2	3	II	I_II	G3	G3	Yes	Low	Low
MB-4661	MB-4661	234.233333333333	0	-0.476160948948083	-0.9150127155813922	LumA	81.11	2	2	II	I_II	G2	G1_G2	No	Low	Low
MB-4663	MB-4663	239.333333333333	0	1.01443777772754	1.9493901543951173	Basal	61.97	2	3	II	I_II	G3	G3	Yes	High	High
MB-4665	MB-4665	260.2	0	-0.220687795242043	-0.4240837877742662	LumA	54.27	1	3	I	I_II	G3	G3	No	Low	Low
MB-4666	MB-4666	111.566666666667	1	-0.253860902453148	-0.4878307518639555	LumA	57.98	2	3	II	I_II	G3	G3	Yes	Low	Low
MB-4667	MB-4667	295.333333333333	1	-0.361302143288318	-0.6942947673595695	Her2	65.58	1	3	I	I_II	G3	G3	Yes	Low	Low
MB-4669	MB-4669	119.466666666667	1	-0.803365564951608	-1.5437841108450472	LumB	68.82	1	3	I	I_II	G3	G3	Yes	Low	Low
MB-4670	MB-4670	67.8	1	-0.339664231208114	-0.6527143632215191	LumA	61	1	2	I	I_II	G2	G1_G2	No	Low	Low
MB-4671	MB-4671	34.7	1	-0.421912159803184	-0.810765754586091	LumB	72.48	2	3	II	I_II	G3	G3	Yes	Low	Low
MB-4672	MB-4672	220.933333333333	1	-0.0487689329200896	-0.09371661797507769	LumA	58.78	NA	3	NA	NA	G3	G3	No	High	High
MB-4673	MB-4673	87	1	-0.257428548446499	-0.4946865040120912	LumB	63.27	3	2	III	III_IV	G2	G1_G2	Yes	Low	Low
MB-4674	MB-4674	81.0666666666667	1	-0.0878279336618495	-0.16877418499221267	LumA	75.26	2	2	II	I_II	G2	G1_G2	Yes	High	High
MB-4675	MB-4675	263.033333333333	0	-0.324255621530279	-0.6231044722470561	LumA	59.23	1	3	I	I_II	G3	G3	Yes	Low	Low
MB-4679	MB-4679	292.666666666667	1	-0.516700583361594	-0.992915536161977	Basal	64.11	1	3	I	I_II	G3	G3	No	Low	Low
MB-4681	MB-4681	251.8	1	-0.59945501535586	-1.1519402476859897	LumA	60.66	1	NA	I	I_II	NA	NA	No	Low	Low
MB-4682	MB-4682	139.533333333333	1	-0.490901029949641	-0.9433379311937204	LumA	65.5	NA	3	NA	NA	G3	G3	No	Low	Low
MB-4685	MB-4685	43.3	1	0.00915407338011327	0.017590887200373974	LumB	73.6	2	3	II	I_II	G3	G3	Yes	High	High
MB-4686	MB-4686	48.4333333333333	1	-0.317388722260454	-0.6099087237036545	LumA	53.03	2	3	II	I_II	G3	G3	Yes	Low	Low
MB-4687	MB-4687	74.1	1	-0.473261767586049	-0.9094415157236589	LumA	81.98	2	3	II	I_II	G3	G3	Yes	Low	Low
MB-4688	MB-4688	85.3	1	-0.0399275958191147	-0.07672669915034931	LumB	71.17	3	2	III	III_IV	G2	G1_G2	Yes	High	High
MB-4691	MB-4691	282.566666666667	1	-0.61738770032405	-1.1864005174890015	LumA	49.76	1	3	I	I_II	G3	G3	No	Low	Low
MB-4692	MB-4692	107.266666666667	1	-0.328104407900835	-0.630500476636738	LumA	58.49	NA	1	NA	NA	G1	G1_G2	No	Low	Low
MB-4694	MB-4694	198.3	0	-0.0985251805219315	-0.18933050511949673	Basal	76.06	1	3	I	I_II	G3	G3	Yes	High	High
MB-4695	MB-4695	21.3	1	-0.395162722092798	-0.759362808389585	Normal	61.12	2	2	II	I_II	G2	G1_G2	Yes	Low	Low
MB-4696	MB-4696	255.266666666667	0	1.24989062613261	2.401847145432379	claudin-low	49.98	NA	3	NA	NA	G3	G3	No	High	High
MB-4697	MB-4697	118	1	-0.39318811115534	-0.7555683054592384	NC	79.01	NA	NA	NA	NA	NA	NA	No	Low	Low
MB-4698	MB-4698	170.666666666667	1	-0.300280535476602	-0.5770328474220131	LumA	59.18	2	3	II	I_II	G3	G3	Yes	Low	Low
MB-4701	MB-4701	127.533333333333	0	-0.344600490431221	-0.6622001053146643	LumA	47.62	2	3	II	I_II	G3	G3	Yes	Low	Low
MB-4702	MB-4702	300.866666666667	0	-0.527335530405864	-1.0133521381062134	LumB	52.13	2	3	II	I_II	G3	G3	Yes	Low	Low
MB-4704	MB-4704	64	1	-0.490426143567391	-0.9424253677439559	LumA	67.79	2	3	II	I_II	G3	G3	No	Low	Low
MB-4705	MB-4705	213.1	1	-0.322718473039099	-0.6201506172149003	LumA	63.58	2	2	II	I_II	G2	G1_G2	No	Low	Low
MB-4706	MB-4706	55.6666666666667	1	-0.173918721291672	-0.33421019050616707	LumA	75.48	1	3	I	I_II	G3	G3	Yes	Low	Low
MB-4707	MB-4707	221.2	0	0.778215916300831	1.4954553926696	Basal	59.85	2	3	II	I_II	G3	G3	Yes	High	High
MB-4708	MB-4708	227.9	1	-0.335883975620145	-0.6454500507263833	LumA	63.03	1	3	I	I_II	G3	G3	No	Low	Low
MB-4709	MB-4709	146.766666666667	0	-0.572824147934691	-1.1007651515947126	LumA	49.02	1	2	I	I_II	G2	G1_G2	Yes	Low	Low
MB-4710	MB-4710	57.6666666666667	0	-0.190845508713992	-0.3667374814559646	LumA	77.12	1	3	I	I_II	G3	G3	Yes	Low	Low
MB-4711	MB-4711	31.4666666666667	1	-0.0254997757695473	-0.04900153850322171	claudin-low	56.07	3	3	III	III_IV	G3	G3	Yes	High	High
MB-4712	MB-4712	249.533333333333	1	0.544175117762166	1.0457118614102763	Normal	46.59	2	3	II	I_II	G3	G3	No	High	High
MB-4714	MB-4714	83.6666666666667	1	-0.277910847643891	-0.5340462294397211	Basal	64.68	2	3	II	I_II	G3	G3	Yes	Low	Low
MB-4715	MB-4715	35.2333333333333	1	0.487858110397841	0.9374905174388982	Basal	67.8	2	3	II	I_II	G3	G3	Yes	High	High
MB-4716	MB-4716	76.1333333333333	1	-0.478154181413071	-0.918843002492998	LumA	52.98	2	3	II	I_II	G3	G3	Yes	Low	Low
MB-4717	MB-4717	42.9	1	0.35974041362503	0.6912936760198323	Basal	43.51	2	3	II	I_II	G3	G3	No	High	High
MB-4718	MB-4718	198.333333333333	1	-0.320337871017231	-0.6155759431985615	Normal	44.27	2	1	II	I_II	G1	G1_G2	Yes	Low	Low
MB-4719	MB-4719	81.5666666666667	1	-0.0652398415824946	-0.12536787139385291	LumA	67.27	2	2	II	I_II	G2	G1_G2	Yes	High	High
MB-4721	MB-4721	23.7333333333333	1	-0.424036584189385	-0.8148481459097799	LumA	66.39	3	1	III	III_IV	G1	G1_G2	Yes	Low	Low
MB-4722	MB-4722	86.1	0	-0.334802993783369	-0.6433727864565021	LumA	64.02	2	NA	II	I_II	NA	NA	No	Low	Low
MB-4723	MB-4723	211.966666666667	0	-0.287058743635562	-0.551625245887178	LumB	64.76	1	3	I	I_II	G3	G3	Yes	Low	Low
MB-4724	MB-4724	146.066666666667	0	0.75782117000488	1.4562639129124342	Her2	60.44	1	3	I	I_II	G3	G3	Yes	High	High
MB-4725	MB-4725	98.7666666666667	1	-0.367544801616289	-0.706290945882278	Her2	65.83	2	3	II	I_II	G3	G3	Yes	Low	Low
MB-4729	MB-4729	28	1	0.950103610798646	1.8257626689486108	LumA	75.41	NA	3	NA	NA	G3	G3	Yes	High	High
MB-4730	MB-4730	131.3	1	-0.377398502968249	-0.7252262702773242	LumA	51.29	2	3	II	I_II	G3	G3	No	Low	Low
MB-4731	MB-4731	44.8666666666667	1	0.667731445955923	1.283143367789776	Her2	49.43	NA	3	NA	NA	G3	G3	Yes	High	High
MB-4732	MB-4732	149.866666666667	0	0.400717540373369	0.7700372019338162	Basal	26.72	2	3	II	I_II	G3	G3	Yes	High	High
MB-4733	MB-4733	19.7333333333333	1	-0.235790309166954	-0.4531054711127823	claudin-low	56.27	2	3	II	I_II	G3	G3	Yes	Low	Low
MB-4735	MB-4735	297.8	0	-0.317376126627322	-0.6098845193574097	LumA	54.18	2	2	II	I_II	G2	G1_G2	No	Low	Low
MB-4737	MB-4737	122.2	0	-0.0286990793863381	-0.05514946704888726	LumB	52.29	2	3	II	I_II	G3	G3	Yes	High	High
MB-4738	MB-4738	176.066666666667	0	-0.363608219978725	-0.6987262300813442	Normal	42.27	1	2	I	I_II	G2	G1_G2	No	Low	Low
MB-4739	MB-4739	161.666666666667	1	-0.27827969511891	-0.5347550236625528	LumA	56.08	1	2	I	I_II	G2	G1_G2	Yes	Low	Low
MB-4741	MB-4741	56.5	1	-0.601760467057806	-1.1563705094012764	LumB	53.02	2	2	II	I_II	G2	G1_G2	Yes	Low	Low
MB-4742	MB-4742	83.1333333333333	1	-0.0315107496477154	-0.06055250156246053	LumA	76.42	2	NA	II	I_II	NA	NA	Yes	High	High
MB-4743	MB-4743	230.166666666667	0	-0.502110668986653	-0.96487888762579	Normal	52.61	1	2	I	I_II	G2	G1_G2	No	Low	Low
MB-4744	MB-4744	153	1	-0.124162518357787	-0.23859638919774237	LumB	64.21	2	3	II	I_II	G3	G3	Yes	High	High
MB-4745	MB-4745	42.6666666666667	1	0.103780023596075	0.1994284525506086	Her2	50.08	2	3	II	I_II	G3	G3	Yes	High	High
MB-4746	MB-4746	244.433333333333	0	0.23645266947192	0.45437829304973265	Normal	38.1	NA	3	NA	NA	G3	G3	Yes	High	High
MB-4749	MB-4749	51.4666666666667	1	0.105442036337539	0.20262225245221216	LumA	70.57	2	3	II	I_II	G3	G3	No	High	High
MB-4750	MB-4750	37.7333333333333	1	-0.273418597600039	-0.5254137157470793	LumB	73.21	2	2	II	I_II	G2	G1_G2	Yes	Low	Low
MB-4752	MB-4752	125.266666666667	1	-0.650248218734975	-1.2495467966053748	LumA	63.7	3	2	III	III_IV	G2	G1_G2	Yes	Low	Low
MB-4757	MB-4757	27.4	1	1.05909478975324	2.035205116612529	Basal	38.93	NA	3	NA	NA	G3	G3	Yes	High	High
MB-4758	MB-4758	211.933333333333	0	0.697817530578833	1.340958167707402	Basal	45.77	NA	3	NA	NA	G3	G3	Yes	High	High
MB-4760	MB-4760	124.8	1	-0.250568052325995	-0.4815030600540643	LumA	48.41	NA	NA	NA	NA	NA	NA	Yes	Low	Low
MB-4762	MB-4762	252.1	0	-0.626316758975515	-1.2035590060679406	LumA	67.82	1	2	I	I_II	G2	G1_G2	Yes	Low	Low
MB-4763	MB-4763	102.1	0	0.366988648273237	0.7052222161138461	Her2	44.07	2	3	II	I_II	G3	G3	Yes	High	High
MB-4764	MB-4764	245.5	0	-0.370256548187509	-0.7115019624504828	LumA	57.95	2	3	II	I_II	G3	G3	Yes	Low	Low
MB-4767	MB-4767	47.1333333333333	1	-0.139583404244512	-0.2682298706981783	LumB	74.86	2	3	II	I_II	G3	G3	Yes	Low	Low
MB-4769	MB-4769	21.7	1	0.492456949535351	0.9463278576219417	Basal	65.86	2	3	II	I_II	G3	G3	Yes	High	High
MB-4770	MB-4770	152.066666666667	1	0.487851752356637	0.9374782995353497	Her2	70.22	1	3	I	I_II	G3	G3	No	High	High
MB-4771	MB-4771	297.233333333333	0	-0.368319559844972	-0.7077797568238565	LumA	47.86	2	2	II	I_II	G2	G1_G2	Yes	Low	Low
MB-4778	MB-4778	206.133333333333	1	-0.0864220296447277	-0.16607253536009706	LumA	78.62	2	2	II	I_II	G2	G1_G2	No	High	High
MB-4779	MB-4779	101.566666666667	0	-0.492088217308795	-0.9456192848658416	LumA	53.39	2	2	II	I_II	G2	G1_G2	Yes	Low	Low
MB-4782	MB-4782	251.066666666667	0	-0.469631316286861	-0.9024650740196624	Normal	43.85	NA	2	NA	NA	G2	G1_G2	No	Low	Low
MB-4784	MB-4784	145.733333333333	1	-0.362252130893818	-0.6961203071074165	Normal	63.35	NA	3	NA	NA	G3	G3	Yes	Low	Low
MB-4785	MB-4785	121.666666666667	1	-0.412370817683172	-0.7924306740155187	LumA	75.46	2	2	II	I_II	G2	G1_G2	Yes	Low	Low
MB-4787	MB-4787	81.0666666666667	1	-0.16129679643766	-0.3099553208826755	LumA	68.85	2	2	II	I_II	G2	G1_G2	No	Low	Low
MB-4790	MB-4790	70.4666666666667	1	-0.358803148395622	-0.6894925841733143	LumA	43.73	2	2	II	I_II	G2	G1_G2	No	Low	Low
MB-4791	MB-4791	173.833333333333	1	-0.2949880000407	-0.5668624686200265	LumB	83.49	1	1	I	I_II	G1	G1_G2	No	Low	Low
MB-4792	MB-4792	40.6333333333333	1	0.851316264232883	1.6359283735367152	Basal	49.92	2	3	II	I_II	G3	G3	Yes	High	High
MB-4793	MB-4793	83.3666666666667	1	-0.479659866484599	-0.9217363959750818	Basal	72.49	2	3	II	I_II	G3	G3	Yes	Low	Low
MB-4794	MB-4794	45.5	1	-0.441438639887277	-0.8482887341730626	LumA	89	2	NA	II	I_II	NA	NA	Yes	Low	Low
MB-4796	MB-4796	128.266666666667	0	-0.00133719893726165	-0.0025696227999364094	LumB	53.18	2	2	II	I_II	G2	G1_G2	No	High	High
MB-4797	MB-4797	99.3666666666667	1	-0.115064807894991	-0.22111381156401072	LumA	81.06	1	2	I	I_II	G2	G1_G2	Yes	High	High
MB-4798	MB-4798	257.166666666667	0	-0.603728564866489	-1.160152496404686	Normal	44.51	2	2	II	I_II	G2	G1_G2	Yes	Low	Low
MB-4800	MB-4800	110.933333333333	1	0.67915959402723	1.305104221202669	LumA	61.3	2	3	II	I_II	G3	G3	No	High	High
MB-4801	MB-4801	130.366666666667	1	-0.0223755348456677	-0.042997853870525626	LumA	65.83	2	3	II	I_II	G3	G3	Yes	High	High
MB-4802	MB-4802	43.9	1	-0.452116949912183	-0.8688086644094554	LumB	71.67	2	2	II	I_II	G2	G1_G2	No	Low	Low
MB-4805	MB-4805	129.8	1	0.956095889214446	1.837277705950015	LumA	45.39	2	3	II	I_II	G3	G3	Yes	High	High
MB-4806	MB-4806	201.766666666667	1	-0.318181953699901	-0.6114330336141929	LumA	49.77	2	2	II	I_II	G2	G1_G2	Yes	Low	Low
MB-4809	MB-4809	286.066666666667	0	0.974697430815506	1.8730232813315904	Basal	43.77	1	3	I	I_II	G3	G3	No	High	High
MB-4814	MB-4814	73.4666666666667	1	0.579316149178581	1.1132404788991723	Normal	39.92	2	2	II	I_II	G2	G1_G2	No	High	High
MB-4818	MB-4818	76.2333333333333	1	-0.450648978038259	-0.8659877423373625	LumB	75.74	3	2	III	III_IV	G2	G1_G2	Yes	Low	Low
MB-4820	MB-4820	57.3	1	-0.0651522331566338	-0.1251995190251175	LumA	67.19	NA	NA	NA	NA	NA	NA	Yes	High	High
MB-4822	MB-4822	91.6333333333333	1	-0.047013149776831	-0.09034262456920462	LumA	76.88	1	2	I	I_II	G2	G1_G2	No	High	High
MB-4823	MB-4823	282.3	1	0.571074780119111	1.0974034861767046	Her2	64.15	1	2	I	I_II	G2	G1_G2	No	High	High
MB-4825	MB-4825	214.433333333333	1	-0.335015607173897	-0.6437813540978969	LumA	65.93	1	2	I	I_II	G2	G1_G2	No	Low	Low
MB-4827	MB-4827	45.7	1	-0.357990914545876	-0.6879317583597211	LumA	78.54	2	2	II	I_II	G2	G1_G2	Yes	Low	Low
MB-4828	MB-4828	42.5	1	-0.732002529345992	-1.4066496290151524	LumB	78.87	3	3	III	III_IV	G3	G3	Yes	Low	Low
MB-4829	MB-4829	176.266666666667	1	0.036847022452391603	0.07080692809801888	LumB	83.27	2	NA	II	I_II	NA	NA	Yes	High	High
MB-4832	MB-4832	141.733333333333	1	-0.382253500399833	-0.7345558559853256	LumA	45.44	1	1	I	I_II	G1	G1_G2	Yes	Low	Low
MB-4834	MB-4834	36.1666666666667	1	-0.422218292983743	-0.8113540341446976	LumB	49.61	NA	3	NA	NA	G3	G3	Yes	Low	Low
MB-4836	MB-4836	23.4333333333333	1	-0.673523360734353	-1.2942733768372106	Her2	55.66	NA	3	NA	NA	G3	G3	Yes	Low	Low
MB-4838	MB-4838	200.766666666667	1	-0.294206810930534	-0.565361299801679	LumB	74.39	3	2	III	III_IV	G2	G1_G2	Yes	Low	Low
MB-4839	MB-4839	299.4	0	-0.299537035678443	-0.575604104113998	LumB	67.26	NA	NA	NA	NA	NA	NA	No	Low	Low
MB-4843	MB-4843	265.133333333333	0	-0.138408793135195	-0.26597268412447334	LumA	54.35	2	NA	II	I_II	NA	NA	Yes	Low	Low
MB-4845	MB-4845	25.4666666666667	1	-0.12106928029724601	-0.23265228108898622	LumA	86.75	2	NA	II	I_II	NA	NA	Yes	High	High
MB-4846	MB-4846	101.633333333333	1	-0.519356287965848	-0.9980188599164528	LumB	63.07	2	2	II	I_II	G2	G1_G2	Yes	Low	Low
MB-4849	MB-4849	45.3333333333333	1	-0.120432299514001	-0.2314282296048446	LumA	81.52	2	3	II	I_II	G3	G3	Yes	High	High
MB-4851	MB-4851	90.2666666666667	1	-0.14239544358681	-0.2736336144545743	LumA	73.95	2	2	II	I_II	G2	G1_G2	Yes	Low	Low
MB-4853	MB-4853	265.933333333333	0	-0.183503760147686	-0.35262924072851276	LumA	62.35	1	NA	I	I_II	NA	NA	No	Low	Low
MB-4855	MB-4855	41.4666666666667	1	0.194226019562567	0.37323362612813965	LumA	74.8	NA	3	NA	NA	G3	G3	Yes	High	High
MB-4858	MB-4858	129.333333333333	1	0.0925389697065384	0.1778271278972861	LumA	74.56	NA	3	NA	NA	G3	G3	No	High	High
MB-4859	MB-4859	157.8	1	-0.551960583605729	-1.060672769605966	claudin-low	74.29	1	2	I	I_II	G2	G1_G2	Yes	Low	Low
MB-4860	MB-4860	234.6	0	-0.36787596253362	-0.706927319887603	LumA	44.95	1	2	I	I_II	G2	G1_G2	Yes	Low	Low
MB-4862	MB-4862	187.3	0	-0.145894495650757	-0.2803575533623445	LumB	64.32	2	3	II	I_II	G3	G3	Yes	Low	Low
MB-4865	MB-4865	229.9	0	0.925403563168306	1.7782979247121165	claudin-low	50.7	2	3	II	I_II	G3	G3	No	High	High
MB-4866	MB-4866	224.3	0	-0.547655298519016	-1.0523995363489167	LumA	43.86	1	1	I	I_II	G1	G1_G2	No	Low	Low
MB-4867	MB-4867	221.9	0	-0.0753435713695054	-0.14478366189565098	LumA	47.03	2	2	II	I_II	G2	G1_G2	No	High	High
MB-4869	MB-4869	29.3	1	-0.436102304394592	-0.8380341871733517	LumA	67.12	2	2	II	I_II	G2	G1_G2	Yes	Low	Low
MB-4870	MB-4870	229.066666666667	0	-0.56213922612664	-1.0802325158526211	LumA	57.33	2	1	II	I_II	G1	G1_G2	Yes	Low	Low
MB-4871	MB-4871	39.8	1	1.2102382041382	2.325649232922674	Normal	74.53	2	2	II	I_II	G2	G1_G2	No	High	High
MB-4872	MB-4872	157.1	0	-0.37658632606428	-0.7236655538933475	LumA	58.69	NA	2	NA	NA	G2	G1_G2	Yes	Low	Low
MB-4873	MB-4873	117.666666666667	1	-0.369412939663156	-0.7098808456233656	LumB	64.47	3	2	III	III_IV	G2	G1_G2	Yes	Low	Low
MB-4876	MB-4876	150.6	1	-0.58921381519995	-1.1322602878191137	claudin-low	42.45	2	2	II	I_II	G2	G1_G2	Yes	Low	Low
MB-4878	MB-4878	22.4666666666667	1	-0.0509621983231151	-0.09793129735365035	LumA	79.35	2	2	II	I_II	G2	G1_G2	No	High	High
MB-4879	MB-4879	79.9666666666667	1	0.591238355572119	1.1361507374408961	Her2	49.34	1	3	I	I_II	G3	G3	Yes	High	High
MB-4880	MB-4880	210.966666666667	0	-0.181941216273637	-0.3496265847640386	Basal	69.68	2	3	II	I_II	G3	G3	No	Low	Low
MB-4881	MB-4881	274.2	0	1.22347226353793	2.351080408360861	Basal	37.05	NA	3	NA	NA	G3	G3	Yes	High	High
MB-4882	MB-4882	266.1	1	-0.529497430982257	-1.0175065453955814	LumA	76.71	1	1	I	I_II	G1	G1_G2	No	Low	Low
MB-4883	MB-4883	268.9	0	-0.196181796079237	-0.37699193597177977	LumA	57.93	1	2	I	I_II	G2	G1_G2	Yes	Low	Low
MB-4886	MB-4886	48.1666666666667	1	0.446962278578873	0.8589032115892666	Her2	43.42	2	3	II	I_II	G3	G3	Yes	High	High
MB-4887	MB-4887	35.4	1	-0.126043225204784	-0.24221044172154751	Normal	52.09	2	3	II	I_II	G3	G3	Yes	High	High
MB-4888	MB-4888	230.5	0	0.961207265214604	1.8470999604725546	claudin-low	63.95	1	3	I	I_II	G3	G3	Yes	High	High
MB-4893	MB-4893	176.7	0	-0.248074828157219	-0.4767119661555313	claudin-low	33.04	2	3	II	I_II	G3	G3	Yes	Low	Low
MB-4894	MB-4894	232.4	0	-0.495337477552909	-0.9518632123575134	LumA	47.71	2	3	II	I_II	G3	G3	No	Low	Low
MB-4896	MB-4896	64.8666666666667	1	-0.425067576627525	-0.8168293482587974	Basal	41.53	2	3	II	I_II	G3	G3	No	Low	Low
MB-4897	MB-4897	197.433333333333	0	-0.282422451160272	-0.5427159336526981	Normal	40.04	1	1	I	I_II	G1	G1_G2	No	Low	Low
MB-4898	MB-4898	117.9	1	-0.282391137770509	-0.5426557604069407	LumA	63.63	NA	2	NA	NA	G2	G1_G2	Yes	Low	Low
MB-4899	MB-4899	275.733333333333	0	-0.253985839294129	-0.48807083622701536	LumA	40.25	1	2	I	I_II	G2	G1_G2	Yes	Low	Low
MB-4900	MB-4900	224.6	0	-0.175324514652286	-0.3369116274956627	LumB	47.61	1	2	I	I_II	G2	G1_G2	Yes	Low	Low
MB-4904	MB-4904	129.233333333333	1	-0.667169048393758	-1.282062638843545	claudin-low	64.3	3	3	III	III_IV	G3	G3	Yes	Low	Low
MB-4906	MB-4906	233.866666666667	1	-0.262446194228083	-0.504328642248281	LumA	73.03	2	1	II	I_II	G1	G1_G2	Yes	Low	Low
MB-4908	MB-4908	47.9	1	0.226629970626808	0.4355025444935777	LumB	69.87	2	3	II	I_II	G3	G3	Yes	High	High
MB-4911	MB-4911	31.4333333333333	1	1.11016946279056	2.1333525505349304	Basal	43.51	2	3	II	I_II	G3	G3	Yes	High	High
MB-4912	MB-4912	50	1	0.0623903097212654	0.11989208029372354	LumB	78.19	2	2	II	I_II	G2	G1_G2	Yes	High	High
MB-4925	MB-4925	102.766666666667	1	-0.173924893073849	-0.3342220504858278	LumB	76.54	2	2	II	I_II	G2	G1_G2	Yes	Low	Low
MB-4928	MB-4928	220.033333333333	0	-0.0122282534166424	-0.023498372536214396	Her2	75.2	2	3	II	I_II	G3	G3	Yes	High	High
MB-4929	MB-4929	40	1	0.32361226209356	0.6218681632498827	Her2	59.49	2	3	II	I_II	G3	G3	Yes	High	High
MB-4930	MB-4930	58.4333333333333	0	0.252592482545776	0.4853932980019663	LumB	62.43	2	3	II	I_II	G3	G3	Yes	High	High
MB-4931	MB-4931	30.3666666666667	1	-0.507353222956028	-0.9749532197496175	claudin-low	58.39	2	3	II	I_II	G3	G3	Yes	Low	Low
MB-4933	MB-4933	272.9	0	-0.2384770985179	-0.4582685287420049	LumA	50.78	2	2	II	I_II	G2	G1_G2	No	Low	Low
MB-4934	MB-4934	70.2333333333333	0	-0.149099827405144	-0.286517065853657	LumB	74.85	2	2	II	I_II	G2	G1_G2	Yes	Low	Low
MB-4935	MB-4935	194.2	0	-0.511089471351099	-0.9821329660047712	Her2	36.35	2	3	II	I_II	G3	G3	Yes	Low	Low
MB-4937	MB-4937	77.2333333333333	1	0.064377428578226	0.12371061901578234	LumB	41.09	1	3	I	I_II	G3	G3	No	High	High
MB-4938	MB-4938	70.6	1	0.865550155004627	1.6632808707902487	Basal	33.92	2	2	II	I_II	G2	G1_G2	Yes	High	High
MB-4941	MB-4941	58.6333333333333	1	-0.364064260401497	-0.6996025782711259	LumA	57.32	1	2	I	I_II	G2	G1_G2	Yes	Low	Low
MB-4942	MB-4942	124.133333333333	1	-0.0611595932668296	-0.11752707911592485	claudin-low	60.31	2	3	II	I_II	G3	G3	Yes	High	High
MB-4944	MB-4944	237.266666666667	1	-0.254729481620275	-0.48949985342334634	LumB	77.77	1	2	I	I_II	G2	G1_G2	Yes	Low	Low
MB-4945	MB-4945	20.1333333333333	1	-0.0104222398072923	-0.0200278539632002	Basal	65.53	NA	3	NA	NA	G3	G3	Yes	High	High
MB-4949	MB-4949	216.966666666667	0	0.565819546039754	1.0873047873720436	LumB	69.75	2	3	II	I_II	G3	G3	No	High	High
MB-4950	MB-4950	150.6	1	-0.210309424830254	-0.404140235253255	LumA	69.99	2	3	II	I_II	G3	G3	Yes	Low	Low
MB-4952	MB-4952	184.4	0	0.0986562573251795	0.189582388315619	Her2	67.15	2	3	II	I_II	G3	G3	Yes	High	High
MB-4956	MB-4956	69.3	1	-0.142307771796244	-0.2734651403213156	LumB	69.31	3	3	III	III_IV	G3	G3	Yes	Low	Low
MB-4957	MB-4957	197.666666666667	1	-0.852853182002122	-1.6388817852030089	LumB	70.38	1	2	I	I_II	G2	G1_G2	Yes	Low	Low
MB-4959	MB-4959	117.566666666667	1	-0.175974262669295	-0.3381602130816929	LumA	76.93	1	1	I	I_II	G1	G1_G2	Yes	Low	Low
MB-4961	MB-4961	219.466666666667	0	-0.620212267305576	-1.1918283349314385	LumA	56.94	2	2	II	I_II	G2	G1_G2	Yes	Low	Low
MB-4962	MB-4962	197.833333333333	1	-0.496062272115952	-0.9532560108279332	LumA	72.44	NA	2	NA	NA	G2	G1_G2	Yes	Low	Low
MB-4965	MB-4965	263.6	1	-0.0500688502647317	-0.09621459875695404	LumA	69.93	2	2	II	I_II	G2	G1_G2	Yes	High	High
MB-4966	MB-4966	49.3	1	-0.390057640569851	-0.7495526496231099	LumB	55.83	2	1	II	I_II	G1	G1_G2	Yes	Low	Low
MB-4967	MB-4967	130.7	1	0.38287836480613	0.7357566240838835	LumA	61.16	2	2	II	I_II	G2	G1_G2	Yes	High	High
MB-4968	MB-4968	78.7	0	-0.477704266824764	-0.9179784259876465	LumA	56.03	2	2	II	I_II	G2	G1_G2	Yes	Low	Low
MB-4969	MB-4969	198.1	1	-0.117338906789156	-0.22548382428606917	LumA	76.81	2	2	II	I_II	G2	G1_G2	Yes	High	High
MB-4970	MB-4970	88.8	1	0.176674143816035	0.3395051367888501	LumB	77.45	NA	2	NA	NA	G2	G1_G2	No	High	High
MB-4974	MB-4974	176.1	1	1.13828798171319	2.187386385973056	Basal	65.16	1	3	I	I_II	G3	G3	Yes	High	High
MB-4976	MB-4976	224.1	1	-0.492169329254145	-0.9457751532997078	LumA	73.65	NA	1	NA	NA	G1	G1_G2	Yes	Low	Low
MB-4977	MB-4977	216.733333333333	1	-0.509196414553173	-0.9784951812489093	LumA	72.54	NA	3	NA	NA	G3	G3	Yes	Low	Low
MB-4978	MB-4978	198.433333333333	0	0.35347966287621	0.6792627302715268	Normal	58.89	1	NA	I	I_II	NA	NA	Yes	High	High
MB-4981	MB-4981	180.766666666667	1	-0.241426585161711	-0.46393639753613153	LumA	69.67	NA	3	NA	NA	G3	G3	Yes	Low	Low
MB-4982	MB-4982	19.1666666666667	1	0.75339745441016	1.4477630981601395	Her2	62.99	NA	3	NA	NA	G3	G3	Yes	High	High
MB-4986	MB-4986	79.8	1	-0.41344543309187	-0.7944957042652495	LumA	41	2	2	II	I_II	G2	G1_G2	Yes	Low	Low
MB-4987	MB-4987	221.766666666667	1	0.309490527907171	0.5947311912341133	LumA	76.37	1	2	I	I_II	G2	G1_G2	No	High	High
MB-4991	MB-4991	126.866666666667	0	-0.11265905131537	-0.21649079939594057	LumB	77.13	2	3	II	I_II	G3	G3	Yes	High	High
MB-4992	MB-4992	165.366666666667	0	-0.0249562326332975	-0.047957041086467395	LumA	66.47	2	2	II	I_II	G2	G1_G2	No	High	High
MB-4993	MB-4993	75.2333333333333	1	0.601660747731023	1.1561788841699399	Her2	33.55	2	3	II	I_II	G3	G3	Yes	High	High
MB-4994	MB-4994	174.133333333333	1	-0.372699726598802	-0.7161968861264073	LumB	77.54	2	2	II	I_II	G2	G1_G2	Yes	Low	Low
MB-4996	MB-4996	99.7666666666667	1	-0.392813220499395	-0.7548478983828072	LumA	69.65	2	1	II	I_II	G1	G1_G2	Yes	Low	Low
MB-4998	MB-4998	65.5666666666667	1	-0.483515461719007	-0.9291454845897867	LumB	75.27	2	3	II	I_II	G3	G3	Yes	Low	Low
MB-4999	MB-4999	187.933333333333	0	-0.424742480842048	-0.8162046292889816	LumA	44.84	2	2	II	I_II	G2	G1_G2	Yes	Low	Low
MB-5001	MB-5001	81.8	1	-0.286171293477676	-0.549919880966547	LumA	71.61	2	2	II	I_II	G2	G1_G2	Yes	Low	Low
MB-5004	MB-5004	216.733333333333	0	-0.465244673947866	-0.8940355009356971	Her2	42.84	2	3	II	I_II	G3	G3	Yes	Low	Low
MB-5008	MB-5008	223.3	0	0.808083324691901	1.5528499743119328	Her2	65.76	3	3	III	III_IV	G3	G3	Yes	High	High
MB-5011	MB-5011	80.5	1	-0.225055611416868	-0.43247718363782056	LumA	67.68	2	2	II	I_II	G2	G1_G2	Yes	Low	Low
MB-5013	MB-5013	251.2	1	-0.270206682161668	-0.5192415517467045	LumA	68.56	2	2	II	I_II	G2	G1_G2	Yes	Low	Low
MB-5014	MB-5014	213.366666666667	0	-0.177123934878042	-0.34036947592039907	LumB	69.93	NA	3	NA	NA	G3	G3	Yes	Low	Low
MB-5015	MB-5015	252.3	1	-0.316945098334587	-0.6090562356237286	LumA	44.36	2	3	II	I_II	G3	G3	Yes	Low	Low
MB-5017	MB-5017	144.933333333333	0	0.0516495704891056	0.09925218322975475	claudin-low	65.86	2	3	II	I_II	G3	G3	Yes	High	High
MB-5018	MB-5018	108.6	1	-0.335415351330967	-0.6445495208018369	LumA	72.12	2	2	II	I_II	G2	G1_G2	Yes	Low	Low
MB-5019	MB-5019	37.8	1	-0.035747192323479	-0.06869344408561147	Normal	49.88	1	3	I	I_II	G3	G3	Yes	High	High
MB-5020	MB-5020	84.8333333333333	1	-0.212971224829348	-0.40925527219798163	LumA	62.68	2	3	II	I_II	G3	G3	Yes	Low	Low
MB-5022	MB-5022	118.6	1	-0.0153835375405539	-0.029561711205690008	Her2	70.71	2	3	II	I_II	G3	G3	Yes	High	High
MB-5027	MB-5027	189.866666666667	0	-0.545618390491024	-1.0484853204725417	LumA	46.95	2	3	II	I_II	G3	G3	Yes	Low	Low
MB-5033	MB-5033	52.7333333333333	1	0.0300674777109495	0.057779044022315616	LumB	63.92	2	1	II	I_II	G1	G1_G2	Yes	High	High
MB-5035	MB-5035	213.2	1	-0.344100520357476	-0.6612393398930198	LumA	56.47	2	3	II	I_II	G3	G3	No	Low	Low
MB-5039	MB-5039	62.1333333333333	1	0.303879467636973	0.5839487205034348	LumB	67.7	3	3	III	III_IV	G3	G3	Yes	High	High
MB-5040	MB-5040	79.1666666666667	1	-0.300205309616818	-0.5768882899600983	LumB	72.73	2	3	II	I_II	G3	G3	Yes	Low	Low
MB-5041	MB-5041	173.933333333333	0	-0.773117129952527	-1.485657330999407	claudin-low	45.4	1	3	I	I_II	G3	G3	Yes	Low	Low
MB-5043	MB-5043	128.366666666667	1	-0.355453902483509	-0.6830565196368112	LumA	70.42	3	3	III	III_IV	G3	G3	Yes	Low	Low
MB-5044	MB-5044	139.433333333333	0	-0.407834223792515	-0.7837129471533089	LumB	55.56	1	2	I	I_II	G2	G1_G2	Yes	Low	Low
MB-5045	MB-5045	168.3	1	-0.0786925810928102	-0.15121927256090892	LumA	70.11	2	3	II	I_II	G3	G3	Yes	High	High
MB-5048	MB-5048	86.3666666666667	1	-0.20497955226919	-0.39389810771932815	LumA	44.12	1	2	I	I_II	G2	G1_G2	Yes	Low	Low
MB-5049	MB-5049	255.3	0	-0.414957681016761	-0.7974017092273191	LumB	61.76	1	2	I	I_II	G2	G1_G2	No	Low	Low
MB-5050	MB-5050	184.333333333333	0	-0.076293259970586	-0.14660862706289363	LumA	55.04	1	2	I	I_II	G2	G1_G2	Yes	High	High
MB-5052	MB-5052	34.5666666666667	1	-0.255110663488509	-0.49023234998181836	claudin-low	76.66	2	3	II	I_II	G3	G3	Yes	Low	Low
MB-5053	MB-5053	150.6	1	-0.0489501167048869	-0.09406478904478202	LumA	68.21	NA	2	NA	NA	G2	G1_G2	No	High	High
MB-5054	MB-5054	187.7	0	-0.122712681941548	-0.23581031705280409	Basal	52.57	1	3	I	I_II	G3	G3	No	High	High
MB-5057	MB-5057	56.3333333333333	1	0.637345396150846	1.224752141022109	Basal	39.25	1	3	I	I_II	G3	G3	No	High	High
MB-5058	MB-5058	178.733333333333	1	0.908101994231997	1.7450504364180757	Normal	61.04	2	3	II	I_II	G3	G3	Yes	High	High
MB-5059	MB-5059	257.633333333333	0	-0.318375845115699	-0.6118056242503825	LumA	53.69	1	2	I	I_II	G2	G1_G2	No	Low	Low
MB-5060	MB-5060	150.1	1	-0.509340239227839	-0.9787715613393483	LumB	75.01	2	2	II	I_II	G2	G1_G2	Yes	Low	Low
MB-5061	MB-5061	39.4333333333333	0	-0.352960842083502	-0.6782657404438548	LumB	71.05	2	2	II	I_II	G2	G1_G2	Yes	Low	Low
MB-5062	MB-5062	168.266666666667	0	0.111203210468245	0.21369318886125677	LumB	75.55	2	3	II	I_II	G3	G3	Yes	High	High
MB-5063	MB-5063	215.166666666667	0	2.37880543740454	4.571221617244873	Her2	41.54	2	3	II	I_II	G3	G3	Yes	High	High
MB-5064	MB-5064	91.5	0	-0.438314414196964	-0.8422850788138866	LumA	63.4	1	2	I	I_II	G2	G1_G2	No	Low	Low
MB-5065	MB-5065	184.8	0	-0.358965529402452	-0.6898046229626074	claudin-low	68.66	1	3	I	I_II	G3	G3	No	Low	Low
MB-5066	MB-5066	94.7	0	-0.33450927867561697	-0.6428083700360772	LumA	53.58	2	2	II	I_II	G2	G1_G2	Yes	Low	Low
MB-5068	MB-5068	182.5	0	-0.488688994753889	-0.9390871829206878	LumA	71.19	NA	2	NA	NA	G2	G1_G2	Yes	Low	Low
MB-5070	MB-5070	213.9	0	0.596818136114927	1.1468730996129766	Basal	47.38	NA	3	NA	NA	G3	G3	Yes	High	High
MB-5072	MB-5072	50.2333333333333	1	0.384159410967948	0.7382183411354387	Her2	52.23	2	3	II	I_II	G3	G3	Yes	High	High
MB-5073	MB-5073	194.166666666667	1	-0.115514664251047	-0.2219782761675984	claudin-low	67.87	2	NA	II	I_II	NA	NA	Yes	High	High
MB-5074	MB-5074	221.6	1	-0.325574104058112	-0.6256381287363258	LumA	70.59	2	3	II	I_II	G3	G3	Yes	Low	Low
MB-5076	MB-5076	26.8666666666667	1	1.14651033474805	2.2031868366305845	Basal	28.05	2	3	II	I_II	G3	G3	Yes	High	High
MB-5078	MB-5078	87.1	1	1.06820506405885	2.052711837502773	LumB	56.33	2	2	II	I_II	G2	G1_G2	Yes	High	High
MB-5079	MB-5079	199.933333333333	0	-0.134709801800335	-0.25886453274477816	LumA	66.38	1	2	I	I_II	G2	G1_G2	Yes	High	Low
MB-5081	MB-5081	58	1	-0.596218128129985	-1.1457200967535754	Normal	43.63	NA	2	NA	NA	G2	G1_G2	No	Low	Low
MB-5084	MB-5084	198.1	1	-0.283878286424631	-0.5455135334592827	LumA	49	1	2	I	I_II	G2	G1_G2	No	Low	Low
MB-5086	MB-5086	84.2333333333333	1	-0.599092161217847	-1.151242970534395	LumA	65.41	1	NA	I	I_II	NA	NA	No	Low	Low
MB-5088	MB-5088	199.366666666667	1	-0.711176557769774	-1.3666294869840303	LumA	72.38	2	2	II	I_II	G2	G1_G2	Yes	Low	Low
MB-5092	MB-5092	174.566666666667	1	-0.138821248558797	-0.2667652773811024	LumA	76.37	2	3	II	I_II	G3	G3	Yes	Low	Low
MB-5093	MB-5093	142.433333333333	1	-0.451948296199694	-0.8684845717013104	Her2	69.95	2	2	II	I_II	G2	G1_G2	Yes	Low	Low
MB-5097	MB-5097	61.6	0	-0.256591475599943	-0.49307794644314584	LumB	56.33	2	2	II	I_II	G2	G1_G2	Yes	Low	Low
MB-5098	MB-5098	186.4	1	0.411308658516827	0.7903895802523194	LumA	61.92	1	NA	I	I_II	NA	NA	No	High	High
MB-5100	MB-5100	19.9	1	0.18604050096683	0.35750395821800635	claudin-low	32.74	2	3	II	I_II	G3	G3	Yes	High	High
MB-5101	MB-5101	34.3333333333333	1	-0.261696373516399	-0.5028877523829679	LumB	67.86	3	2	III	III_IV	G2	G1_G2	Yes	Low	Low
MB-5102	MB-5102	30.3666666666667	1	1.21290008288216	2.330764421187146	Basal	69.93	2	3	II	I_II	G3	G3	Yes	High	High
MB-5104	MB-5104	122.5	1	-0.63453349571907	-1.2193486642025424	LumA	73.81	1	2	I	I_II	G2	G1_G2	No	Low	Low
MB-5105	MB-5105	204.433333333333	1	-0.0651210428652269	-0.12513958233080635	LumA	63.24	1	2	I	I_II	G2	G1_G2	Yes	High	High
MB-5106	MB-5106	190.966666666667	1	-0.125093507533132	-0.24038542069096172	LumA	59.5	NA	2	NA	NA	G2	G1_G2	Yes	High	High
MB-5107	MB-5107	82.6333333333333	1	-0.22381851070455	-0.4300999141773021	LumB	61.06	2	3	II	I_II	G3	G3	Yes	Low	Low
MB-5109	MB-5109	125.066666666667	1	-0.118120154857198	-0.2269851064005749	LumA	64.94	1	2	I	I_II	G2	G1_G2	Yes	High	High
MB-5110	MB-5110	21.9	1	-0.144007364462735	-0.27673115553021443	Normal	59.12	2	NA	II	I_II	NA	NA	Yes	Low	Low
MB-5113	MB-5113	175.633333333333	0	-0.496474505161515	-0.9540481767527246	Normal	43.8	1	2	I	I_II	G2	G1_G2	Yes	Low	Low
MB-5114	MB-5114	15.3666666666667	1	-0.0739063825779339	-0.14202189400627635	Basal	57.87	NA	3	NA	NA	G3	G3	Yes	High	High
MB-5115	MB-5115	77.4	0	0.536664505518906	1.031279124497335	Basal	40.57	2	3	II	I_II	G3	G3	Yes	High	High
MB-5116	MB-5116	71.7666666666667	1	-0.305579030394912	-0.5872146782386887	LumB	74.71	2	2	II	I_II	G2	G1_G2	Yes	Low	Low
MB-5117	MB-5117	209.266666666667	0	-0.25089915143331	-0.48213931528242804	LumA	51.09	2	2	II	I_II	G2	G1_G2	Yes	Low	Low
MB-5118	MB-5118	211.733333333333	0	-0.1511992396555	-0.2905513927100842	LumA	72.14	1	2	I	I_II	G2	G1_G2	Yes	Low	Low
MB-5119	MB-5119	59.7666666666667	0	0.087240505837606	0.16764535674651848	LumA	75.33	1	2	I	I_II	G2	G1_G2	No	High	High
MB-5120	MB-5120	27.8	1	0.393831813949643	0.7568052742680911	Her2	47.24	2	3	II	I_II	G3	G3	Yes	High	High
MB-5121	MB-5121	114.9	1	-0.339214398951916	-0.6518499449293237	LumB	72.02	NA	3	NA	NA	G3	G3	Yes	Low	Low
MB-5122	MB-5122	125.7	1	-0.146550629045474	-0.28161840938300303	LumA	77.66	NA	NA	NA	NA	NA	NA	Yes	Low	Low
MB-5123	MB-5123	90.3	1	-0.239252048471218	-0.45975770811043415	LumA	69.72	2	2	II	I_II	G2	G1_G2	Yes	Low	Low
MB-5124	MB-5124	124.2	1	-0.589307519765268	-1.1324403548089907	LumB	83.96	3	2	III	III_IV	G2	G1_G2	Yes	Low	Low
MB-5126	MB-5126	27.3	1	-0.18254783982002	-0.3507923003896853	Basal	63.48	NA	3	NA	NA	G3	G3	Yes	Low	Low
MB-5127	MB-5127	191.466666666667	1	-0.229917088469136	-0.44181922088207465	LumB	74.98	2	3	II	I_II	G3	G3	Yes	Low	Low
MB-5130	MB-5130	255	1	-0.15692284517541	-0.30155013555377863	LumA	58.61	1	3	I	I_II	G3	G3	Yes	Low	Low
MB-5131	MB-5131	264.133333333333	0	-0.113871386185463	-0.21882047767831217	LumA	64.08	NA	2	NA	NA	G2	G1_G2	Yes	High	High
MB-5134	MB-5134	196.533333333333	0	-0.275580323419708	-0.5295677872159125	LumA	46.58	1	2	I	I_II	G2	G1_G2	Yes	Low	Low
MB-5135	MB-5135	37.3666666666667	1	2.64500678658613	5.082766337458027	Basal	38.59	2	3	II	I_II	G3	G3	Yes	High	High
MB-5136	MB-5136	178.733333333333	0	-0.507765599266061	-0.9757456609779842	LumA	63.22	1	3	I	I_II	G3	G3	Yes	Low	Low
MB-5137	MB-5137	43.2666666666667	0	0.132791420739161	0.25517808372332307	Basal	36.04	2	3	II	I_II	G3	G3	Yes	High	High
MB-5138	MB-5138	37	1	0.990481110152781	1.903353923363809	Basal	44.59	NA	3	NA	NA	G3	G3	Yes	High	High
MB-5139	MB-5139	89.9666666666667	1	-0.391132462901732	-0.7516180775059185	LumB	69.16	2	3	II	I_II	G3	G3	Yes	Low	Low
MB-5140	MB-5140	134.733333333333	1	-0.756221582764156	-1.4531900727157996	LumB	77.31	2	2	II	I_II	G2	G1_G2	Yes	Low	Low
MB-5143	MB-5143	127.933333333333	1	-0.568550106445239	-1.0925519574669482	LumA	78.8	1	2	I	I_II	G2	G1_G2	Yes	Low	Low
MB-5144	MB-5144	213.033333333333	0	0.13372238369563	0.2569670648331479	LumB	57.14	1	2	I	I_II	G2	G1_G2	Yes	High	High
MB-5145	MB-5145	159.233333333333	1	-0.0960193659889719	-0.18451521699977172	Normal	61.55	2	3	II	I_II	G3	G3	Yes	High	High
MB-5147	MB-5147	20.2666666666667	0	-0.0945075880228691	-0.18161011513206132	LumA	54.61	2	3	II	I_II	G3	G3	Yes	High	High
MB-5148	MB-5148	245.233333333333	1	-0.00897897463445155	-0.01725440942092411	Her2	76.72	1	3	I	I_II	G3	G3	Yes	High	High
MB-5150	MB-5150	110.833333333333	1	-0.105485813293631	-0.20270637625858928	Normal	69.29	1	2	I	I_II	G2	G1_G2	No	High	High
MB-5152	MB-5152	115.933333333333	1	-0.0510746735664636	-0.09814743493922796	LumA	76.19	2	2	II	I_II	G2	G1_G2	Yes	High	High
MB-5154	MB-5154	170.833333333333	0	-0.101361827613206	-0.19478153625480332	Normal	31.87	1	3	I	I_II	G3	G3	No	High	High
MB-5155	MB-5155	259.933333333333	0	-0.241207853489763	-0.46351607272458417	Normal	51.08	2	NA	II	I_II	NA	NA	Yes	Low	Low
MB-5157	MB-5157	18.2333333333333	1	0.604016213766607	1.1607052557223336	Normal	70.68	NA	3	NA	NA	G3	G3	Yes	High	High
MB-5158	MB-5158	244.166666666667	1	-0.142795199609092	-0.2744018039592499	LumA	66.53	1	2	I	I_II	G2	G1_G2	Yes	Low	Low
MB-5160	MB-5160	87.7333333333333	1	-0.534583778051005	-1.0272807031757316	LumB	68.52	2	2	II	I_II	G2	G1_G2	Yes	Low	Low
MB-5161	MB-5161	175.333333333333	0	-0.290995297980469	-0.5591899092412906	Normal	44.41	1	2	I	I_II	G2	G1_G2	Yes	Low	Low
MB-5162	MB-5162	164.333333333333	0	-0.165414512685048	-0.31786811325643005	claudin-low	53.38	1	2	I	I_II	G2	G1_G2	No	Low	Low
MB-5163	MB-5163	212.2	1	-0.506059697455804	-0.972467521829096	LumA	69.04	1	3	I	I_II	G3	G3	Yes	Low	Low
MB-5164	MB-5164	80.5	0	-0.242557546079571	-0.46610970390019524	Normal	48.76	1	3	I	I_II	G3	G3	Yes	Low	Low
MB-5166	MB-5166	80.7333333333333	1	-0.405553984749892	-0.7793311352403949	LumB	69.23	3	3	III	III_IV	G3	G3	Yes	Low	Low
MB-5167	MB-5167	208.4	0	-0.793462328210046	-1.5247535969737174	LumB	60.46	2	NA	II	I_II	NA	NA	Yes	Low	Low
MB-5169	MB-5169	51.9666666666667	1	0.203086142872007	0.3902596453925641	LumB	62.84	2	3	II	I_II	G3	G3	No	High	High
MB-5171	MB-5171	185	1	-0.410452647101197	-0.7887446294605448	Normal	46.79	1	2	I	I_II	G2	G1_G2	Yes	Low	Low
MB-5172	MB-5172	184.266666666667	0	-0.0869405273860152	-0.16706890439734462	Her2	49.57	3	3	III	III_IV	G3	G3	Yes	High	High
MB-5173	MB-5173	22.1333333333333	1	1.95650609892943	3.759711842367331	Basal	69.05	2	3	II	I_II	G3	G3	Yes	High	High
MB-5174	MB-5174	151.2	1	-0.365482547957648	-0.7023280246797321	Her2	54.69	NA	NA	NA	NA	NA	NA	No	Low	Low
MB-5175	MB-5175	194.7	1	-0.385908851920713	-0.7415801470972152	claudin-low	50.08	NA	NA	NA	NA	NA	NA	Yes	Low	Low
MB-5176	MB-5176	112.633333333333	1	-0.414470361422255	-0.7964652535467136	claudin-low	53.96	1	2	I	I_II	G2	G1_G2	Yes	Low	Low
MB-5177	MB-5177	65.2333333333333	1	-0.376767404754953	-0.7240135230093632	claudin-low	68.53	NA	3	NA	NA	G3	G3	Yes	Low	Low
MB-5178	MB-5178	184.333333333333	0	-0.06524615760535	-0.12538000855301593	Normal	65.26	1	3	I	I_II	G3	G3	Yes	High	High
MB-5179	MB-5179	246.6	1	-0.330729002257033	-0.6355440175118764	LumA	68.6	1	3	I	I_II	G3	G3	Yes	Low	Low
MB-5182	MB-5182	134.266666666667	1	-0.122062836080417	-0.23456154344502209	LumA	78.04	NA	3	NA	NA	G3	G3	Yes	High	High
MB-5183	MB-5183	118.533333333333	1	-0.286540196231654	-0.5506287814159614	LumA	74.34	1	2	I	I_II	G2	G1_G2	Yes	Low	Low
MB-5184	MB-5184	89.3333333333333	1	0.0581227693829076	0.11169137907603578	LumA	79.76	1	2	I	I_II	G2	G1_G2	No	High	High
MB-5185	MB-5185	77.4666666666667	1	-0.403654231842122	-0.7756804829327824	LumA	61.88	2	3	II	I_II	G3	G3	Yes	Low	Low
MB-5186	MB-5186	203.266666666667	0	-0.149018494318095	-0.28636077246376074	LumA	42.84	1	NA	I	I_II	NA	NA	Yes	Low	Low
MB-5188	MB-5188	19.4	1	0.597967681500934	1.1490821187432898	Basal	65.44	2	3	II	I_II	G3	G3	Yes	High	High
MB-5189	MB-5189	111.966666666667	1	-0.370750331787488	-0.7124508396604357	LumA	69.24	2	3	II	I_II	G3	G3	Yes	Low	Low
MB-5190	MB-5190	242.566666666667	0	-0.539682044763636	-1.0370777662901858	Basal	53.07	1	3	I	I_II	G3	G3	Yes	Low	Low
MB-5191	MB-5191	142.166666666667	1	-0.532209295448569	-1.0227177885164014	LumA	54.75	1	3	I	I_II	G3	G3	Yes	Low	Low
MB-5193	MB-5193	54.2666666666667	1	-0.278279802245249	-0.5347552295214385	LumA	88.8	2	1	II	I_II	G1	G1_G2	Yes	Low	Low
MB-5195	MB-5195	196.866666666667	1	-0.0520868892262975	-0.1000925549699754	LumA	72.16	1	3	I	I_II	G3	G3	Yes	High	High
MB-5196	MB-5196	94.0333333333333	1	-0.195563159952912	-0.37580313642163626	LumA	52.98	1	2	I	I_II	G2	G1_G2	No	Low	Low
MB-5197	MB-5197	223.833333333333	1	-0.11090305860546	-0.21311640327717973	LumA	62.11	2	2	II	I_II	G2	G1_G2	Yes	High	High
MB-5199	MB-5199	204.4	0	0.0498748658159965	0.09584182934440579	Basal	65.35	1	3	I	I_II	G3	G3	Yes	High	High
MB-5200	MB-5200	52.3	1	-0.292788736672704	-0.5626362632769081	LumB	70.23	1	3	I	I_II	G3	G3	Yes	Low	Low
MB-5201	MB-5201	96.9666666666667	1	-0.202886098826244	-0.3898752315804827	LumA	73.17	1	2	I	I_II	G2	G1_G2	Yes	Low	Low
MB-5204	MB-5204	191.933333333333	1	-0.30342347046888	-0.5830724554338278	LumA	76.91	2	NA	II	I_II	NA	NA	Yes	Low	Low
MB-5205	MB-5205	185.3	0	0.328298250041482	0.6308729725835379	Basal	50.24	2	3	II	I_II	G3	G3	Yes	High	High
MB-5206	MB-5206	205.733333333333	0	0.18706507409504	0.3594728249266817	LumA	67.45	1	2	I	I_II	G2	G1_G2	No	High	High
MB-5208	MB-5208	151.9	0	1.13125827049682	2.1738777705268424	Basal	52.43	2	3	II	I_II	G3	G3	No	High	High
MB-5209	MB-5209	175.1	1	0.801722633660137	1.5406269787327989	Basal	79.17	2	3	II	I_II	G3	G3	Yes	High	High
MB-5211	MB-5211	247.833333333333	1	-0.0175706564575219	-0.03376457921478523	LumB	68.42	2	3	II	I_II	G3	G3	Yes	High	High
MB-5212	MB-5212	179.1	1	-0.0553485852407244	-0.10636037960816759	LumB	80.17	2	3	II	I_II	G3	G3	Yes	High	High
MB-5213	MB-5213	43.4	1	1.73060679282362	3.3256133763245677	Her2	74.98	3	3	III	III_IV	G3	G3	Yes	High	High
MB-5214	MB-5214	107.366666666667	1	-0.420131391237995	-0.8073437480476396	Normal	66.57	1	2	I	I_II	G2	G1_G2	Yes	Low	Low
MB-5215	MB-5215	118.7	1	-0.116739424101232	-0.22433183086150724	LumB	74.11	NA	3	NA	NA	G3	G3	Yes	High	High
MB-5218	MB-5218	254.966666666667	0	-0.133441557504592	-0.2564274163461485	LumB	42.11	1	3	I	I_II	G3	G3	Yes	High	High
MB-5219	MB-5219	252.9	0	0.0831413784908786	0.15976828565673465	LumA	55.77	1	2	I	I_II	G2	G1_G2	Yes	High	High
MB-5221	MB-5221	131.3	1	-0.254329390028146	-0.488731019072264	LumA	63.53	1	1	I	I_II	G1	G1_G2	No	Low	Low
MB-5222	MB-5222	111.833333333333	1	0.0334227425377925	0.06422667478138294	claudin-low	76.2	1	3	I	I_II	G3	G3	Yes	High	High
MB-5223	MB-5223	144.666666666667	1	-0.306422726164087	-0.5888359627194568	claudin-low	42.05	2	2	II	I_II	G2	G1_G2	Yes	Low	Low
MB-5224	MB-5224	99.4	1	-0.303985794823304	-0.5841530437007063	LumA	90.23	2	3	II	I_II	G3	G3	Yes	Low	Low
MB-5225	MB-5225	43.2666666666667	1	0.24683762078245	0.4743344917275555	Basal	68.01	2	3	II	I_II	G3	G3	Yes	High	High
MB-5226	MB-5226	200.6	0	-0.357522155661853	-0.6870309697915482	LumB	75.53	1	3	I	I_II	G3	G3	Yes	Low	Low
MB-5227	MB-5227	187.033333333333	1	-0.0698448045638458	-0.13421697943605265	LumA	74.46	2	2	II	I_II	G2	G1_G2	Yes	High	High
MB-5228	MB-5228	180.733333333333	1	0.409746346655122	0.7873873701334052	LumB	72.56	2	3	II	I_II	G3	G3	Yes	High	High
MB-5229	MB-5229	33.9666666666667	1	-0.0148587979906519	-0.028553347622768097	Basal	39.99	2	3	II	I_II	G3	G3	Yes	High	High
MB-5230	MB-5230	176.5	0	-0.219738278521949	-0.42225915290140964	LumA	48.17	1	2	I	I_II	G2	G1_G2	Yes	Low	Low
MB-5231	MB-5231	16.5666666666667	1	-0.729296933289144	-1.401450431557419	Her2	61.28	2	NA	II	I_II	NA	NA	Yes	Low	Low
MB-5232	MB-5232	211.2	1	0.0735502656210673	0.14133756333093017	Basal	74.53	1	2	I	I_II	G2	G1_G2	Yes	High	High
MB-5233	MB-5233	209.033333333333	1	0.0366595349832749	0.07044664357944812	LumB	79.59	2	2	II	I_II	G2	G1_G2	Yes	High	High
MB-5235	MB-5235	204.2	1	-0.333778084533678	-0.6414032738413749	Basal	59.04	1	2	I	I_II	G2	G1_G2	Yes	Low	Low
MB-5236	MB-5236	166.666666666667	0	0.361165038227043	0.6940312999863749	Basal	63.02	3	3	III	III_IV	G3	G3	Yes	High	High
MB-5238	MB-5238	44.1333333333333	1	-0.317657179271638	-0.610424603007413	Normal	46.03	2	3	II	I_II	G3	G3	Yes	Low	Low
MB-5239	MB-5239	192.133333333333	0	-0.278511000792624	-0.53519951125252	LumB	69.5	1	2	I	I_II	G2	G1_G2	No	Low	Low
MB-5240	MB-5240	103.833333333333	1	-0.213289970365588	-0.40986778823765	LumA	56.92	1	2	I	I_II	G2	G1_G2	Yes	Low	Low
MB-5243	MB-5243	38.4333333333333	1	0.120188533369885	0.23095979740353292	LumB	62.79	NA	1	NA	NA	G1	G1_G2	Yes	High	High
MB-5244	MB-5244	216.866666666667	1	-0.182853828665898	-0.35138030258814984	LumB	69.2	2	3	II	I_II	G3	G3	Yes	Low	Low
MB-5251	MB-5251	112.466666666667	1	-0.314145715912625	-0.6036768139858791	LumA	76.77	2	NA	II	I_II	NA	NA	Yes	Low	Low
MB-5253	MB-5253	102.066666666667	1	-0.410558866439022	-0.7889487454111813	LumA	69.59	2	2	II	I_II	G2	G1_G2	Yes	Low	Low
MB-5255	MB-5255	53.5666666666667	0	-0.350711489354097	-0.6739432810868241	claudin-low	58.7	1	3	I	I_II	G3	G3	Yes	Low	Low
MB-5256	MB-5256	108.066666666667	1	-0.475042388048367	-0.9128632376608417	LumA	70.31	2	2	II	I_II	G2	G1_G2	Yes	Low	Low
MB-5258	MB-5258	101.066666666667	1	0.45008652864422	0.8649069137886256	Basal	72.77	2	3	II	I_II	G3	G3	Yes	High	High
MB-5259	MB-5259	46.1666666666667	1	-0.00394900410157879	-0.007588587377461855	Her2	41.28	2	3	II	I_II	G3	G3	Yes	High	High
MB-5260	MB-5260	202.1	1	-0.186277826926736	-0.3579600146660022	LumB	72.23	1	3	I	I_II	G3	G3	Yes	Low	Low
MB-5261	MB-5261	116.466666666667	1	-0.193338729872485	-0.3715285695697998	LumB	66.12	1	2	I	I_II	G2	G1_G2	Yes	Low	Low
MB-5264	MB-5264	199.3	0	-0.399180397347536	-0.7670833574041217	LumA	46.4	1	3	I	I_II	G3	G3	Yes	Low	Low
MB-5266	MB-5266	83.6333333333333	1	0.279642164643035	0.53737320758108	LumB	76.83	2	3	II	I_II	G3	G3	Yes	High	High
MB-5267	MB-5267	71.0666666666667	1	-0.233759756105621	-0.44920346723176896	LumA	52.77	1	2	I	I_II	G2	G1_G2	Yes	Low	Low
MB-5268	MB-5268	186.133333333333	0	-0.681596526346723	-1.3097871421021532	LumA	47.98	2	2	II	I_II	G2	G1_G2	Yes	Low	Low
MB-5270	MB-5270	187.833333333333	1	-0.141764276680215	-0.27242073518241966	LumA	67.1	2	3	II	I_II	G3	G3	Yes	Low	Low
MB-5271	MB-5271	167.5	0	-0.41867545445084	-0.8045459531501945	LumB	58.25	2	2	II	I_II	G2	G1_G2	Yes	Low	Low
MB-5272	MB-5272	201.933333333333	1	-0.417213306944427	-0.8017362234498083	claudin-low	40.71	1	3	I	I_II	G3	G3	Yes	Low	Low
MB-5273	MB-5273	60.8666666666667	1	-0.563901332222772	-1.0836186597346975	LumB	60.33	1	3	I	I_II	G3	G3	Yes	Low	Low
MB-5275	MB-5275	75.9666666666667	1	0.827372512286017	1.5899169617682591	Her2	72.19	NA	2	NA	NA	G2	G1_G2	No	High	High
MB-5277	MB-5277	221.066666666667	1	-0.350080344688309	-0.6727304445536242	Normal	35.78	NA	2	NA	NA	G2	G1_G2	No	Low	Low
MB-5278	MB-5278	99.9666666666667	1	-0.380716222357949	-0.7316017520025957	Normal	47.92	1	NA	I	I_II	NA	NA	No	Low	Low
MB-5279	MB-5279	68.7666666666667	1	0.271825035481402	0.522351453701351	LumA	66.55	2	3	II	I_II	G3	G3	No	High	High
MB-5280	MB-5280	77.8666666666667	1	-0.116283172206264	-0.22345507629705563	Normal	45.85	NA	3	NA	NA	G3	G3	No	High	High
MB-5281	MB-5281	79.3	0	-0.478853914573221	-0.9201876418223376	LumA	55.72	1	3	I	I_II	G3	G3	Yes	Low	Low
MB-5284	MB-5284	65.3333333333333	1	-0.0555547990320393	-0.10675664948623764	LumA	68.18	2	3	II	I_II	G3	G3	Yes	High	High
MB-5287	MB-5287	124	1	0.16438348625266	0.3158868455825065	LumA	69.46	1	2	I	I_II	G2	G1_G2	Yes	High	High
MB-5288	MB-5288	128.4	1	-0.551735567257723	-1.060240367872699	LumB	70.1	2	2	II	I_II	G2	G1_G2	Yes	Low	Low
MB-5289	MB-5289	87	1	-0.358590604422018	-0.6890841499266641	LumA	65.45	2	3	II	I_II	G3	G3	Yes	Low	Low
MB-5290	MB-5290	36.9333333333333	1	0.0393025841090116	0.07552564798604226	LumA	69.42	2	2	II	I_II	G2	G1_G2	No	High	High
MB-5291	MB-5291	153.533333333333	0	-0.340895060259878	-0.6550795807715073	LumB	67.25	1	2	I	I_II	G2	G1_G2	Yes	Low	Low
MB-5292	MB-5292	48.4333333333333	1	0.0687265061362771	0.1320680058940169	LumB	82.06	NA	2	NA	NA	G2	G1_G2	No	High	High
MB-5293	MB-5293	208.966666666667	1	-0.0719629137227049	-0.1382872351292737	LumA	70.86	2	2	II	I_II	G2	G1_G2	Yes	High	High
MB-5294	MB-5294	195.933333333333	0	-0.0434514628646508	-0.08349832366472192	Basal	31.71	3	3	III	III_IV	G3	G3	Yes	High	High
MB-5295	MB-5295	75.7	1	-0.0991997863146494	-0.19062685854727235	Basal	60.51	2	2	II	I_II	G2	G1_G2	Yes	High	High
MB-5296	MB-5296	13.8	1	-0.194394636728044	-0.37355764860587043	claudin-low	78.93	3	3	III	III_IV	G3	G3	Yes	Low	Low
MB-5298	MB-5298	84.9	1	0.266295263298342	0.5117251898866764	Basal	49.63	2	3	II	I_II	G3	G3	Yes	High	High
MB-5299	MB-5299	16.7	1	0.569044098457823	1.0935012351721205	Basal	53.35	2	3	II	I_II	G3	G3	Yes	High	High
MB-5300	MB-5300	190.166666666667	0	-0.327979865755551	-0.6302611507390297	LumA	55.53	1	1	I	I_II	G1	G1_G2	Yes	Low	Low
MB-5301	MB-5301	241.233333333333	0	-0.11549584631053	-0.2219421147501362	Her2	64.46	1	2	I	I_II	G2	G1_G2	Yes	High	High
MB-5302	MB-5302	191.1	0	-0.132603853935495	-0.2548176467518443	Normal	52.81	2	1	II	I_II	G1	G1_G2	Yes	High	High
MB-5305	MB-5305	149.433333333333	1	-0.0208197810772819	-0.04000824608447871	LumA	61.88	2	2	II	I_II	G2	G1_G2	Yes	High	High
MB-5306	MB-5306	159.733333333333	0	0.186859276506264	0.35907735484249687	LumA	58.26	1	3	I	I_II	G3	G3	No	High	High
MB-5308	MB-5308	104.766666666667	1	-0.388389307640361	-0.7463467045583605	Normal	67.62	2	3	II	I_II	G3	G3	Yes	Low	Low
MB-5310	MB-5310	153.3	1	0.00996608923845145	0.019151294111681157	LumA	71.4	2	2	II	I_II	G2	G1_G2	Yes	High	High
MB-5311	MB-5311	57.6666666666667	1	-0.593656293948206	-1.1407971587076955	claudin-low	73.01	2	2	II	I_II	G2	G1_G2	Yes	Low	Low
MB-5312	MB-5312	37.9	1	0.872998284357011	1.6775935377147038	Her2	50.6	3	3	III	III_IV	G3	G3	Yes	High	High
MB-5313	MB-5313	46.5333333333333	1	-0.351942228920079	-0.6763083266768299	Her2	79.12	2	NA	II	I_II	NA	NA	Yes	Low	Low
MB-5315	MB-5315	43.0333333333333	1	1.20562078343192	2.3167761855449567	Her2	52.13	3	3	III	III_IV	G3	G3	Yes	High	High
MB-5317	MB-5317	53.6333333333333	1	-0.38191601411293	-0.7339073268597582	LumB	69.7	2	2	II	I_II	G2	G1_G2	Yes	Low	Low
MB-5318	MB-5318	14.1666666666667	1	0.145756873001893	0.280093091369103	LumB	60.96	1	3	I	I_II	G3	G3	Yes	High	High
MB-5322	MB-5322	102.3	1	-0.245919228718183	-0.47256966742066986	LumA	66.58	2	2	II	I_II	G2	G1_G2	Yes	Low	Low
MB-5323	MB-5323	226.066666666667	0	-0.458471787263063	-0.8810204112869607	claudin-low	31.26	1	3	I	I_II	G3	G3	No	Low	Low
MB-5324	MB-5324	190.1	1	-0.0560170240403056	-0.10764488225912196	LumA	64.01	1	2	I	I_II	G2	G1_G2	No	High	High
MB-5325	MB-5325	204.233333333333	0	0.0992811237306415	0.19078316025586414	claudin-low	43.04	NA	3	NA	NA	G3	G3	Yes	High	High
MB-5326	MB-5326	96.2	1	-0.00119350550452239	-0.0022934949100024997	Normal	79.26	2	1	II	I_II	G1	G1_G2	Yes	High	High
MB-5327	MB-5327	163.533333333333	0	1.21518680241627	2.335158686309688	Her2	66.94	2	2	II	I_II	G2	G1_G2	Yes	High	High
MB-5328	MB-5328	14.2	1	0.237477365690803	0.45634739629509	LumB	74.57	2	2	II	I_II	G2	G1_G2	Yes	High	High
MB-5329	MB-5329	45.7333333333333	1	0.326779868427028	0.6279551808423216	LumA	64.64	3	3	III	III_IV	G3	G3	Yes	High	High
MB-5330	MB-5330	114.533333333333	1	0.240939123018814	0.4629996679280007	LumA	70.49	NA	2	NA	NA	G2	G1_G2	Yes	High	High
MB-5331	MB-5331	124.133333333333	1	0.0329166109966029	0.06325406920134033	LumA	54.69	2	2	II	I_II	G2	G1_G2	No	High	High
MB-5332	MB-5332	98.8333333333333	1	0.318019796199942	0.6111214243259528	Her2	68.93	2	2	II	I_II	G2	G1_G2	Yes	High	High
MB-5334	MB-5334	85.4	1	-0.462445750808771	-0.8886569618768668	LumA	78.44	1	3	I	I_II	G3	G3	Yes	Low	Low
MB-5335	MB-5335	25.2333333333333	1	1.45433908262435	2.7947246751504418	Basal	41.81	2	3	II	I_II	G3	G3	No	High	High
MB-5338	MB-5338	51.6666666666667	1	0.403360697396543	0.7751164136810739	LumB	61.24	2	2	II	I_II	G2	G1_G2	Yes	High	High
MB-5339	MB-5339	195.866666666667	0	-0.432334532020203	-0.8307938629938941	NC	71.78	2	3	II	I_II	G3	G3	Yes	Low	Low
MB-5341	MB-5341	250.833333333333	0	-0.427660789975466	-0.8218125859493796	LumB	56.37	1	2	I	I_II	G2	G1_G2	Yes	Low	Low
MB-5345	MB-5345	216.033333333333	1	-0.428285623502552	-0.8230132947090296	Normal	76.87	2	1	II	I_II	G1	G1_G2	Yes	Low	Low
MB-5346	MB-5346	194.3	0	0.742406256265047	1.4266419077633403	Basal	52.09	NA	3	NA	NA	G3	G3	Yes	High	High
MB-5347	MB-5347	211.9	1	-0.26901321666986	-0.5169481337269689	LumB	56.89	2	3	II	I_II	G3	G3	Yes	Low	Low
MB-5348	MB-5348	169.666666666667	0	-0.0102536654827907	-0.01970391381065248	claudin-low	41.27	2	3	II	I_II	G3	G3	Yes	High	High
MB-5349	MB-5349	191	1	-0.37284975393051	-0.7164851855270634	LumA	72.88	1	2	I	I_II	G2	G1_G2	No	Low	Low
MB-5350	MB-5350	53.6333333333333	1	-0.184559748457858	-0.35465847629150316	claudin-low	66.7	2	3	II	I_II	G3	G3	Yes	Low	Low
MB-5351	MB-5351	202.1	0	-0.300030387146373	-0.5765521509191885	Normal	47.35	1	3	I	I_II	G3	G3	No	Low	Low
MB-5358	MB-5358	28.8333333333333	1	-0.500386165877095	-0.961565003367135	LumA	72.88	3	2	III	III_IV	G2	G1_G2	Yes	Low	Low
MB-5360	MB-5360	161.133333333333	1	-0.420068941297961	-0.8072237413790024	LumA	66.39	3	2	III	III_IV	G2	G1_G2	Yes	Low	Low
MB-5361	MB-5361	15.3666666666667	1	0.195156819118153	0.3750222932393344	LumA	76.01	2	2	II	I_II	G2	G1_G2	Yes	High	High
MB-5364	MB-5364	125.766666666667	1	-0.493269170211596	-0.9478886581207313	Normal	56.89	1	3	I	I_II	G3	G3	Yes	Low	Low
MB-5365	MB-5365	23.0333333333333	1	-0.461127268870945	-0.8861233065213818	LumA	79.29	2	2	II	I_II	G2	G1_G2	Yes	Low	Low
MB-5366	MB-5366	243.166666666667	0	-0.265432920617751	-0.5100680726458096	Her2	75.56	2	3	II	I_II	G3	G3	Yes	Low	Low
MB-5368	MB-5368	100.133333333333	1	-0.642381513395208	-1.2344297748682487	Normal	77.15	2	3	II	I_II	G3	G3	Yes	Low	Low
MB-5369	MB-5369	39.3	1	-0.133728891326638	-0.25697957019532397	LumA	66.18	2	2	II	I_II	G2	G1_G2	Yes	High	High
MB-5370	MB-5370	119.3	1	-0.500273678802631	-0.9613488430463433	LumB	62.55	2	3	II	I_II	G3	G3	Yes	Low	Low
MB-5373	MB-5373	2.53333333333333	0	-0.333097277087044	-0.6400950030310348	LumB	67.13	2	3	II	I_II	G3	G3	Yes	Low	Low
MB-5377	MB-5377	102	1	-0.385652694885264	-0.7410879039908889	LumB	35.14	2	3	II	I_II	G3	G3	Yes	Low	Low
MB-5378	MB-5378	12.2666666666667	1	1.28040786001636	2.4604904615415446	Basal	57.99	3	3	III	III_IV	G3	G3	Yes	High	High
MB-5381	MB-5381	201.833333333333	1	0.302111249306566	0.580550831071677	Her2	44	2	3	II	I_II	G3	G3	Yes	High	High
MB-5382	MB-5382	116.233333333333	1	0.076468257988153	0.14694491127861745	LumA	69.27	2	2	II	I_II	G2	G1_G2	Yes	High	High
MB-5383	MB-5383	113.666666666667	1	0.363758244876128	0.6990145248041281	LumA	83.9	NA	2	NA	NA	G2	G1_G2	Yes	High	High
MB-5384	MB-5384	71.1666666666667	1	-0.051736889117423	-0.09941997871024112	LumA	61.05	NA	2	NA	NA	G2	G1_G2	Yes	High	High
MB-5385	MB-5385	148.8	1	-0.311908752854819	-0.5993781631899662	LumA	83.32	1	1	I	I_II	G1	G1_G2	Yes	Low	Low
MB-5386	MB-5386	192.2	0	-0.282016412830219	-0.5419356717773118	LumB	65.86	1	2	I	I_II	G2	G1_G2	Yes	Low	Low
MB-5387	MB-5387	45.6333333333333	1	0.0945514838964085	0.18169446745565862	Basal	45.33	2	3	II	I_II	G3	G3	Yes	High	High
MB-5388	MB-5388	146.933333333333	1	-0.412689450778504	-0.7930429739835818	LumA	69.8	1	2	I	I_II	G2	G1_G2	Yes	Low	Low
MB-5389	MB-5389	124.766666666667	1	-0.564726058423897	-1.0852034914235826	LumA	64.76	2	2	II	I_II	G2	G1_G2	Yes	Low	Low
MB-5390	MB-5390	30.9333333333333	1	0.798485822720099	1.5344069743947477	Basal	37.27	3	3	III	III_IV	G3	G3	Yes	High	High
MB-5392	MB-5392	237.266666666667	0	0.0299050040385174	0.05746682716255212	claudin-low	57.34	1	3	I	I_II	G3	G3	Yes	High	High
MB-5393	MB-5393	154	1	-0.0724064893291816	-0.13913963035644336	LumB	82.72	2	2	II	I_II	G2	G1_G2	No	High	High
MB-5394	MB-5394	193.6	0	-0.893392906575656	-1.7167847790392283	Her2	72.18	3	2	III	III_IV	G2	G1_G2	Yes	Low	Low
MB-5395	MB-5395	165.166666666667	0	-0.377323278442188	-0.7250817153783526	LumA	71.51	1	3	I	I_II	G3	G3	Yes	Low	Low
MB-5396	MB-5396	165.666666666667	0	-0.51053354498153	-0.9810646723989929	LumB	61.84	1	3	I	I_II	G3	G3	Yes	Low	Low
MB-5397	MB-5397	172.866666666667	1	1.06752415057932	2.051403362934757	LumA	61.16	NA	3	NA	NA	G3	G3	Yes	High	High
MB-5398	MB-5398	213	0	-0.00810422162068976	-0.015573443914715721	LumA	71.01	2	2	II	I_II	G2	G1_G2	Yes	High	High
MB-5399	MB-5399	106.8	1	-0.274611898809622	-0.5277068180745575	LumA	73.1	2	NA	II	I_II	NA	NA	Yes	Low	Low
MB-5401	MB-5401	70.1666666666667	0	-0.124237218967232	-0.23873993731451856	LumA	75.42	1	2	I	I_II	G2	G1_G2	Yes	High	High
MB-5402	MB-5402	107.766666666667	1	-0.198056208684977	-0.3805938931929402	LumA	81.76	1	2	I	I_II	G2	G1_G2	No	Low	Low
MB-5403	MB-5403	95.7333333333333	1	-0.456834480987065	-0.877874088462401	LumA	85.94	2	2	II	I_II	G2	G1_G2	Yes	Low	Low
MB-5404	MB-5404	74.7333333333333	1	-0.16585806441085	-0.3187204625934	LumA	81.57	2	2	II	I_II	G2	G1_G2	Yes	Low	Low
MB-5405	MB-5405	117.6	0	-0.755434241404136	-1.451677081451999	claudin-low	64.43	2	3	II	I_II	G3	G3	Yes	Low	Low
MB-5406	MB-5406	97.4333333333333	1	-0.709427092192717	-1.3632676337030853	LumB	80.48	2	NA	II	I_II	NA	NA	Yes	Low	Low
MB-5407	MB-5407	205.6	0	-0.353829361799007	-0.6799347277582826	LumA	36.03	1	3	I	I_II	G3	G3	Yes	Low	Low
MB-5408	MB-5408	101.4	0	-0.326561221562271	-0.6275350190001617	claudin-low	65.48	1	2	I	I_II	G2	G1_G2	Yes	Low	Low
MB-5409	MB-5409	198.133333333333	0	0.0669205094494551	0.12859751984010875	Her2	51.62	2	3	II	I_II	G3	G3	Yes	High	High
MB-5410	MB-5410	202.766666666667	0	-0.822254713082595	-1.580082364123768	LumA	66.45	2	3	II	I_II	G3	G3	Yes	Low	Low
MB-5411	MB-5411	26	1	1.16887977340154	2.2461729757786584	Her2	43.61	2	3	II	I_II	G3	G3	Yes	High	High
MB-5412	MB-5412	220.233333333333	0	-0.675898028568351	-1.2988366474460047	LumA	51.87	1	2	I	I_II	G2	G1_G2	Yes	Low	Low
MB-5413	MB-5413	157.833333333333	1	-0.281135160969363	-0.540242217788499	LumA	71.38	1	2	I	I_II	G2	G1_G2	Yes	Low	Low
MB-5414	MB-5414	140.6	1	0.665944394402726	1.279709287573439	LumB	61.14	2	3	II	I_II	G3	G3	Yes	High	High
MB-5417	MB-5417	107.066666666667	0	-0.0565541887705705	-0.10867712263843081	Her2	45.8	3	3	III	III_IV	G3	G3	Yes	High	High
MB-5418	MB-5418	207.166666666667	0	-0.368113346234511	-0.7073834872933236	LumB	64.15	2	3	II	I_II	G3	G3	Yes	Low	Low
MB-5420	MB-5420	193.9	0	-0.190345460221946	-0.36577656534211656	Basal	71.49	1	3	I	I_II	G3	G3	Yes	Low	Low
MB-5421	MB-5421	194.566666666667	0	0.112559197347577	0.21629891543226457	Basal	68	1	3	I	I_II	G3	G3	Yes	High	High
MB-5422	MB-5422	46.0666666666667	1	-0.448942783782739	-0.8627090412122458	LumA	47.14	2	1	II	I_II	G1	G1_G2	No	Low	Low
MB-5424	MB-5424	83.5333333333333	1	-0.520518484758535	-1.0002521905700181	LumA	66.42	1	2	I	I_II	G2	G1_G2	No	Low	Low
MB-5425	MB-5425	49.4666666666667	1	-0.270662964325623	-0.5201183644774295	LumA	67.59	2	2	II	I_II	G2	G1_G2	Yes	Low	Low
MB-5426	MB-5426	34.6333333333333	1	0.782277334077076	1.503259999319436	Basal	53.69	2	3	II	I_II	G3	G3	Yes	High	High
MB-5427	MB-5427	155.733333333333	1	0.484615235533672	0.9312588603861535	Basal	83.68	2	2	II	I_II	G2	G1_G2	Yes	High	High
MB-5428	MB-5428	150.466666666667	0	-0.0958882159253754	-0.1842631930232041	LumA	55.36	1	2	I	I_II	G2	G1_G2	Yes	High	High
MB-5429	MB-5429	30.7	1	-0.190608125510877	-0.36628131500679334	LumA	86.04	1	2	I	I_II	G2	G1_G2	No	Low	Low
MB-5431	MB-5431	15.8666666666667	1	0.560477143408341	1.0770385814803223	claudin-low	49.91	1	2	I	I_II	G2	G1_G2	Yes	High	High
MB-5432	MB-5432	98.5	1	-0.165220657343333	-0.3174955919418525	LumA	61	2	2	II	I_II	G2	G1_G2	Yes	Low	Low
MB-5433	MB-5433	176.366666666667	1	-0.529397356094719	-1.0173142369023926	LumA	69.37	2	2	II	I_II	G2	G1_G2	Yes	Low	Low
MB-5434	MB-5434	45.1666666666667	1	0.130698141231239	0.25115554182599614	LumB	71.07	3	3	III	III_IV	G3	G3	Yes	High	High
MB-5435	MB-5435	104	1	-0.52022505360732	-0.9996883198134965	LumB	77.09	2	NA	II	I_II	NA	NA	Yes	Low	Low
MB-5440	MB-5440	196.633333333333	0	0.210996671030391	0.40546087906759865	claudin-low	49.05	2	3	II	I_II	G3	G3	Yes	High	High
MB-5441	MB-5441	9.7	1	-0.403760345472856	-0.7758843957518251	Her2	90.08	3	3	III	III_IV	G3	G3	Yes	Low	Low
MB-5442	MB-5442	205.8	0	0.216051758846542	0.41517496763445233	Basal	44.93	2	3	II	I_II	G3	G3	Yes	High	High
MB-5444	MB-5444	240.433333333333	0	-0.394487931319502	-0.7580660994946475	LumA	49.58	NA	1	NA	NA	G1	G1_G2	Yes	Low	Low
MB-5446	MB-5446	162.833333333333	1	1.3315387095415	2.558745846779117	Her2	51.25	2	3	II	I_II	G3	G3	Yes	High	High
MB-5447	MB-5447	148.866666666667	1	-0.130760677417621	-0.251275714229571	LumB	68.1	3	NA	III	III_IV	NA	NA	Yes	High	High
MB-5450	MB-5450	190.2	0	0.336958723711429	0.6475153359450562	claudin-low	38.92	1	3	I	I_II	G3	G3	Yes	High	High
MB-5451	MB-5451	189.9	0	-0.319456867783724	-0.6138829669834643	LumA	43.44	1	2	I	I_II	G2	G1_G2	Yes	Low	Low
MB-5452	MB-5452	16.1666666666667	1	-0.0178203788445431	-0.03424445720560856	LumA	66.2	2	2	II	I_II	G2	G1_G2	Yes	High	High
MB-5453	MB-5453	57.3	1	-0.228086093392029	-0.4383006967750032	Normal	36.99	2	3	II	I_II	G3	G3	Yes	Low	Low
MB-5454	MB-5454	50.6666666666667	1	0.00244327462607811	0.0046951085666678246	LumB	55.57	2	3	II	I_II	G3	G3	Yes	High	High
MB-5455	MB-5455	61.8	1	-0.548080214212798	-1.0532160738321346	LumA	73.24	2	2	II	I_II	G2	G1_G2	Yes	Low	Low
MB-5457	MB-5457	164.566666666667	1	-0.282391203816998	-0.5426558873249029	LumA	52.57	1	2	I	I_II	G2	G1_G2	Yes	Low	Low
MB-5458	MB-5458	183.433333333333	0	0.174499739487959	0.3353267017168432	Basal	54.96	2	3	II	I_II	G3	G3	Yes	High	High
MB-5459	MB-5459	90.8	1	0.468419304234482	0.9001360160786139	LumB	64.07	2	3	II	I_II	G3	G3	Yes	High	High
MB-5460	MB-5460	218.633333333333	0	-0.149668433246019	-0.2876097249129601	Basal	55.59	1	3	I	I_II	G3	G3	Yes	Low	Low
MB-5463	MB-5463	58.1333333333333	1	-0.513395307903598	-0.9865639672665295	LumB	71.91	2	NA	II	I_II	NA	NA	Yes	Low	Low
MB-5464	MB-5464	116.533333333333	1	-0.276323954455281	-0.5309967827157607	LumA	65.58	2	NA	II	I_II	NA	NA	Yes	Low	Low
MB-5465	MB-5465	18.8	1	0.190814246269225	0.36667740610844773	Basal	69.83	2	3	II	I_II	G3	G3	Yes	High	High
MB-5467	MB-5467	186.1	0	-0.4529168002305	-0.870345693461163	Normal	36.01	1	3	I	I_II	G3	G3	No	Low	Low
MB-5468	MB-5468	99.3666666666667	0	0.62410499181781	1.199308772869111	Basal	48.1	2	3	II	I_II	G3	G3	Yes	High	High
MB-5470	MB-5470	42.0666666666667	1	-0.475804843519331	-0.9143284070589998	Basal	48.07	NA	1	NA	NA	G1	G1_G2	No	Low	Low
MB-5471	MB-5471	185.766666666667	0	0.353685581241237	0.6796584324448942	LumA	67.54	1	3	I	I_II	G3	G3	No	High	High
MB-5472	MB-5472	19.5666666666667	1	-0.378373357487853	-0.7270995954276757	LumA	74.78	NA	2	NA	NA	G2	G1_G2	Yes	Low	Low
MB-5473	MB-5473	125.9	1	-0.209565875394274	-0.40271139655892674	LumA	72.61	2	3	II	I_II	G3	G3	Yes	Low	Low
MB-5474	MB-5474	226.7	0	-0.481934392929456	-0.9261072302981569	claudin-low	46.26	2	3	II	I_II	G3	G3	Yes	Low	Low
MB-5475	MB-5475	2.53333333333333	1	-0.505116377739394	-0.9706547954027046	LumB	73.55	2	2	II	I_II	G2	G1_G2	Yes	Low	Low
MB-5477	MB-5477	110.466666666667	0	-0.355997598755411	-0.6841013113260574	LumB	59.02	2	2	II	I_II	G2	G1_G2	Yes	Low	Low
MB-5478	MB-5478	34.3	1	-0.3372084951043	-0.6479953081077678	LumA	72.23	3	3	III	III_IV	G3	G3	Yes	Low	Low
MB-5481	MB-5481	46.3666666666667	1	0.281247620691278	0.5404583255473784	LumB	57.62	2	3	II	I_II	G3	G3	Yes	High	High
MB-5482	MB-5482	17.6666666666667	1	1.16561807439291	2.2399051453866683	Basal	40.75	2	3	II	I_II	G3	G3	Yes	High	High
MB-5483	MB-5483	42.4333333333333	1	0.207035075465056	0.39784809535595583	Her2	44.5	2	2	II	I_II	G2	G1_G2	Yes	High	High
MB-5484	MB-5484	238.5	0	-0.336633503349941	-0.6468903775842647	LumA	47.3	1	2	I	I_II	G2	G1_G2	Yes	Low	Low
MB-5485	MB-5485	31.8	1	-0.3515361892197	-0.6755280621681624	LumB	80.08	2	3	II	I_II	G3	G3	Yes	Low	Low
MB-5486	MB-5486	123.3	1	-0.277661288164871	-0.5335666645003836	LumB	75.65	2	3	II	I_II	G3	G3	Yes	Low	Low
MB-5489	MB-5489	216.966666666667	0	-0.04046482871781	-0.07775907052524013	LumA	53.6	1	2	I	I_II	G2	G1_G2	No	High	High
MB-5490	MB-5490	51.2	1	0.0455382393350421	0.08750836902690942	LumA	65.31	2	2	II	I_II	G2	G1_G2	No	High	High
MB-5491	MB-5491	65.8333333333333	1	0.428685372892966	0.8237814714696035	LumB	72.25	2	3	II	I_II	G3	G3	No	High	High
MB-5492	MB-5492	23.3666666666667	1	-0.388751850173436	-0.7470433829156167	LumA	74.28	NA	3	NA	NA	G3	G3	Yes	Low	Low
MB-5493	MB-5493	57.2333333333333	1	-0.416251045264551	-0.7998870972777684	LumB	69.84	NA	3	NA	NA	G3	G3	Yes	Low	Low
MB-5495	MB-5495	228.8	0	-0.350855301295447	-0.6742196367083391	LumA	42.64	NA	2	NA	NA	G2	G1_G2	Yes	Low	Low
MB-5497	MB-5497	237.5	0	0.0700698271177139	0.13464939309478874	LumB	69.56	1	2	I	I_II	G2	G1_G2	Yes	High	High
MB-5498	MB-5498	225.166666666667	0	1.31581145863093	2.528523640199384	Her2	64.1	1	3	I	I_II	G3	G3	Yes	High	High
MB-5499	MB-5499	123.733333333333	0	-0.0806545420056042	-0.1549894666237486	LumA	65.5	1	1	I	I_II	G1	G1_G2	No	High	High
MB-5502	MB-5502	189.733333333333	0	0.0543924854242565	0.10452309435542717	LumB	51.62	2	2	II	I_II	G2	G1_G2	Yes	High	High
MB-5505	MB-5505	164.6	1	-0.466788481612402	-0.8970021525407544	LumB	74.26	1	2	I	I_II	G2	G1_G2	Yes	Low	Low
MB-5510	MB-5510	103.1	1	0.82345453741468	1.5823880015825873	LumA	75.73	NA	3	NA	NA	G3	G3	Yes	High	High
MB-5511	MB-5511	158.966666666667	0	-0.44461268328267	-0.8543881215188913	Her2	54.18	1	3	I	I_II	G3	G3	No	Low	Low
MB-5513	MB-5513	36.6333333333333	1	1.71369226487385	3.2931096437394243	Basal	86.55	2	2	II	I_II	G2	G1_G2	Yes	High	High
MB-5514	MB-5514	182.9	0	-0.459315169400586	-0.8826410930787636	LumA	63.45	2	2	II	I_II	G2	G1_G2	Yes	Low	Low
MB-5518	MB-5518	30.8666666666667	1	0.712313807165377	1.368814877575306	LumB	72.39	2	3	II	I_II	G3	G3	Yes	High	High
MB-5519	MB-5519	169.233333333333	1	-0.19039569019516	-0.3658730895621217	LumA	72.61	NA	2	NA	NA	G2	G1_G2	Yes	Low	Low
MB-5520	MB-5520	16.3	1	-0.0853222372285991	-0.16395912381830474	LumA	38.49	2	3	II	I_II	G3	G3	Yes	High	High
MB-5521	MB-5521	124.8	0	-0.381903565621166	-0.7338834052671139	LumB	69.27	2	3	II	I_II	G3	G3	Yes	Low	Low
MB-5525	MB-5525	2	0	-0.27044414629603	-0.5196978737170713	LumB	63.2	2	3	II	I_II	G3	G3	Yes	Low	Low
MB-5526	MB-5526	151.066666666667	0	1.1343197068603	2.1797607670361443	Basal	45.42	1	3	I	I_II	G3	G3	Yes	High	High
MB-5527	MB-5527	180.566666666667	0	-0.325873949305035	-0.6262143251133014	claudin-low	53.48	2	2	II	I_II	G2	G1_G2	Yes	Low	Low
MB-5529	MB-5529	14.8	1	-0.0191388067990693	-0.03677800882430918	Basal	40.21	2	3	II	I_II	G3	G3	Yes	High	High
MB-5530	MB-5530	185.933333333333	0	-0.484358887029033	-0.9307662493438513	Basal	50.61	2	3	II	I_II	G3	G3	Yes	Low	Low
MB-5531	MB-5531	183.966666666667	0	-0.0613782361635675	-0.11794723333295734	claudin-low	66.56	1	2	I	I_II	G2	G1_G2	Yes	High	High
MB-5532	MB-5532	79.8666666666667	1	-0.32574262853134	-0.6259619730923801	LumA	69.66	2	2	II	I_II	G2	G1_G2	Yes	Low	Low
MB-5533	MB-5533	158.033333333333	0	-0.436196044473942	-0.838214322408621	Normal	71.64	2	3	II	I_II	G3	G3	Yes	Low	Low
MB-5534	MB-5534	79.1	1	-0.243169932342745	-0.46728649342669776	claudin-low	80.09	3	2	III	III_IV	G2	G1_G2	Yes	Low	Low
MB-5535	MB-5535	120.133333333333	1	9.99885831460642e-4	0.0019214264671164754	Her2	49.87	2	3	II	I_II	G3	G3	Yes	High	High
MB-5540	MB-5540	48.4333333333333	1	0.107297850693016	0.2061884704227772	LumB	76.53	NA	3	NA	NA	G3	G3	Yes	High	High
MB-5541	MB-5541	200.133333333333	0	-0.403398008415727	-0.7751881122465696	LumA	60.13	1	2	I	I_II	G2	G1_G2	Yes	Low	Low
MB-5543	MB-5543	34.4333333333333	1	0.847498369912599	1.6285917327275026	LumA	79.11	2	3	II	I_II	G3	G3	Yes	High	High
MB-5546	MB-5546	233.266666666667	0	-0.0300798566936717	-0.057802832043197694	Normal	40.96	1	2	I	I_II	G2	G1_G2	No	High	High
MB-5547	MB-5547	98.5666666666667	0	0.586889529051686	1.1277938329680606	Basal	43.08	2	3	II	I_II	G3	G3	Yes	High	High
MB-5548	MB-5548	25.3333333333333	0	0.124137392118961	0.23854810546495975	claudin-low	62.43	NA	3	NA	NA	G3	G3	No	High	High
MB-5549	MB-5549	88.9333333333333	1	0.465082572093358	0.8937239985783076	Her2	54.83	2	2	II	I_II	G2	G1_G2	Yes	High	High
MB-5550	MB-5550	171.3	1	-0.337171016463205	-0.6479232874323211	LumA	84.3	2	2	II	I_II	G2	G1_G2	Yes	Low	Low
MB-5551	MB-5551	182.233333333333	0	1.81710364310773	3.491829690456473	Basal	67.24	2	3	II	I_II	G3	G3	Yes	High	High
MB-5552	MB-5552	34.7	1	-0.236908837887076	-0.45525488719554935	LumB	69.77	NA	NA	NA	NA	NA	NA	Yes	Low	Low
MB-5553	MB-5553	154.5	1	-0.359015739158358	-0.6899011083321063	LumB	70.52	2	2	II	I_II	G2	G1_G2	Yes	Low	Low
MB-5554	MB-5554	229.833333333333	0	-0.428004532049023	-0.8224731364814629	LumA	57.75	2	1	II	I_II	G1	G1_G2	Yes	Low	Low
MB-5556	MB-5556	225.4	0	-0.18492831985289	-0.3553667399863712	LumB	53.56	1	3	I	I_II	G3	G3	Yes	Low	Low
MB-5558	MB-5558	25.0333333333333	0	-0.411614797531505	-0.7909778710220365	Basal	35.13	3	3	III	III_IV	G3	G3	Yes	Low	Low
MB-5559	MB-5559	18.8333333333333	1	0.709777015158029	1.3639400617202122	Basal	42.12	2	3	II	I_II	G3	G3	Yes	High	High
MB-5560	MB-5560	186.6	0	0.168507362010536	0.3238114743540814	Basal	44.05	1	2	I	I_II	G2	G1_G2	Yes	High	High
MB-5562	MB-5562	102.966666666667	1	-0.223737335986532	-0.4299439251165984	LumB	73.93	1	2	I	I_II	G2	G1_G2	Yes	Low	Low
MB-5563	MB-5563	117.666666666667	1	-0.311977504869544	-0.5995102802143341	LumA	76.3	1	2	I	I_II	G2	G1_G2	No	Low	Low
MB-5565	MB-5565	194.1	1	0.304991575247468	0.5860857974874795	claudin-low	64.27	2	3	II	I_II	G3	G3	Yes	High	High
MB-5566	MB-5566	234.4	0	0.225836765701222	0.4339782855332905	Basal	38.44	NA	3	NA	NA	G3	G3	Yes	High	High
MB-5567	MB-5567	178.566666666667	1	-0.0624717508113026	-0.1200485812271149	LumA	74.95	1	2	I	I_II	G2	G1_G2	Yes	High	High
MB-5571	MB-5571	153.866666666667	1	-0.182997554268632	-0.3516564922974209	LumA	78.84	2	2	II	I_II	G2	G1_G2	Yes	Low	Low
MB-5572	MB-5572	178.633333333333	0	-0.538876442676926	-1.035529684376566	claudin-low	47.88	1	3	I	I_II	G3	G3	Yes	Low	Low
MB-5575	MB-5575	117.666666666667	1	1.1585637898361	2.226349308682566	LumB	52.63	1	2	I	I_II	G2	G1_G2	Yes	High	High
MB-5576	MB-5576	194	0	0.046669357755966	0.08968197805608363	LumB	67.79	1	3	I	I_II	G3	G3	Yes	High	High
MB-5577	MB-5577	55.4	1	-0.367394771204518	-0.7060026405628317	claudin-low	68.64	3	3	III	III_IV	G3	G3	Yes	Low	Low
MB-5579	MB-5579	90.6	1	-0.321937614880321	-0.618650084367917	LumA	68.82	2	3	II	I_II	G3	G3	Yes	Low	Low
MB-5580	MB-5580	71.6333333333333	1	-0.40078005899367	-0.770157340581604	LumA	75.28	2	2	II	I_II	G2	G1_G2	Yes	Low	Low
MB-5582	MB-5582	222.333333333333	0	-0.361546176534503	-0.6947637128364659	LumA	46.43	1	2	I	I_II	G2	G1_G2	Yes	Low	Low
MB-5583	MB-5583	111.366666666667	0	-0.158535141596635	-0.30464839829448925	LumA	50.75	1	2	I	I_II	G2	G1_G2	Yes	Low	Low
MB-5584	MB-5584	91.1	1	1.54104817280822	2.9613488392067535	Her2	69.55	1	3	I	I_II	G3	G3	Yes	High	High
MB-5585	MB-5585	53.9	1	0.511076950043353	0.9821089044855966	LumA	75.88	2	2	II	I_II	G2	G1_G2	Yes	High	High
MB-5588	MB-5588	81.1333333333333	1	-0.508746436989445	-0.9776304837271007	claudin-low	66.55	2	3	II	I_II	G3	G3	Yes	Low	Low
MB-5589	MB-5589	185.133333333333	0	-0.624954651635036	-1.2009415181381171	LumA	70.86	NA	2	NA	NA	G2	G1_G2	Yes	Low	Low
MB-5590	MB-5590	17.8333333333333	0	-0.127817697452365	-0.24562034896734292	LumB	64.93	2	3	II	I_II	G3	G3	Yes	High	High
MB-5591	MB-5591	155.366666666667	1	-0.338933189077515	-0.6513095591387787	LumA	46.28	NA	2	NA	NA	G2	G1_G2	Yes	Low	Low
MB-5592	MB-5592	26.3333333333333	1	-0.287040135167323	-0.5515894870012513	LumB	66.01	NA	2	NA	NA	G2	G1_G2	Yes	Low	Low
MB-5593	MB-5593	92.5	1	0.127655455461305	0.24530857731712855	Her2	40.53	NA	3	NA	NA	G3	G3	Yes	High	High
MB-5596	MB-5596	167.933333333333	1	-0.342713361813688	-0.6585737124221038	LumA	54.27	NA	2	NA	NA	G2	G1_G2	Yes	Low	Low
MB-5597	MB-5597	32.7333333333333	1	-0.1023490852849	-0.1966786958710023	LumA	75.38	2	2	II	I_II	G2	G1_G2	Yes	High	High
MB-5599	MB-5599	224.866666666667	0	0.0410394623542089	0.07886331287284822	LumA	62.88	NA	2	NA	NA	G2	G1_G2	Yes	High	High
MB-5601	MB-5601	214.8	1	-0.269350946171097	-0.5175971302243539	LumA	61.73	NA	2	NA	NA	G2	G1_G2	Yes	Low	Low
MB-5602	MB-5602	224.433333333333	0	0.0451072795566274	0.08668021695348815	Basal	39.7	NA	3	NA	NA	G3	G3	Yes	High	High
MB-5603	MB-5603	171.633333333333	1	-0.430803707706253	-0.8278521607907213	LumA	70.79	NA	2	NA	NA	G2	G1_G2	Yes	Low	Low
MB-5604	MB-5604	145.633333333333	0	0.0345538717737065	0.06640030459313809	LumB	66.88	2	2	II	I_II	G2	G1_G2	Yes	High	High
MB-5605	MB-5605	123.7	0	0.0570104342516034	0.10955386487757048	LumB	40.37	2	2	II	I_II	G2	G1_G2	Yes	High	High
MB-5613	MB-5613	212.366666666667	1	1.10810119615962	2.1293780745290682	LumB	80.21	3	2	III	III_IV	G2	G1_G2	Yes	High	High
MB-5614	MB-5614	116.433333333333	1	-0.197112752845847	-0.3787809051868877	LumA	62.87	1	3	I	I_II	G3	G3	Yes	Low	Low
MB-5616	MB-5616	180.633333333333	0	-0.0796175027446217	-0.152996644422658	claudin-low	41.53	2	3	II	I_II	G3	G3	Yes	High	High
MB-5617	MB-5617	128.2	1	-0.204929502114127	-0.39380192904612815	LumA	81.63	2	2	II	I_II	G2	G1_G2	Yes	Low	Low
MB-5620	MB-5620	42.0666666666667	1	0.00900388707202709	0.01730228230341914	LumA	79.42	NA	2	NA	NA	G2	G1_G2	Yes	High	High
MB-5622	MB-5622	182.933333333333	0	-0.25424853644897	-0.4885756471266861	LumB	62.89	2	3	II	I_II	G3	G3	Yes	Low	Low
MB-5623	MB-5623	137.8	1	-0.0871091580150941	-0.16739295274735014	LumB	44.99	1	2	I	I_II	G2	G1_G2	Yes	High	High
MB-5624	MB-5624	136	0	-0.627516566553358	-1.2058646113310405	Basal	55.43	NA	3	NA	NA	G3	G3	Yes	Low	Low
MB-5625	MB-5625	32.3	1	0.244906892494672	0.4706243157092315	Basal	45.51	NA	3	NA	NA	G3	G3	Yes	High	High
MB-5626	MB-5626	82.9666666666667	0	-0.241701521718112	-0.464464728231122	LumA	73.75	2	2	II	I_II	G2	G1_G2	Yes	Low	Low
MB-5628	MB-5628	42.6	1	-0.395250250486604	-0.7595310069650537	LumB	65.06	NA	3	NA	NA	G3	G3	Yes	Low	Low
MB-5629	MB-5629	103.8	1	-0.330741523536056	-0.6355680789758555	LumA	71.36	NA	2	NA	NA	G2	G1_G2	Yes	Low	Low
MB-5632	MB-5632	38.1666666666667	1	0.0478941044392335	0.09203550744783996	LumB	78.55	2	2	II	I_II	G2	G1_G2	Yes	High	High
MB-5633	MB-5633	35.0333333333333	1	-0.284446972463964	-0.5466063466316204	claudin-low	62.7	3	3	III	III_IV	G3	G3	Yes	Low	Low
MB-5634	MB-5634	62.9	1	0.558209076101465	1.0726801593329987	Basal	55.53	2	3	II	I_II	G3	G3	No	High	High
MB-5635	MB-5635	21.0666666666667	1	-0.474198989673808	-0.9112425246672058	LumA	57.2	1	2	I	I_II	G2	G1_G2	Yes	Low	Low
MB-5636	MB-5636	108.3	1	-0.300055419629045	-0.5766002544858461	LumB	68.49	NA	NA	NA	NA	NA	NA	Yes	Low	Low
MB-5638	MB-5638	195.7	1	-0.146181928968443	-0.2809098984069045	LumA	65.14	1	2	I	I_II	G2	G1_G2	Yes	Low	Low
MB-5640	MB-5640	172.3	0	-0.115870883232942	-0.22266280289891782	Normal	58	1	2	I	I_II	G2	G1_G2	No	High	High
MB-5641	MB-5641	181.866666666667	0	0.346943563640284	0.6667026622432976	LumB	78.64	2	3	II	I_II	G3	G3	Yes	High	High
MB-5642	MB-5642	156.8	1	-0.200886643950308	-0.386032987398648	LumA	68.13	3	2	III	III_IV	G2	G1_G2	Yes	Low	Low
MB-5645	MB-5645	22.2333333333333	1	-0.575542236335241	-1.1059883549129854	LumA	71.31	1	2	I	I_II	G2	G1_G2	Yes	Low	Low
MB-5646	MB-5646	167.1	1	-0.196400553145963	-0.377412309583097	LumB	58.4	2	3	II	I_II	G3	G3	Yes	Low	Low
MB-5647	MB-5647	30.8	1	-0.407184757510492	-0.7824649029621478	LumA	65.43	2	3	II	I_II	G3	G3	Yes	Low	Low
MB-5648	MB-5648	199.966666666667	1	-0.272168746425693	-0.5230119444140092	LumA	74.92	2	2	II	I_II	G2	G1_G2	Yes	Low	Low
MB-5651	MB-5651	21	1	0.244388284977672	0.46962773572194066	claudin-low	51.98	2	3	II	I_II	G3	G3	Yes	High	High
MB-5652	MB-5652	104.666666666667	1	-0.0972129034718067	-0.1868087733607658	Normal	68.75	1	3	I	I_II	G3	G3	Yes	High	High
MB-5653	MB-5653	194.6	0	-4.49970188658465e-4	-8.64683349536843e-4	LumB	60.72	2	3	II	I_II	G3	G3	Yes	High	High
MB-5654	MB-5654	173.033333333333	1	-0.146831860969564	-0.28215883754524157	LumB	82.94	NA	2	NA	NA	G2	G1_G2	Yes	Low	Low
MB-5655	MB-5655	191.8	0	0.353360796115633	0.6790343104533367	Basal	67.57	2	3	II	I_II	G3	G3	Yes	High	High
MB-5656	MB-5656	126.4	1	0.130798148430932	0.25134772024711816	Normal	74.76	1	2	I	I_II	G2	G1_G2	No	High	High
MB-6001	MB-6001	135.3	1	-0.250143105980242	-0.48068646366861345	LumA	68.7	NA	2	NA	NA	G2	G1_G2	Yes	Low	Low
MB-6006	MB-6006	63.5666666666667	1	-0.272506296773387	-0.5236605966417303	LumA	86.61	1	1	I	I_II	G1	G1_G2	Yes	Low	Low
MB-6007	MB-6007	70.5333333333333	1	-0.290720326888685	-0.5586615121815244	Her2	70.65	2	2	II	I_II	G2	G1_G2	Yes	Low	Low
MB-6008	MB-6008	69.1	1	-0.869961603674992	-1.6717581128581587	LumB	80.33	NA	3	NA	NA	G3	G3	No	Low	Low
MB-6010	MB-6010	218.233333333333	0	0.736976359019797	1.4162075682092878	LumB	70.28	NA	3	NA	NA	G3	G3	Yes	High	High
MB-6011	MB-6011	211.133333333333	1	-0.214470736641239	-0.4121368028612498	LumB	59.22	NA	NA	NA	NA	NA	NA	No	Low	Low
MB-6012	MB-6012	144.433333333333	1	-0.484271491152134	-0.9305983054189481	LumA	67.46	NA	2	NA	NA	G2	G1_G2	No	Low	Low
MB-6014	MB-6014	191.933333333333	1	-0.209215982882057	-0.4020390270618638	Normal	44.48	NA	1	NA	NA	G1	G1_G2	No	Low	Low
MB-6016	MB-6016	143.533333333333	1	-0.41097741380365	-0.7897530452210538	LumA	87.32	NA	2	NA	NA	G2	G1_G2	No	Low	Low
MB-6017	MB-6017	70.9	1	-0.047219409573176	-0.09073898285265025	LumA	72.19	NA	1	NA	NA	G1	G1_G2	Yes	High	High
MB-6018	MB-6018	143.166666666667	1	0.239420755228877	0.46008190275261024	LumA	65.03	NA	2	NA	NA	G2	G1_G2	No	High	High
MB-6019	MB-6019	13.5333333333333	1	-0.58518953591638	-1.1245270481999219	Normal	67	NA	2	NA	NA	G2	G1_G2	No	Low	Low
MB-6020	MB-6020	48.2666666666667	1	0.0972068277502805	0.1867970979756568	LumB	75.63	NA	2	NA	NA	G2	G1_G2	No	High	High
MB-6021	MB-6021	301.233333333333	0	-0.37145605224487	-0.7138069844547053	LumA	51.94	NA	2	NA	NA	G2	G1_G2	No	Low	Low
MB-6022	MB-6022	52.0666666666667	1	-0.368069566174278	-0.7072993575218868	LumB	90	NA	2	NA	NA	G2	G1_G2	Yes	Low	Low
MB-6023	MB-6023	232.966666666667	0	-0.38996396985321	-0.7493726476784031	Normal	60.28	NA	2	NA	NA	G2	G1_G2	No	Low	Low
MB-6024	MB-6024	252.266666666667	1	-0.075499721388597	-0.14508372693316138	LumA	65.63	NA	2	NA	NA	G2	G1_G2	No	High	High
MB-6026	MB-6026	49.7333333333333	1	0.759795760029416	1.4600583756555507	LumB	87.75	NA	2	NA	NA	G2	G1_G2	No	High	High
MB-6029	MB-6029	278.366666666667	1	-0.146719010126788	-0.2819419781905796	LumA	63.35	NA	3	NA	NA	G3	G3	Yes	Low	Low
MB-6030	MB-6030	145.366666666667	1	0.154479747676021	0.29685536736187923	LumA	66.76	NA	1	NA	NA	G1	G1_G2	Yes	High	High
MB-6036	MB-6036	287.933333333333	0	1.31855462580219	2.5337950360335313	claudin-low	44.65	NA	3	NA	NA	G3	G3	No	High	High
MB-6039	MB-6039	73.1333333333333	1	1.21423086841617	2.333321719697284	Her2	65.96	NA	3	NA	NA	G3	G3	Yes	High	High
MB-6042	MB-6042	263.433333333333	0	-0.504991239241758	-0.9704143235269689	Normal	70.12	NA	2	NA	NA	G2	G1_G2	No	Low	Low
MB-6044	MB-6044	219.1	1	-0.217270084881467	-0.41751615881391174	Her2	70.64	NA	2	NA	NA	G2	G1_G2	No	Low	Low
MB-6047	MB-6047	37.8666666666667	1	0.0489749829400168	0.09411257314253872	Her2	72.94	NA	2	NA	NA	G2	G1_G2	Yes	High	High
MB-6048	MB-6048	168.2	1	-0.0163585656458439	-0.031435369926256056	Her2	58.84	NA	2	NA	NA	G2	G1_G2	Yes	High	High
MB-6049	MB-6049	264.233333333333	0	0.681409100365246	1.3094269757410508	Her2	62.29	NA	2	NA	NA	G2	G1_G2	No	High	High
MB-6050	MB-6050	192.2	0	-0.545649769841998	-1.0485456204723869	LumA	51.07	NA	2	NA	NA	G2	G1_G2	No	Low	Low
MB-6051	MB-6051	186.833333333333	1	-0.239464521363887	-0.46016600576469996	LumA	65.39	NA	2	NA	NA	G2	G1_G2	Yes	Low	Low
MB-6052	MB-6052	255.366666666667	0	-0.0422518026407672	-0.08119300156374804	claudin-low	36.47	NA	3	NA	NA	G3	G3	No	High	High
MB-6053	MB-6053	250.8	0	-0.188315021802399	-0.3618747817620165	LumB	69.39	NA	1	NA	NA	G1	G1_G2	Yes	Low	Low
MB-6055	MB-6055	200.433333333333	0	1.03965621704161	1.997851063863793	claudin-low	33.08	NA	3	NA	NA	G3	G3	Yes	High	High
MB-6058	MB-6058	22.6666666666667	1	1.11505576479052	2.142742292537107	Basal	41.79	NA	2	NA	NA	G2	G1_G2	Yes	High	High
MB-6059	MB-6059	278.466666666667	0	0.0424642713692482	0.08160129121591916	Normal	50.88	NA	2	NA	NA	G2	G1_G2	Yes	High	High
MB-6060	MB-6060	38.0333333333333	1	1.22907700917409	2.3618507446011914	LumB	53.79	NA	3	NA	NA	G3	G3	No	High	High
MB-6062	MB-6062	282.366666666667	0	1.21683626266179	2.338328364759445	claudin-low	31.6	NA	3	NA	NA	G3	G3	Yes	High	High
MB-6063	MB-6063	15.6	1	0.331610319685901	0.6372375974991878	Normal	58.9	NA	3	NA	NA	G3	G3	Yes	High	High
MB-6065	MB-6065	188.533333333333	1	-0.516000888638137	-0.9915709706943495	LumA	76.69	NA	1	NA	NA	G1	G1_G2	Yes	Low	Low
MB-6068	MB-6068	182.6	1	0.325973892162289	0.6264063798910421	Basal	43.75	NA	2	NA	NA	G2	G1_G2	No	High	High
MB-6069	MB-6069	258.133333333333	1	-0.00805414216462635	-0.015477208935369658	LumA	75.55	NA	2	NA	NA	G2	G1_G2	Yes	High	High
MB-6071	MB-6071	57.4	1	-0.0339540746700101	-0.06524770697280928	LumA	72.81	NA	2	NA	NA	G2	G1_G2	Yes	High	High
MB-6075	MB-6075	182.333333333333	1	-0.316301236873496	-0.6078189619134997	LumB	84.04	NA	2	NA	NA	G2	G1_G2	No	Low	Low
MB-6077	MB-6077	170.266666666667	1	0.207354071952911	0.3984610936357558	NC	70.92	NA	2	NA	NA	G2	G1_G2	No	High	High
MB-6079	MB-6079	239.166666666667	1	0.00555474328986292	0.010674249438647572	LumB	68.91	NA	2	NA	NA	G2	G1_G2	Yes	High	High
MB-6080	MB-6080	54.1	1	-0.691537851182727	-1.3288908478024302	LumB	79.04	3	3	III	III_IV	G3	G3	Yes	Low	Low
MB-6082	MB-6082	102.5	1	0.015602351008341	0.029982193199872716	Normal	46.47	NA	2	NA	NA	G2	G1_G2	Yes	High	High
MB-6083	MB-6083	164.033333333333	1	-0.268869545933993	-0.5166720494523855	LumA	73.03	NA	2	NA	NA	G2	G1_G2	Yes	Low	Low
MB-6085	MB-6085	23.9	0	1.20368369585815	2.3130537892310428	Her2	58.38	NA	2	NA	NA	G2	G1_G2	Yes	High	High
MB-6092	MB-6092	2.3	1	-0.325942821891816	-0.6263466738344615	Normal	80.59	NA	2	NA	NA	G2	G1_G2	No	Low	Low
MB-6097	MB-6097	159.7	1	-0.046300517615534	-0.08897319792773072	LumA	68.59	NA	2	NA	NA	G2	G1_G2	Yes	High	High
MB-6098	MB-6098	10.633333333333301	1	1.33772467183096	2.570633075594221	Basal	28.29	NA	3	NA	NA	G3	G3	Yes	High	High
MB-6100	MB-6100	10.0666666666667	1	1.77729503828701	3.4153316498654016	Her2	53.45	3	2	III	III_IV	G2	G1_G2	Yes	High	High
MB-6101	MB-6101	77.5	1	0.72983442476261	1.402483299821447	Normal	82.51	NA	2	NA	NA	G2	G1_G2	No	High	High
MB-6103	MB-6103	239.4	0	0.120863250162514	0.23225636413382802	Normal	66.28	NA	2	NA	NA	G2	G1_G2	Yes	High	High
MB-6105	MB-6105	192.2	1	0.015602252707847	0.029982004301135522	Her2	78.93	NA	1	NA	NA	G1	G1_G2	No	High	High
MB-6107	MB-6107	123.333333333333	1	-0.198968449176525	-0.3823468963555865	Normal	71.38	NA	3	NA	NA	G3	G3	Yes	Low	Low
MB-6108	MB-6108	193.966666666667	0	0.27522397822263	0.5288830179437093	LumA	38.01	1	2	I	I_II	G2	G1_G2	Yes	High	High
MB-6113	MB-6113	124.566666666667	1	0.464732381640965	0.8930510565457391	Her2	39.41	2	2	II	I_II	G2	G1_G2	Yes	High	High
MB-6114	MB-6114	66.8333333333333	0	0.0819231240137004	0.15742723198592312	Her2	70.76	NA	2	NA	NA	G2	G1_G2	Yes	High	High
MB-6116	MB-6116	193.133333333333	0	0.195625534718532	0.37592299863167206	Her2	66.13	NA	2	NA	NA	G2	G1_G2	No	High	High
MB-6118	MB-6118	264.6	0	-0.348874390432846	-0.6704130275529318	LumA	41.11	1	2	I	I_II	G2	G1_G2	Yes	Low	Low
MB-6122	MB-6122	260.2	0	1.26378700925042	2.428551072500479	Basal	54.74	NA	2	NA	NA	G2	G1_G2	Yes	High	High
MB-6124	MB-6124	115.633333333333	1	-0.281166560464691	-0.5403025564986589	LumA	76.99	NA	3	NA	NA	G3	G3	Yes	Low	Low
MB-6125	MB-6125	153.9	1	-0.331585105734691	-0.6371891452142658	Normal	63.27	NA	2	NA	NA	G2	G1_G2	Yes	Low	Low
MB-6131	MB-6131	257.666666666667	0	0.164027423946991	0.3152026199274079	Her2	57.27	NA	2	NA	NA	G2	G1_G2	No	High	High
MB-6133	MB-6133	61.8	1	-0.429210204501789	-0.8247900119571696	LumA	74.6	NA	2	NA	NA	G2	G1_G2	No	Low	Low
MB-6135	MB-6135	78.6	1	0.532009538117012	1.0223339256674866	LumB	69.38	NA	2	NA	NA	G2	G1_G2	Yes	High	High
MB-6138	MB-6138	25.6333333333333	1	0.0206572430092385	0.039695905479155386	LumB	85.85	2	3	II	I_II	G3	G3	Yes	High	High
MB-6141	MB-6141	78.8666666666667	1	-0.143238750927393	-0.2752541525131472	LumB	79.84	NA	3	NA	NA	G3	G3	Yes	Low	Low
MB-6143	MB-6143	255.6	0	1.5607872563929	2.999280367430156	claudin-low	60.6	2	3	II	I_II	G3	G3	Yes	High	High
MB-6144	MB-6144	254.933333333333	0	-0.189514688829576	-0.364180116936511	claudin-low	64.55	NA	2	NA	NA	G2	G1_G2	No	Low	Low
MB-6145	MB-6145	34.3333333333333	1	-0.447949394745372	-0.8608000992825936	LumB	60.41	NA	2	NA	NA	G2	G1_G2	Yes	Low	Low
MB-6146	MB-6146	89.6	1	1.02475374784022	1.9692137956397693	Her2	51.04	NA	3	NA	NA	G3	G3	Yes	High	High
MB-6147	MB-6147	238.066666666667	1	-0.306753791338612	-0.5894721527410153	claudin-low	76.01	NA	1	NA	NA	G1	G1_G2	Yes	Low	Low
MB-6149	MB-6149	74.9333333333333	1	-0.123562413688692	-0.23744320054563905	LumA	70.9	NA	1	NA	NA	G1	G1_G2	No	High	High
MB-6150	MB-6150	77.6666666666667	1	0.262833589930426	0.5050730795953345	LumB	59.47	NA	2	NA	NA	G2	G1_G2	No	High	High
MB-6152	MB-6152	228.9	0	0.668699934742072	1.2850044602547963	Basal	60.62	NA	2	NA	NA	G2	G1_G2	No	High	High
MB-6154	MB-6154	195.3	0	-0.435927331970988	-0.8376979521401607	LumB	71.74	NA	2	NA	NA	G2	G1_G2	No	Low	Low
MB-6156	MB-6156	58.9333333333333	1	0.0267306094552342	0.0513667649579686	Her2	49.5	NA	3	NA	NA	G3	G3	No	High	High
MB-6157	MB-6157	15.8666666666667	1	-0.280910360086395	-0.5398102301027301	Basal	86.29	NA	3	NA	NA	G3	G3	Yes	Low	Low
MB-6160	MB-6160	247.366666666667	0	-0.147262766074792	-0.28298688455616	Her2	46.23	NA	2	NA	NA	G2	G1_G2	Yes	Low	Low
MB-6163	MB-6163	88.6666666666667	1	-0.269225956108162	-0.5173569435875466	LumA	71.62	NA	2	NA	NA	G2	G1_G2	Yes	Low	Low
MB-6164	MB-6164	205.9	0	-0.178105225994867	-0.3422551699311438	LumB	77.45	NA	2	NA	NA	G2	G1_G2	Yes	Low	Low
MB-6167	MB-6167	122.8	1	-0.115608366522124	-0.22215833874875657	LumA	75.02	NA	2	NA	NA	G2	G1_G2	Yes	High	High
MB-6168	MB-6168	225.7	1	-0.18154797259408	-0.3488709096757905	LumA	64.95	NA	2	NA	NA	G2	G1_G2	No	Low	Low
MB-6169	MB-6169	84.7333333333333	1	0.729371944288898	1.401594576134447	Basal	39.17	NA	3	NA	NA	G3	G3	No	High	High
MB-6171	MB-6171	220.3	0	-0.282553641705365	-0.5429680354203659	LumA	70.91	NA	2	NA	NA	G2	G1_G2	Yes	Low	Low
MB-6178	MB-6178	33.1333333333333	1	1.29337969076443	2.4854177263772583	Basal	38.58	NA	3	NA	NA	G3	G3	No	High	High
MB-6179	MB-6179	58.4666666666667	1	-0.324430592210366	-0.6234407039298249	LumA	59.08	NA	1	NA	NA	G1	G1_G2	No	Low	Low
MB-6181	MB-6181	54.9333333333333	1	0.82966537113113	1.5943230244723645	LumA	83.09	NA	1	NA	NA	G1	G1_G2	Yes	High	High
MB-6182	MB-6182	208.8	0	0.0989875379747673	0.19021899240393944	Her2	56.47	NA	3	NA	NA	G3	G3	Yes	High	High
MB-6183	MB-6183	79.1333333333333	1	-0.382972094548866	-0.7359367394558414	LumB	66.24	1	2	I	I_II	G2	G1_G2	No	Low	Low
MB-6184	MB-6184	185.7	1	0.598729835502057	1.1505467088231764	Her2	35.02	NA	3	NA	NA	G3	G3	Yes	High	High
MB-6185	MB-6185	197.733333333333	1	-0.273768500694598	-0.526086105579656	LumA	75.44	NA	1	NA	NA	G1	G1_G2	No	Low	Low
MB-6187	MB-6187	37.7666666666667	1	-0.418881802898055	-0.8049424817892173	claudin-low	70.35	NA	3	NA	NA	G3	G3	Yes	Low	Low
MB-6188	MB-6188	23.7666666666667	0	0.4988801114447	0.9586709001042709	claudin-low	41.92	NA	3	NA	NA	G3	G3	No	High	High
MB-6189	MB-6189	240.2	0	-0.289833178484341	-0.5569567271243377	LumB	56.25	2	2	II	I_II	G2	G1_G2	Yes	Low	Low
MB-6190	MB-6190	24.6333333333333	1	0.0690012035449965	0.13259587703185546	LumA	79.24	NA	2	NA	NA	G2	G1_G2	Yes	High	High
MB-6192	MB-6192	42.6333333333333	1	0.219263342225789	0.4213464935347866	LumB	78.45	NA	2	NA	NA	G2	G1_G2	Yes	High	High
MB-6194	MB-6194	52.4666666666667	1	1.08843769740948	2.091591793589934	Normal	44.51	2	2	II	I_II	G2	G1_G2	Yes	High	High
MB-6195	MB-6195	202.233333333333	0	-0.165608293652934	-0.318240491650847	LumA	66.01	NA	2	NA	NA	G2	G1_G2	Yes	Low	Low
MB-6200	MB-6200	30.0666666666667	1	0.289008155372925	0.5553713248790216	LumA	65.52	NA	3	NA	NA	G3	G3	Yes	High	High
MB-6201	MB-6201	222.7	1	0.105123482931413	0.2020101056185817	LumB	79.2	1	2	I	I_II	G2	G1_G2	Yes	High	High
MB-6204	MB-6204	56.7666666666667	1	0.0550172211284314	0.10572361513408526	Normal	41.08	NA	3	NA	NA	G3	G3	Yes	High	High
MB-6207	MB-6207	118.3	1	-0.0631781270476034	-0.12140598619622801	LumA	80.76	NA	2	NA	NA	G2	G1_G2	No	High	High
MB-6208	MB-6208	221.2	0	-0.578347598030381	-1.1113792665963749	Normal	56.93	2	2	II	I_II	G2	G1_G2	Yes	Low	Low
MB-6211	MB-6211	42.3	1	-0.389058175599576	-0.7476320319021479	LumA	82.1	NA	2	NA	NA	G2	G1_G2	No	Low	Low
MB-6212	MB-6212	224.233333333333	0	-0.315795278610537	-0.6068466893128514	LumA	61.81	1	2	I	I_II	G2	G1_G2	Yes	Low	Low
MB-6213	MB-6213	203.533333333333	1	-0.0646963299870534	-0.12432343458736281	LumA	60.75	NA	2	NA	NA	G2	G1_G2	No	High	High
MB-6214	MB-6214	174.5	1	-0.180785626012456	-0.34740594952438164	LumA	74.43	NA	2	NA	NA	G2	G1_G2	Yes	Low	Low
MB-6217	MB-6217	211.533333333333	1	-0.170663107115851	-0.3279540530079447	LumB	47.51	NA	1	NA	NA	G1	G1_G2	Yes	Low	Low
MB-6218	MB-6218	147.766666666667	1	-0.27766744094886	-0.533578487972255	LumA	49.67	2	3	II	I_II	G3	G3	No	Low	Low
MB-6223	MB-6223	221.933333333333	0	0.212527605598136	0.40840279313952	Basal	58.83	2	3	II	I_II	G3	G3	Yes	High	High
MB-6224	MB-6224	35.4666666666667	1	-0.0451449470255123	-0.0867526004890755	Her2	66.94	2	3	II	I_II	G3	G3	Yes	High	High
MB-6225	MB-6225	117.866666666667	0	-0.00269945637045139	-0.005187399154796177	LumA	68.43	1	2	I	I_II	G2	G1_G2	No	High	High
MB-6226	MB-6226	35.3666666666667	1	0.0851220475649132	0.1635744301801447	Normal	73.37	NA	2	NA	NA	G2	G1_G2	Yes	High	High
MB-6228	MB-6228	200.1	0	-0.297162530920543	-0.5710411468797124	claudin-low	37.33	NA	3	NA	NA	G3	G3	No	Low	Low
MB-6229	MB-6229	0.1	1	-0.22271264097846	-0.42797482419799093	LumA	75.33	1	1	I	I_II	G1	G1_G2	No	Low	Low
MB-6230	MB-6230	74.8	1	-0.496387071161474	-0.9538801595686435	LumA	52.95	NA	2	NA	NA	G2	G1_G2	Yes	Low	Low
MB-6231	MB-6231	72.5666666666667	1	-0.695874147979209	-1.3372236745831254	Normal	77.96	NA	3	NA	NA	G3	G3	No	Low	Low
MB-6232	MB-6232	85	1	-0.23741515854203	-0.4562278561852741	LumA	71.22	2	2	II	I_II	G2	G1_G2	Yes	Low	Low
MB-6233	MB-6233	201.166666666667	0	-0.275211897594798	-0.5288598032552665	LumB	70.65	1	1	I	I_II	G1	G1_G2	Yes	Low	Low
MB-6234	MB-6234	213.366666666667	0	-0.446418540704709	-0.8578583399552059	Normal	66.35	NA	2	NA	NA	G2	G1_G2	No	Low	Low
MB-6237	MB-6237	105.2	1	1.44822813401928	2.782981596071285	Basal	75.62	1	3	I	I_II	G3	G3	No	High	High
MB-6238	MB-6238	172.966666666667	1	-0.362296091078211	-0.6962047830136991	LumA	84.87	NA	2	NA	NA	G2	G1_G2	No	Low	Low
MB-6239	MB-6239	200.333333333333	0	-0.393481987829646	-0.7561330323533626	Normal	52.84	2	2	II	I_II	G2	G1_G2	Yes	Low	Low
MB-6242	MB-6242	165.433333333333	0	0.611882888507127	1.1758222186585436	Basal	41.29	NA	3	NA	NA	G3	G3	Yes	High	High
MB-6245	MB-6245	177.633333333333	0	-0.109559736186328	-0.2105350133136669	Basal	47.01	NA	3	NA	NA	G3	G3	No	High	High
MB-6246	MB-6246	52.9	1	-0.0614219557669469	-0.11803124692773174	Her2	58.39	NA	3	NA	NA	G3	G3	Yes	High	High
MB-6248	MB-6248	182.833333333333	0	1.4665608593731	2.818210601824623	Basal	51.22	NA	3	NA	NA	G3	G3	Yes	High	High
MB-6251	MB-6251	14.7	1	0.950903471264816	1.827299717500898	Basal	48.59	2	3	II	I_II	G3	G3	Yes	High	High
MB-6253	MB-6253	194.366666666667	0	-0.124706299414444	-0.23964134381326188	LumA	62.9	NA	1	NA	NA	G1	G1_G2	Yes	High	High
MB-6254	MB-6254	60.9	1	0.0243687696137741	0.04682814520790934	LumB	78.69	NA	2	NA	NA	G2	G1_G2	Yes	High	High
MB-6256	MB-6256	127.833333333333	1	-0.419788058059995	-0.8066839832680099	LumA	67.33	NA	1	NA	NA	G1	G1_G2	Yes	Low	Low
MB-6257	MB-6257	91	0	-0.416007574526628	-0.7994192327425442	LumB	49.38	NA	3	NA	NA	G3	G3	Yes	Low	Low
MB-6263	MB-6263	75.8666666666667	0	-0.0913831713908117	-0.17560609285047304	LumA	79.42	NA	2	NA	NA	G2	G1_G2	Yes	High	High
MB-6271	MB-6271	157.733333333333	0	-0.2595969865968	-0.49885347420328496	LumA	64.4	NA	2	NA	NA	G2	G1_G2	No	Low	Low
MB-6272	MB-6272	22.4	1	0.882339731925586	1.695544491748347	claudin-low	36.93	NA	3	NA	NA	G3	G3	Yes	High	High
MB-6273	MB-6273	189.433333333333	0	-0.613651073274823	-1.1792200435946572	LumA	43.08	NA	2	NA	NA	G2	G1_G2	Yes	Low	Low
MB-6280	MB-6280	27.8666666666667	1	0.493437794133108	0.9482126935811687	Basal	53.68	NA	3	NA	NA	G3	G3	Yes	High	High
MB-6281	MB-6281	3.5	1	0.127942378024006	0.2458599408714868	LumB	75.1	NA	2	NA	NA	G2	G1_G2	Yes	High	High
MB-6283	MB-6283	92.4	1	-0.121013284226536	-0.23254467647160748	LumA	73.07	NA	3	NA	NA	G3	G3	Yes	High	High
MB-6284	MB-6284	88.3333333333333	1	0.46168318217597	0.8871915750217333	LumB	67.81	NA	2	NA	NA	G2	G1_G2	Yes	High	High
MB-6286	MB-6286	49.5333333333333	1	-0.381890991170466	-0.7338592416260018	LumA	85.17	NA	2	NA	NA	G2	G1_G2	No	Low	Low
MB-6287	MB-6287	35.2	1	0.0154147865814401	0.029621760795694667	LumB	58.08	NA	3	NA	NA	G3	G3	Yes	High	High
MB-6288	MB-6288	100.3	1	-0.31336485057296	-0.602176267339774	LumB	74.33	NA	3	NA	NA	G3	G3	Yes	Low	Low
MB-6297	MB-6297	170.866666666667	0	0.146650319384119	0.28180997890940424	LumA	52.55	NA	2	NA	NA	G2	G1_G2	Yes	High	High
MB-6300	MB-6300	63.8333333333333	1	-0.0132530251733189	-0.02546762093845982	LumB	62.92	NA	2	NA	NA	G2	G1_G2	Yes	High	High
MB-6302	MB-6302	125.866666666667	1	-0.132629256422078	-0.25486646133498514	LumB	67.78	NA	3	NA	NA	G3	G3	Yes	High	High
MB-6305	MB-6305	89.5333333333333	1	1.79049161057803	3.440690788356384	claudin-low	52.85	NA	3	NA	NA	G3	G3	Yes	High	High
MB-6306	MB-6306	64.6	1	0.0694697325312836	0.13349622381799628	LumB	78.22	NA	3	NA	NA	G3	G3	Yes	High	High
MB-6308	MB-6308	151.933333333333	1	-0.594006202614094	-1.1414695592463935	LumA	81.75	NA	2	NA	NA	G2	G1_G2	Yes	Low	Low
MB-6312	MB-6312	162.766666666667	0	-0.576741749268203	-1.1082933939729696	LumB	85.02	NA	3	NA	NA	G3	G3	Yes	Low	Low
MB-6314	MB-6314	134.833333333333	0	-0.306991323265605	-0.5899286049848107	Her2	68.57	NA	2	NA	NA	G2	G1_G2	No	Low	Low
MB-6317	MB-6317	29.2333333333333	1	0.108591195358531	0.2086738208430289	LumB	86.9	NA	3	NA	NA	G3	G3	Yes	High	High
MB-6318	MB-6318	109.233333333333	1	0.70341599369993	1.35171643117868	Her2	81.37	NA	3	NA	NA	G3	G3	No	High	High
MB-6319	MB-6319	154.7	0	-0.145463387874617	-0.2795291168897074	Normal	57.9	NA	2	NA	NA	G2	G1_G2	Yes	Low	Low
MB-6322	MB-6322	80.3666666666667	1	0.0954007821297052	0.18332651788840426	LumB	80.93	NA	2	NA	NA	G2	G1_G2	Yes	High	High
MB-6327	MB-6327	18.2666666666667	1	0.264408286575787	0.5080990888824712	LumB	76.56	NA	1	NA	NA	G1	G1_G2	Yes	High	High
MB-6328	MB-6328	126.666666666667	0	-0.0432203848648545	-0.08305427358339579	LumA	75.89	NA	1	NA	NA	G1	G1_G2	Yes	High	High
MB-6329	MB-6329	81.5	1	-0.075824680722081	-0.14570818369056995	LumB	68.48	NA	3	NA	NA	G3	G3	Yes	High	High
MB-6330	MB-6330	140.333333333333	0	-0.41647605400907	-0.8003194843998261	Her2	36.81	NA	2	NA	NA	G2	G1_G2	Yes	Low	Low
MB-6334	MB-6334	128.1	0	0.453516811184704	0.8714987020264341	Her2	60.12	NA	3	NA	NA	G3	G3	Yes	High	High
MB-6336	MB-6336	17.2	1	0.248024814322473	0.47661585727711797	Basal	63.22	NA	3	NA	NA	G3	G3	Yes	High	High
MB-6337	MB-6337	110.866666666667	1	0.661970553069899	1.2720729718334096	Basal	58.25	NA	3	NA	NA	G3	G3	Yes	High	High
MB-6344	MB-6344	152.933333333333	1	0.596511772765247	1.146284377750832	LumB	82	NA	2	NA	NA	G2	G1_G2	No	High	High
MB-6346	MB-6346	281.5	0	-0.448492872606084	-0.8618444712628811	LumB	63.2	2	2	II	I_II	G2	G1_G2	Yes	Low	Low
MB-6358	MB-6358	37.8666666666667	1	1.01368129641515	1.9479364652140418	Her2	57.77	NA	2	NA	NA	G2	G1_G2	No	High	High
MB-6359	MB-6359	85.0333333333333	1	0.349555574018369	0.6717220211690101	Her2	73.42	NA	2	NA	NA	G2	G1_G2	No	High	High
MB-6363	MB-6363	16.7	1	-0.137952684694934	-0.2650962052291653	Basal	60.77	NA	3	NA	NA	G3	G3	Yes	Low	Low
MB-7000	MB-7000	97.4	0	0.0194326896627915	0.037342747612299484	LumB	69.28	NA	2	NA	NA	G2	G1_G2	Yes	High	High
MB-7001	MB-7001	102.7	0	-0.258303732374776	-0.4963682975833932	LumA	72.71	NA	2	NA	NA	G2	G1_G2	Yes	Low	Low
MB-7002	MB-7002	57.9333333333333	0	0.0637089029678442	0.12242594954521253	LumB	74.52	NA	2	NA	NA	G2	G1_G2	Yes	High	High
MB-7003	MB-7003	91.2333333333333	1	-0.176655474337984	-0.33946926066367095	Normal	50.44	NA	2	NA	NA	G2	G1_G2	Yes	Low	Low
MB-7004	MB-7004	50.4666666666667	0	-0.242951263224845	-0.4668662888218777	LumA	74.2	NA	2	NA	NA	G2	G1_G2	Yes	Low	Low
MB-7005	MB-7005	45.3333333333333	0	-0.410615136220066	-0.7890568760028898	LumB	70.84	NA	1	NA	NA	G1	G1_G2	Yes	Low	Low
MB-7006	MB-7006	109.933333333333	0	-0.278342203387243	-0.5348751424175243	LumA	58.8	NA	1	NA	NA	G1	G1_G2	Yes	Low	Low
MB-7007	MB-7007	58.6	0	1.15557686901119	2.22060950464936	Basal	54.44	NA	3	NA	NA	G3	G3	Yes	High	High
MB-7008	MB-7008	50.9	1	0.263652033098714	0.5066458375201888	claudin-low	69.94	NA	3	NA	NA	G3	G3	No	High	High
MB-7009	MB-7009	54.7666666666667	1	-0.133316580861701	-0.25618725549791316	Basal	68.28	NA	3	NA	NA	G3	G3	Yes	High	High
MB-7010	MB-7010	74.0333333333333	0	-0.00742326971556337	-0.014264895506311995	LumA	70.25	NA	1	NA	NA	G1	G1_G2	Yes	High	High
MB-7011	MB-7011	70.0666666666667	1	-0.0187080181362201	-0.035950185574405706	LumB	68.9	NA	3	NA	NA	G3	G3	Yes	High	High
MB-7012	MB-7012	19.8333333333333	1	0.867674656291237	1.66736340988929	Basal	60.96	NA	3	NA	NA	G3	G3	Yes	High	High
MB-7013	MB-7013	46.4333333333333	0	-0.488245504561481	-0.9382349518291095	LumA	30.53	NA	1	NA	NA	G1	G1_G2	Yes	Low	Low
MB-7014	MB-7014	68.7	0	-0.0577604639684578	-0.11099515637680377	Basal	67.57	NA	3	NA	NA	G3	G3	Yes	High	High
MB-7015	MB-7015	78.1666666666667	0	0.426948349861287	0.8204435283544546	LumB	63.79	NA	3	NA	NA	G3	G3	Yes	High	High
MB-7017	MB-7017	135.333333333333	0	0.649054734644552	1.2472533428456878	claudin-low	36.63	NA	3	NA	NA	G3	G3	Yes	High	High
MB-7018	MB-7018	86.5333333333333	1	-0.348549406955578	-0.6697885243997207	Her2	72.12	NA	2	NA	NA	G2	G1_G2	Yes	Low	Low
MB-7019	MB-7019	80.7333333333333	1	-0.18434722132858	-0.3542500744136822	LumB	68.44	NA	2	NA	NA	G2	G1_G2	Yes	Low	Low
MB-7020	MB-7020	71.6333333333333	1	1.62613304301371	3.1248518276681287	Her2	44.47	NA	3	NA	NA	G3	G3	Yes	High	High
MB-7022	MB-7022	85.5	0	0.00393007762256749	0.007552217387451513	LumB	70.61	NA	2	NA	NA	G2	G1_G2	Yes	High	High
MB-7023	MB-7023	27.9666666666667	1	0.396780943275166	0.7624724564230093	claudin-low	66.66	NA	3	NA	NA	G3	G3	Yes	High	High
MB-7024	MB-7024	70.2666666666667	0	-0.229286070379778	-0.4406066275839472	LumB	54.92	NA	3	NA	NA	G3	G3	Yes	Low	Low
MB-7025	MB-7025	80.2333333333333	0	0.00414251611055345	0.007960448928100664	claudin-low	65.22	NA	3	NA	NA	G3	G3	Yes	High	High
MB-7026	MB-7026	111.7	1	-0.46380165955624	-0.8912625383061037	LumB	35.27	NA	2	NA	NA	G2	G1_G2	Yes	Low	Low
MB-7027	MB-7027	36.9666666666667	1	1.30938801945566	2.516180064910146	Her2	60.56	NA	3	NA	NA	G3	G3	Yes	High	High
MB-7028	MB-7028	89.8	0	0.197100287929224	0.3787569520314809	LumB	65.94	NA	2	NA	NA	G2	G1_G2	Yes	High	High
MB-7029	MB-7029	76.8666666666667	0	-0.187371533154381	-0.3600617307089002	LumA	43.45	NA	1	NA	NA	G1	G1_G2	Yes	Low	Low
MB-7030	MB-7030	31.3333333333333	1	9.99749081107253e-4	0.001921163681366221	Basal	74.21	NA	2	NA	NA	G2	G1_G2	Yes	High	High
MB-7031	MB-7031	85.3666666666667	0	-0.00430514125817196	-0.00827295686952888	Basal	60.58	NA	3	NA	NA	G3	G3	Yes	High	High
MB-7032	MB-7032	71.4666666666667	0	-0.216989178320232	-0.41697635588385606	LumA	79.36	NA	1	NA	NA	G1	G1_G2	Yes	Low	Low
MB-7034	MB-7034	75.1	0	0.52509231644049	1.00904147527966	LumA	78.73	NA	2	NA	NA	G2	G1_G2	Yes	High	High
MB-7035	MB-7035	32.0666666666667	1	-0.291795281345583	-0.5607271939618248	Her2	45.3	NA	3	NA	NA	G3	G3	Yes	Low	Low
MB-7036	MB-7036	120.433333333333	0	0.914719058077742	1.7577660897534582	Basal	54.48	NA	3	NA	NA	G3	G3	Yes	High	High
MB-7037	MB-7037	86.4	0	0.0252186166282199	0.04846125020367743	LumA	68.74	NA	1	NA	NA	G1	G1_G2	Yes	High	High
MB-7038	MB-7038	81.0333333333333	0	0.953915283743819	1.8330873544781061	Basal	57.62	NA	3	NA	NA	G3	G3	Yes	High	High
MB-7039	MB-7039	49.2	1	-0.249762038704853	-0.4799541873170077	Basal	78.19	NA	2	NA	NA	G2	G1_G2	Yes	Low	Low
MB-7040	MB-7040	71.8333333333333	0	-0.0250187197632502	-0.048077119220957885	LumA	81.32	NA	2	NA	NA	G2	G1_G2	Yes	High	High
MB-7041	MB-7041	101.966666666667	1	-0.078424148564206	-0.15070344030399846	LumA	79.48	NA	NA	NA	NA	NA	NA	Yes	High	High
MB-7042	MB-7042	88.5	0	0.00335527320066896	0.0064476468505952605	LumB	61.72	NA	1	NA	NA	G1	G1_G2	Yes	High	High
MB-7043	MB-7043	91.5333333333333	0	-0.497680534279724	-0.9563657376131028	claudin-low	72.65	NA	3	NA	NA	G3	G3	Yes	Low	Low
MB-7044	MB-7044	86.8333333333333	0	0.0272679547488252	0.052399352316045276	claudin-low	67.24	NA	2	NA	NA	G2	G1_G2	Yes	High	High
MB-7045	MB-7045	94.9333333333333	1	1.12223519693522	2.1565386185851945	Her2	61.39	NA	2	NA	NA	G2	G1_G2	Yes	High	High
MB-7046	MB-7046	146.4	1	0.605878106756793	1.1642831546761132	Her2	76.02	NA	2	NA	NA	G2	G1_G2	Yes	High	High
MB-7048	MB-7048	88.4666666666667	0	-0.430303760214732	-0.826891438764114	Her2	36.27	NA	2	NA	NA	G2	G1_G2	Yes	Low	Low
MB-7049	MB-7049	102.033333333333	0	0.0985064433329242	0.18929449887783867	Basal	48.75	NA	3	NA	NA	G3	G3	Yes	High	High
MB-7050	MB-7050	65.1333333333333	1	1.30417040761714	2.5061536627287815	Her2	64.99	NA	2	NA	NA	G2	G1_G2	Yes	High	High
MB-7051	MB-7051	85.9333333333333	1	0.794030835122278	1.5258460659272033	Her2	63.44	NA	2	NA	NA	G2	G1_G2	Yes	High	High
MB-7052	MB-7052	106.133333333333	0	-0.0200886459968237	-0.03860326338502634	claudin-low	45.45	NA	3	NA	NA	G3	G3	Yes	High	High
MB-7053	MB-7053	122.133333333333	0	-0.263608289557614	-0.5065617779255928	LumA	45.64	NA	3	NA	NA	G3	G3	Yes	Low	Low
MB-7054	MB-7054	30.4333333333333	1	-0.339551776306796	-0.6524982647261202	claudin-low	73.74	NA	3	NA	NA	G3	G3	Yes	Low	Low
MB-7055	MB-7055	9.13333333333333	1	-0.0580664311026448	-0.11158311685308724	Basal	54.87	NA	3	NA	NA	G3	G3	No	High	High
MB-7056	MB-7056	117	0	-0.231079128192939	-0.4440522497048695	LumA	71.82	NA	2	NA	NA	G2	G1_G2	Yes	Low	Low
MB-7057	MB-7057	43.8333333333333	1	0.0961508385486564	0.1847678606996112	Normal	72.81	NA	2	NA	NA	G2	G1_G2	Yes	High	High
MB-7058	MB-7058	122.5	0	-0.0960007676007196	-0.18447947748400972	Normal	45.81	NA	NA	NA	NA	NA	NA	Yes	High	High
MB-7059	MB-7059	119.333333333333	0	-0.271343961240439	-0.521426999378517	Her2	50.55	NA	3	NA	NA	G3	G3	Yes	Low	Low
MB-7060	MB-7060	112.666666666667	1	-0.35272333584404	-0.6778093375623969	LumA	69.25	NA	1	NA	NA	G1	G1_G2	Yes	Low	Low
MB-7061	MB-7061	96.7666666666667	1	0.0470129819141243	0.0903423019965294	Normal	61.6	NA	2	NA	NA	G2	G1_G2	Yes	High	High
MB-7062	MB-7062	95.8666666666667	0	-0.151061878002049	-0.29028743225759723	LumA	63.77	NA	1	NA	NA	G1	G1_G2	Yes	Low	Low
MB-7063	MB-7063	86.6	0	-0.440394949121616	-0.8462831301355529	LumA	76.77	NA	3	NA	NA	G3	G3	Yes	Low	Low
MB-7065	MB-7065	107.866666666667	0	-0.115583312373841	-0.22211019354846734	LumB	45.35	NA	2	NA	NA	G2	G1_G2	Yes	High	High
MB-7066	MB-7066	89.7666666666667	0	0.662589108765845	1.2732616168248483	Her2	64.24	NA	3	NA	NA	G3	G3	Yes	High	High
MB-7067	MB-7067	105	0	1.00583980964059	1.932867904628306	Her2	69.64	NA	2	NA	NA	G2	G1_G2	Yes	High	High
MB-7068	MB-7068	98.4666666666667	0	0.236733738035816	0.4549184072915309	Her2	58.95	NA	3	NA	NA	G3	G3	Yes	High	High
MB-7069	MB-7069	114.6	0	0.0693448786965522	0.13325629896355218	Her2	67.6	NA	3	NA	NA	G3	G3	Yes	High	High
MB-7070	MB-7070	108.066666666667	0	0.305760124178462	0.5875626763578689	Her2	68.76	NA	3	NA	NA	G3	G3	Yes	High	High
MB-7071	MB-7071	102.066666666667	0	-0.179992142464283	-0.34588115515015394	Her2	27.56	NA	3	NA	NA	G3	G3	Yes	Low	Low
MB-7072	MB-7072	52.3333333333333	1	-0.0240439498638516	-0.04620395668067371	LumB	71.24	NA	2	NA	NA	G2	G1_G2	Yes	High	High
MB-7073	MB-7073	137.933333333333	1	-0.0263620450588867	-0.0506585147120937	Basal	54.69	NA	3	NA	NA	G3	G3	Yes	High	High
MB-7074	MB-7074	108.166666666667	0	-0.19946209363502	-0.38329550618488273	Normal	51.36	NA	1	NA	NA	G1	G1_G2	Yes	Low	Low
MB-7075	MB-7075	111.633333333333	0	-0.20337343229926	-0.3908117139306695	LumB	64.4	NA	2	NA	NA	G2	G1_G2	Yes	Low	Low
MB-7076	MB-7076	142.666666666667	1	-0.594412451412142	-1.1422502255667308	LumA	56.13	NA	2	NA	NA	G2	G1_G2	Yes	Low	Low
MB-7077	MB-7077	101.266666666667	0	-0.181454099076735	-0.34869051801995055	LumA	37.89	NA	2	NA	NA	G2	G1_G2	Yes	Low	Low
MB-7078	MB-7078	4.16666666666667	1	1.01402500411026	1.948596949682925	claudin-low	74.8	NA	3	NA	NA	G3	G3	Yes	High	High
MB-7079	MB-7079	91.0666666666667	0	-0.639107430757324	-1.228138147526388	claudin-low	70.3	NA	2	NA	NA	G2	G1_G2	Yes	Low	Low
MB-7080	MB-7080	91.2333333333333	0	-0.288620960676075	-0.5546272737933412	LumA	64.01	NA	1	NA	NA	G1	G1_G2	Yes	Low	Low
MB-7081	MB-7081	140.233333333333	0	0.175799289031958	0.3378239757161369	claudin-low	69.12	NA	3	NA	NA	G3	G3	Yes	High	High
MB-7082	MB-7082	98.2666666666667	0	-0.617656191241007	-1.1869164619476484	Her2	57.07	NA	3	NA	NA	G3	G3	Yes	Low	Low
MB-7083	MB-7083	105.466666666667	0	-0.063833868805316	-0.1226660896292589	LumB	50.42	NA	2	NA	NA	G2	G1_G2	Yes	High	High
MB-7084	MB-7084	116.533333333333	0	0.49574976960462	0.9526554916712247	Basal	74.07	NA	3	NA	NA	G3	G3	Yes	High	High
MB-7085	MB-7085	110.1	0	-0.410040119311662	-0.7879518971422204	Normal	60.5	NA	2	NA	NA	G2	G1_G2	Yes	Low	Low
MB-7086	MB-7086	123.533333333333	0	-0.172681512087799	-0.33183271256330127	LumB	70.52	NA	2	NA	NA	G2	G1_G2	Yes	Low	Low
MB-7087	MB-7087	5.06666666666667	1	0.802153740372055	1.5414554131603784	Basal	66.61	NA	3	NA	NA	G3	G3	Yes	High	High
MB-7088	MB-7088	123.533333333333	0	0.159709676739614	0.30690543888779526	Her2	72.05	NA	3	NA	NA	G3	G3	Yes	High	High
MB-7089	MB-7089	118.9	0	-0.22091924852799	-0.4245285590226696	claudin-low	47.7	NA	3	NA	NA	G3	G3	Yes	Low	Low
MB-7090	MB-7090	109.766666666667	0	2.13701035618832	4.106577100791678	Basal	48.52	NA	3	NA	NA	G3	G3	Yes	High	High
MB-7091	MB-7091	110.266666666667	0	-0.281253935510495	-0.5404704603935746	LumA	55.71	NA	1	NA	NA	G1	G1_G2	Yes	Low	Low
MB-7092	MB-7092	122.4	0	-0.284784255819113	-0.5472544857942231	Her2	55.67	NA	1	NA	NA	G1	G1_G2	Yes	Low	Low
MB-7093	MB-7093	125.833333333333	1	-0.328723124177285	-0.6316894302070374	LumA	76.25	NA	1	NA	NA	G1	G1_G2	Yes	Low	Low
MB-7094	MB-7094	113.366666666667	0	-0.473930230263448	-0.910726064259323	LumB	60.75	NA	3	NA	NA	G3	G3	Yes	Low	Low
MB-7095	MB-7095	115.633333333333	0	-0.307647570410701	-0.5911896795934138	LumA	74.64	NA	1	NA	NA	G1	G1_G2	Yes	Low	Low
MB-7096	MB-7096	124	0	-0.479860032719903	-0.9221210445921888	LumA	48.27	NA	2	NA	NA	G2	G1_G2	Yes	Low	Low
MB-7097	MB-7097	65.1666666666667	1	-0.441863184936095	-0.8491045594079202	LumB	60.09	NA	NA	NA	NA	NA	NA	Yes	Low	Low
MB-7099	MB-7099	163.166666666667	1	-0.00235575766035955	-0.004526931951936068	LumB	80.31	NA	2	NA	NA	G2	G1_G2	Yes	High	High
MB-7100	MB-7100	156.333333333333	1	-0.453953944649789	-0.8723387177392777	LumB	70.56	NA	3	NA	NA	G3	G3	Yes	Low	Low
MB-7101	MB-7101	124.266666666667	0	-0.443081931960922	-0.8514465595808812	LumA	49.16	NA	2	NA	NA	G2	G1_G2	Yes	Low	Low
MB-7102	MB-7102	104.1	1	0.131191583491253	0.2521037631014189	LumB	73.16	NA	1	NA	NA	G1	G1_G2	Yes	High	High
MB-7104	MB-7104	122.833333333333	1	-0.209659532900836	-0.40289137311854006	claudin-low	59.93	NA	3	NA	NA	G3	G3	Yes	Low	Low
MB-7106	MB-7106	37.5	1	-0.333484473022594	-0.6408390564970579	LumA	80.13	NA	1	NA	NA	G1	G1_G2	Yes	Low	Low
MB-7107	MB-7107	56.9333333333333	1	-0.366876024465218	-0.7050057930395845	LumA	67.85	NA	3	NA	NA	G3	G3	Yes	Low	Low
MB-7109	MB-7109	117.533333333333	0	-0.352248457534404	-0.6768967896253377	LumB	67.27	NA	3	NA	NA	G3	G3	Yes	Low	Low
MB-7111	MB-7111	30.1666666666667	1	-0.00175573250016827	-0.0033738960877882805	Basal	52.12	NA	3	NA	NA	G3	G3	Yes	High	High
MB-7112	MB-7112	64.7	1	-0.254848356779349	-0.48972828938047336	LumB	40.74	NA	3	NA	NA	G3	G3	Yes	Low	Low
MB-7113	MB-7113	136.7	1	-0.386246141710025	-0.7422282986240005	LumA	66.04	NA	1	NA	NA	G1	G1_G2	Yes	Low	Low
MB-7114	MB-7114	123.266666666667	0	0.960676082444175	1.846079215301591	Basal	55.57	NA	3	NA	NA	G3	G3	Yes	High	High
MB-7115	MB-7115	141.733333333333	1	0.879034328477075	1.6891926769004564	Her2	80.56	NA	3	NA	NA	G3	G3	Yes	High	High
MB-7116	MB-7116	33.3666666666667	1	0.049162678871675	0.09447325825228903	LumB	77.17	NA	2	NA	NA	G2	G1_G2	Yes	High	High
MB-7118	MB-7118	140.566666666667	0	-0.113321387433783	-0.2177635748549016	LumA	70.15	NA	2	NA	NA	G2	G1_G2	Yes	High	High
MB-7119	MB-7119	128.366666666667	0	-0.174374666118455	-0.33508635499431266	Basal	54.53	NA	3	NA	NA	G3	G3	Yes	Low	Low
MB-7121	MB-7121	88.8333333333333	1	0.0964693945749908	0.18538001256835432	claudin-low	49.02	NA	3	NA	NA	G3	G3	Yes	High	High
MB-7122	MB-7122	29.9	1	0.256722735761053	0.4933301819881443	Basal	83.39	NA	3	NA	NA	G3	G3	Yes	High	High
MB-7123	MB-7123	137.666666666667	0	-0.204185872021846	-0.39237293535895307	LumA	56.97	NA	1	NA	NA	G1	G1_G2	Yes	Low	Low
MB-7124	MB-7124	139.6	0	-0.173043898814793	-0.3325290915164472	LumA	71.16	NA	2	NA	NA	G2	G1_G2	Yes	Low	Low
MB-7127	MB-7127	135.333333333333	0	0.861126295541609	1.654779779574035	Normal	52.43	NA	NA	NA	NA	NA	NA	Yes	High	High
MB-7128	MB-7128	60.2666666666667	1	-0.286552642224459	-0.5506526982064914	LumA	71.05	NA	2	NA	NA	G2	G1_G2	Yes	Low	Low
MB-7130	MB-7130	102.966666666667	1	-0.516675497005824	-0.992867329070304	LumB	72.28	NA	3	NA	NA	G3	G3	Yes	Low	Low
MB-7131	MB-7131	134.733333333333	0	-0.271575325462463	-0.5218715994776015	LumB	58.04	NA	3	NA	NA	G3	G3	Yes	Low	Low
MB-7132	MB-7132	131.6	0	-0.144788592677017	-0.27823239949282447	LumB	69.06	NA	2	NA	NA	G2	G1_G2	Yes	Low	Low
MB-7133	MB-7133	23.8333333333333	1	-0.36609495380094	-0.7035048518322872	LumB	71.41	NA	3	NA	NA	G3	G3	Yes	Low	Low
MB-7135	MB-7135	26.7333333333333	1	-0.0885212314929412	-0.1701064578981184	Her2	56.93	NA	3	NA	NA	G3	G3	Yes	High	High
MB-7137	MB-7137	179.8	0	0.118089062499728	0.22692535790060797	LumA	64.24	NA	NA	NA	NA	NA	NA	Yes	High	High
MB-7138	MB-7138	123	1	-0.253929524261883	-0.4879626186785219	LumB	68.16	NA	3	NA	NA	G3	G3	Yes	Low	Low
MB-7140	MB-7140	90.8	1	-0.643025033250132	-1.2356663921324016	LumB	58.27	NA	3	NA	NA	G3	G3	Yes	Low	Low
MB-7141	MB-7141	138.566666666667	0	0.0181954287777135	0.03496517035646011	LumA	78.16	NA	2	NA	NA	G2	G1_G2	Yes	High	High
MB-7142	MB-7142	175.9	1	-0.203054995235227	-0.3901997906653402	LumB	55.52	NA	2	NA	NA	G2	G1_G2	Yes	Low	Low
MB-7143	MB-7143	186.366666666667	0	1.18393847672674	2.2751104706596763	Her2	61.38	NA	3	NA	NA	G3	G3	Yes	High	High
MB-7144	MB-7144	102.633333333333	1	0.650460861097723	1.2499554199211163	LumB	59.34	NA	3	NA	NA	G3	G3	Yes	High	High
MB-7145	MB-7145	138.333333333333	0	-0.198200059262853	-0.3808703230601753	Basal	44.42	NA	3	NA	NA	G3	G3	Yes	Low	Low
MB-7147	MB-7147	168.6	1	-0.0367595970694298	-0.07063892747291238	LumB	76.98	NA	3	NA	NA	G3	G3	Yes	High	High
MB-7148	MB-7148	19	1	-0.194613279504341	-0.3739778025914582	LumA	62.97	NA	3	NA	NA	G3	G3	Yes	Low	Low
MB-7149	MB-7149	44.6333333333333	1	-0.208903390049542	-0.40143833433982784	LumB	66.52	NA	3	NA	NA	G3	G3	Yes	Low	Low
MB-7150	MB-7150	128.966666666667	0	-0.395556090786025	-0.7601187237098344	LumB	70.88	NA	3	NA	NA	G3	G3	No	Low	Low
MB-7151	MB-7151	144.433333333333	0	-0.285921400910044	-0.5494396759488577	Basal	59.06	NA	3	NA	NA	G3	G3	Yes	Low	Low
MB-7152	MB-7152	195.8	1	0.226399184265125	0.43505905483742424	Her2	62.13	NA	3	NA	NA	G3	G3	Yes	High	High
MB-7153	MB-7153	142.8	0	0.10233038240071	0.19664275555105434	Her2	74.11	NA	2	NA	NA	G2	G1_G2	Yes	High	High
MB-7154	MB-7154	108.466666666667	1	0.892043480478393	1.7141916599679128	Basal	77.54	NA	3	NA	NA	G3	G3	Yes	High	High
MB-7155	MB-7155	149.766666666667	0	-0.390832508779644	-0.7510416719094328	Basal	41.14	NA	3	NA	NA	G3	G3	Yes	Low	Low
MB-7157	MB-7157	219.633333333333	0	1.03090214984516	1.9810288468896768	LumB	56.86	NA	2	NA	NA	G2	G1_G2	Yes	High	High
MB-7158	MB-7158	46.4333333333333	1	-0.23812726381918	-0.457596270342009	claudin-low	50.73	NA	3	NA	NA	G3	G3	Yes	Low	Low
MB-7159	MB-7159	21.9333333333333	1	1.77318957133099	3.407442396291675	Basal	60.45	NA	3	NA	NA	G3	G3	Yes	High	High
MB-7160	MB-7160	148.066666666667	0	0.210940498656929	0.4053529356587667	Her2	51.34	NA	3	NA	NA	G3	G3	Yes	High	High
MB-7161	MB-7161	121.533333333333	0	-0.612532647548717	-1.1770708254299143	LumA	47.67	NA	2	NA	NA	G2	G1_G2	Yes	Low	Low
MB-7162	MB-7162	140.2	0	-0.179954608544454	-0.34580902824855686	LumA	59.84	NA	1	NA	NA	G1	G1_G2	Yes	Low	Low
MB-7163	MB-7163	52.6333333333333	1	-0.291063911797292	-0.5593217606982325	LumA	43.81	NA	2	NA	NA	G2	G1_G2	Yes	Low	Low
MB-7164	MB-7164	211.4	0	-0.361933589643227	-0.6955081836324194	LumA	49.13	NA	1	NA	NA	G1	G1_G2	Yes	Low	Low
MB-7165	MB-7165	147.166666666667	0	0.517044286825111	0.9935760124992371	Basal	28.78	NA	3	NA	NA	G3	G3	Yes	High	High
MB-7167	MB-7167	141.033333333333	0	-0.273955816850241	-0.5264460608943995	Her2	43.26	NA	2	NA	NA	G2	G1_G2	Yes	Low	Low
MB-7168	MB-7168	150.5	0	-0.392769638387936	-0.7547641489988123	LumA	60.33	NA	3	NA	NA	G3	G3	Yes	Low	Low
MB-7170	MB-7170	155.4	0	-0.168294705657426	-0.323402824153819	LumA	58.56	NA	2	NA	NA	G2	G1_G2	Yes	Low	Low
MB-7171	MB-7171	160.4	1	-0.338645668609485	-0.6507570466221211	LumB	71.82	NA	3	NA	NA	G3	G3	Yes	Low	Low
MB-7172	MB-7172	149.3	0	-0.842662150643747	-1.619298231998148	LumB	62.7	NA	2	NA	NA	G2	G1_G2	Yes	Low	Low
MB-7173	MB-7173	63.5333333333333	1	-0.642675205868177	-1.2349941477926365	LumA	67.4	NA	2	NA	NA	G2	G1_G2	Yes	Low	Low
MB-7174	MB-7174	140.766666666667	0	-0.0120780687148273	-0.023209770725943726	LumB	60.63	NA	3	NA	NA	G3	G3	Yes	High	High
MB-7176	MB-7176	194.4	1	-0.142201596478199	-0.273261108961107	LumA	50.51	NA	2	NA	NA	G2	G1_G2	Yes	Low	Low
MB-7181	MB-7181	157.533333333333	0	-0.233840824292544	-0.44935925157743517	LumB	63.09	NA	3	NA	NA	G3	G3	Yes	Low	Low
MB-7182	MB-7182	49.4666666666667	1	1.1251534308673	2.1621464307352523	Her2	58.26	NA	3	NA	NA	G3	G3	Yes	High	High
MB-7185	MB-7185	125.033333333333	1	-0.205666714000561	-0.3952185892146175	LumA	70.76	NA	2	NA	NA	G2	G1_G2	Yes	Low	Low
MB-7186	MB-7186	4.86666666666667	0	-0.0234313519877017	-0.045026760508972474	LumB	48.92	NA	2	NA	NA	G2	G1_G2	No	High	High
MB-7187	MB-7187	146.833333333333	1	-0.381441143467542	-0.7329947936506693	Normal	49.35	NA	2	NA	NA	G2	G1_G2	Yes	Low	Low
MB-7188	MB-7188	188.166666666667	1	-0.244856830610569	-0.4705281144969705	LumB	68.45	NA	NA	NA	NA	NA	NA	Yes	Low	Low
MB-7189	MB-7189	143.6	1	-0.253354700821348	-0.48685801159458164	LumB	58.75	NA	2	NA	NA	G2	G1_G2	Yes	Low	Low
MB-7193	MB-7193	87.4666666666667	1	-0.295362825640478	-0.5675827506815436	LumB	76.65	NA	3	NA	NA	G3	G3	Yes	Low	Low
MB-7194	MB-7194	46.6666666666667	1	-0.39929282385892	-0.7672994013441216	LumB	63.71	NA	2	NA	NA	G2	G1_G2	Yes	Low	Low
MB-7195	MB-7195	80.4333333333333	1	-0.419744008015682	-0.8065993346827841	LumA	72.99	NA	2	NA	NA	G2	G1_G2	Yes	Low	Low
MB-7196	MB-7196	107.1	1	-0.112902635028294	-0.2169588810291076	Her2	67.99	NA	3	NA	NA	G3	G3	Yes	High	High
MB-7197	MB-7197	187.866666666667	1	-0.217913860258397	-0.4187532671008691	LumB	70.58	NA	2	NA	NA	G2	G1_G2	Yes	Low	Low
MB-7198	MB-7198	16.7333333333333	1	0.225192936727599	0.43274107425247	Basal	67.89	NA	3	NA	NA	G3	G3	Yes	High	High
MB-7199	MB-7199	76	1	-0.393200703642028	-0.755592503759132	LumB	81.14	NA	2	NA	NA	G2	G1_G2	Yes	Low	Low
MB-7200	MB-7200	97.6	1	-0.0490251786823353	-0.09420903158288538	LumB	71.69	NA	3	NA	NA	G3	G3	Yes	High	High
MB-7201	MB-7201	163.433333333333	0	-0.647286442063593	-1.2438553107306642	claudin-low	62.07	NA	2	NA	NA	G2	G1_G2	Yes	Low	Low
MB-7205	MB-7205	166.033333333333	0	0.795636548117642	1.5289316776548725	Basal	38.17	NA	3	NA	NA	G3	G3	Yes	High	High
MB-7207	MB-7207	55.7333333333333	1	-0.185634266236088	-0.35672331893004955	Her2	43.28	NA	NA	NA	NA	NA	NA	Yes	Low	Low
MB-7208	MB-7208	45.9333333333333	1	0.0295236184446918	0.056733939115640834	Basal	48.83	NA	3	NA	NA	G3	G3	Yes	High	High
MB-7212	MB-7212	52.5	1	-0.459202813172618	-0.8824251841985992	LumA	62.26	NA	3	NA	NA	G3	G3	Yes	Low	Low
MB-7215	MB-7215	208.966666666667	1	-0.104736044335999	-0.2012655858462359	claudin-low	60.15	NA	2	NA	NA	G2	G1_G2	Yes	High	High
MB-7216	MB-7216	207.466666666667	1	-0.160603258735206	-0.3086225870289598	LumB	79.23	NA	2	NA	NA	G2	G1_G2	Yes	Low	Low
MB-7217	MB-7217	90.4	1	-0.137615242272892	-0.26444776039632656	LumA	62.61	NA	NA	NA	NA	NA	NA	Yes	Low	Low
MB-7218	MB-7218	165.433333333333	0	-0.0290613650389143	-0.05584565177279681	LumA	57.87	NA	1	NA	NA	G1	G1_G2	Yes	High	High
MB-7219	MB-7219	165.2	0	0.14685040118935	0.2821944652818111	LumA	60.07	NA	1	NA	NA	G1	G1_G2	Yes	High	High
MB-7220	MB-7220	183.2	1	-0.0111594941434285	-0.021444595704984012	LumB	70.97	NA	2	NA	NA	G2	G1_G2	Yes	High	High
MB-7225	MB-7225	55	1	0.217182983473214	0.4173487807534625	Basal	49.61	NA	3	NA	NA	G3	G3	Yes	High	High
MB-7226	MB-7226	53.3666666666667	1	-0.444806430767683	-0.854760435571084	LumB	67.88	NA	3	NA	NA	G3	G3	Yes	Low	Low
MB-7227	MB-7227	63.2	1	0.400686360092132	0.7699772844755066	Normal	72.66	NA	2	NA	NA	G2	G1_G2	Yes	High	High
MB-7228	MB-7228	239.166666666667	0	-0.0281054313895786	-0.05400868583443788	Normal	58.92	NA	2	NA	NA	G2	G1_G2	Yes	High	High
MB-7229	MB-7229	111.6	1	-0.160465769088862	-0.3083583806194601	LumA	73.52	NA	3	NA	NA	G3	G3	Yes	Low	Low
MB-7230	MB-7230	182.6	0	0.0404084847415729	0.077650797356646	LumA	51.45	NA	2	NA	NA	G2	G1_G2	Yes	High	High
MB-7231	MB-7231	199.033333333333	1	-0.228804764462438	-0.4396817280611628	LumA	68.41	NA	NA	NA	NA	NA	NA	No	Low	Low
MB-7232	MB-7232	177.6	0	-0.0729878637556689	-0.1402568261154087	LumA	58.37	NA	2	NA	NA	G2	G1_G2	No	High	High
MB-7233	MB-7233	222.033333333333	1	0.14707538280314	0.2826268002682157	Her2	74.76	NA	2	NA	NA	G2	G1_G2	Yes	High	High
MB-7234	MB-7234	222.2	0	-0.283403234866169	-0.5446006525993344	LumB	63.43	NA	3	NA	NA	G3	G3	Yes	Low	Low
MB-7235	MB-7235	170.8	0	-0.237327557322597	-0.45605951766474084	LumA	62.45	NA	2	NA	NA	G2	G1_G2	Yes	Low	Low
MB-7236	MB-7236	201.466666666667	1	-0.171388117636913	-0.3293472664731975	LumB	51.46	NA	2	NA	NA	G2	G1_G2	Yes	Low	Low
MB-7237	MB-7237	23.9333333333333	1	0.434384020935096	0.8347322548794804	NC	77.37	NA	2	NA	NA	G2	G1_G2	Yes	High	High
MB-7238	MB-7238	23.2666666666667	1	0.444606381920213	0.8543760125318222	Her2	71.11	NA	3	NA	NA	G3	G3	Yes	High	High
MB-7241	MB-7241	171.1	0	-0.104554950321656	-0.20091758728355327	LumB	47.85	NA	2	NA	NA	G2	G1_G2	No	High	High
MB-7243	MB-7243	148.8	1	-0.229498386678357	-0.4410146243198285	LumA	78.89	NA	1	NA	NA	G1	G1_G2	Yes	Low	Low
MB-7244	MB-7244	184.166666666667	0	-0.187177784197952	-0.359689413829167	LumA	54.81	NA	1	NA	NA	G1	G1_G2	Yes	Low	Low
MB-7249	MB-7249	58.6666666666667	1	0.485227229562577	0.9324348961772975	LumA	75.13	NA	NA	NA	NA	NA	NA	Yes	High	High
MB-7250	MB-7250	51	1	-0.00704818556797707	-0.013544116607469762	Her2	48.45	NA	3	NA	NA	G3	G3	Yes	High	High
MB-7251	MB-7251	21.5666666666667	1	0.35561638175106	0.6833687472484118	Her2	54.66	NA	3	NA	NA	G3	G3	Yes	High	High
MB-7252	MB-7252	35.7	1	-0.233803451505267	-0.4492874343155393	Her2	74.8	NA	3	NA	NA	G3	G3	Yes	Low	Low
MB-7253	MB-7253	59.9666666666667	1	-0.287208791425583	-0.5519135846014664	LumB	69.72	NA	2	NA	NA	G2	G1_G2	Yes	Low	Low
MB-7254	MB-7254	192.2	0	0.0194263518736241	0.03733056862599316	LumA	62.46	NA	2	NA	NA	G2	G1_G2	Yes	High	High
MB-7256	MB-7256	34.7	1	-0.094463545441661	-0.18152548088827994	Her2	50.92	NA	2	NA	NA	G2	G1_G2	Yes	High	High
MB-7258	MB-7258	15.0666666666667	1	0.680977925966449	1.3085984112432607	Basal	45.11	NA	3	NA	NA	G3	G3	Yes	High	High
MB-7260	MB-7260	31.1666666666667	0	1.15236515010019	2.2144377183049935	Her2	52.41	NA	3	NA	NA	G3	G3	Yes	High	High
MB-7262	MB-7262	104.033333333333	1	0.140258484722314	0.26952713630257985	Her2	83.8	NA	3	NA	NA	G3	G3	Yes	High	High
MB-7263	MB-7263	164.966666666667	1	0.0572354125317794	0.10998619345794955	LumB	63.89	NA	2	NA	NA	G2	G1_G2	Yes	High	High
MB-7264	MB-7264	42.9666666666667	1	-0.555884602403841	-1.0682133440784944	Normal	60.57	NA	3	NA	NA	G3	G3	Yes	Low	Low
MB-7266	MB-7266	68.1666666666667	1	-0.532634280582004	-1.0235344594380409	LumB	59.82	NA	1	NA	NA	G1	G1_G2	Yes	Low	Low
MB-7267	MB-7267	195.366666666667	1	0.242844938746127	0.4666619708276795	Basal	28.37	NA	3	NA	NA	G3	G3	Yes	High	High
MB-7268	MB-7268	227.466666666667	0	-0.186852772122221	-0.3590648557198379	LumA	34.64	NA	3	NA	NA	G3	G3	Yes	Low	Low
MB-7269	MB-7269	21.1666666666667	1	0.142407836560865	0.27365742936184295	Basal	36.6	NA	3	NA	NA	G3	G3	Yes	High	High
MB-7270	MB-7270	175.166666666667	0	-0.709426869778684	-1.3632672063020796	Basal	50.84	NA	3	NA	NA	G3	G3	Yes	Low	Low
MB-7273	MB-7273	208.2	0	1.56252407861096	3.0026179246526454	Her2	47.47	NA	3	NA	NA	G3	G3	Yes	High	High
MB-7275	MB-7275	44.4	1	-0.0140652931012497	-0.027028512238255736	Her2	30.02	NA	3	NA	NA	G3	G3	Yes	High	High
MB-7276	MB-7276	185.333333333333	0	-0.527673061117646	-1.0140007526006654	LumA	61.27	NA	1	NA	NA	G1	G1_G2	Yes	Low	Low
MB-7277	MB-7277	187.033333333333	0	-0.121088241652709	-0.23268871809918545	LumA	56.78	NA	2	NA	NA	G2	G1_G2	Yes	High	High
MB-7278	MB-7278	241.3	1	-0.422261996525473	-0.81143801687467	LumA	67.89	NA	2	NA	NA	G2	G1_G2	Yes	Low	Low
MB-7279	MB-7279	21.3	1	0.823923313528703	1.5832888232607183	Her2	86.14	NA	2	NA	NA	G2	G1_G2	Yes	High	High
MB-7280	MB-7280	195.533333333333	0	0.0920518604612691	0.17689107643342014	LumA	63.5	NA	2	NA	NA	G2	G1_G2	Yes	High	High
MB-7281	MB-7281	49.5333333333333	1	-0.198955880068284	-0.3823227429807886	Her2	51.22	NA	3	NA	NA	G3	G3	Yes	Low	Low
MB-7283	MB-7283	28.8666666666667	1	-0.241857653551382	-0.46476475832192365	LumB	54.42	NA	2	NA	NA	G2	G1_G2	Yes	Low	Low
MB-7284	MB-7284	203	1	-0.293144696063647	-0.5633202911663497	LumA	61.23	NA	3	NA	NA	G3	G3	Yes	Low	Low
MB-7285	MB-7285	109	1	-0.227986352699794	-0.4381090304868342	claudin-low	53.14	NA	2	NA	NA	G2	G1_G2	Yes	Low	Low
MB-7286	MB-7286	158.633333333333	1	-0.389370593885825	-0.7482323892080746	LumB	66.48	NA	3	NA	NA	G3	G3	Yes	Low	Low
MB-7287	MB-7287	96.9666666666667	1	0.250005507059169	0.4804220472717834	LumB	63.09	NA	3	NA	NA	G3	G3	Yes	High	High
MB-7288	MB-7288	27.0666666666667	1	0.135809456699688	0.260977680028028	LumB	55.7	NA	2	NA	NA	G2	G1_G2	Yes	High	High
MB-7289	MB-7289	126.666666666667	1	-0.162034191669594	-0.31137233337628567	Normal	51.87	NA	2	NA	NA	G2	G1_G2	Yes	Low	Low
MB-7291	MB-7291	6.83333333333333	1	-0.216889116194684	-0.4167840719146923	claudin-low	53.87	NA	3	NA	NA	G3	G3	Yes	Low	Low
MB-7292	MB-7292	78.4666666666667	1	0.0828663316864291	0.15923974310403832	LumB	52.9	NA	2	NA	NA	G2	G1_G2	Yes	High	High
MB-7293	MB-7293	199.233333333333	0	-0.301648999701307	-0.5796625510320835	LumA	56.9	NA	3	NA	NA	G3	G3	Yes	Low	Low
MB-7294	MB-7294	82.7333333333333	1	0.376404762966086	0.7233166539176252	LumB	59.2	NA	2	NA	NA	G2	G1_G2	Yes	High	High
MB-7295	MB-7295	196.866666666667	0	-0.213852373649225	-0.41094852817852384	LumA	43.1	NA	3	NA	NA	G3	G3	Yes	Low	Low
MB-7296	MB-7296	44.7333333333333	1	0.317482052637091	0.6100880716354021	LumB	42.88	NA	3	NA	NA	G3	G3	Yes	High	High
MB-7297	MB-7297	175.966666666667	1	0.105029677727527	0.20182984523701739	LumB	62.9	NA	3	NA	NA	G3	G3	Yes	High	High
MB-7298	MB-7298	86.2333333333333	1	-0.0598723816999686	-0.11505351433930205	LumB	61.16	NA	2	NA	NA	G2	G1_G2	Yes	High	High
MB-7299	MB-7299	201.9	1	0.117476493717392	0.2257482176369137	LumB	60.02	NA	3	NA	NA	G3	G3	Yes	High	High
