# Supplementary material for: Tumor hypoxia is associated with global copy-number alteration burden and subtype-dependent overall survival in breast cancer: Evidence from TCGA and METABRIC
Source: PLoS One. 2026 Jun 2;21(6):e0350829. doi: 10.1371/journal.pone.0350829 (PMC13229377; doi:10.1371/journal.pone.0350829)
Supplement: S1 Table — (XLSX) [file pone.0350829.s002.xlsx]

## Sheet: Sheet1
S1 Table. Summary of adjusted survival models, covariates included, complete-case sample sizes, and event counts.
Key adjusted models reported in the revised manuscript across TCGA and METABRIC. Effect estimates are hazard ratios (HRs) for Cox models and time ratios (TRs) for Weibull accelerated failure time models.
Cohort / subset	Model	Contrast / term reported	Covariates included	Estimate type	Estimate (95% CI)	P value	Complete-case n	Events	Preferred method
TCGA	Subtype-adjusted pooled model	Per 1 SD increase in BUFFA_z	BUFFA_z + SUBTYPE	HR	1.098 (0.844–1.429)	0.486	968	132	Cox PH model
TCGA	Subtype + clinical-adjusted pooled model	Per 1 SD increase in BUFFA_z	BUFFA_z + SUBTYPE + AGE + STAGE_2 + ANY_TREATMENT	HR	1.226 (0.877–1.715)	0.233	883	88	Cox PH model
TCGA Luminal B	Luminal B clinical-main model	Low vs high hypoxia	hypoxia_group_st + AGE + STAGE_2	HR	0.329 (0.140–0.771)	0.0106	190	29	Cox PH model
TCGA Luminal B	Luminal B clinical + CNA model (hypoxia term)	Low vs high hypoxia	hypoxia_group_st + AGE + STAGE_2 + CNA_iqr2	HR	0.360 (0.152–0.855)	0.0206	190	29	Cox PH model
TCGA Luminal B	Luminal B clinical + CNA model (CNA term)	CNA burden (IQR-scaled)	hypoxia_group_st + AGE + STAGE_2 + CNA_iqr2	HR	1.398 (0.780–2.506)	0.26	190	29	Cox PH model
METABRIC	Clinical-adjusted model	Low vs high hypoxia	hypoxia_group + SUBTYPE_ANY + AGE + STAGE_2 + GRADE_2 + ANY_TREATMENT	TR	1.213 (1.084–1.357)	0.000744	1406	786	Weibull AFT model
METABRIC	Subtype + clinical + CNA model (hypoxia term)	Low vs high hypoxia	hypoxia_group + SUBTYPE_ANY + AGE + STAGE_2 + GRADE_2 + ANY_TREATMENT + CNA_mean_abs	TR	1.198 (1.070–1.342)	0.00179	1406	786	Weibull AFT model
METABRIC	Subtype + clinical + CNA model (CNA term)	CNA burden	hypoxia_group + SUBTYPE_ANY + AGE + STAGE_2 + GRADE_2 + ANY_TREATMENT + CNA_mean_abs	TR	0.820 (0.623–1.079)	0.157	1406	786	Weibull AFT model
Notes
1. TCGA pooled subtype-adjusted and clinical-adjusted models used the globally standardized continuous BUFFA score (per 1 SD increase).
2. TCGA Luminal B clinical-main models used parsimonious adjustment because the number of events was limited.
3. For METABRIC models with proportional hazards violation, Weibull accelerated failure time estimates were treated as the preferred effect estimates.
