# Supplementary material for: Tumor hypoxia is associated with global copy-number alteration burden and subtype-dependent overall survival in breast cancer: Evidence from TCGA and METABRIC
Source: PLoS One. 2026 Jun 2;21(6):e0350829. doi: 10.1371/journal.pone.0350829 (PMC13229377; doi:10.1371/journal.pone.0350829)
Supplement: S2 Table — (XLSX) [file pone.0350829.s003.xlsx]

## Sheet: Sheet1
S2 Table. Proportional hazards diagnostic results for Cox models and identification of models for which Weibull accelerated failure time estimates were used as the preferred effect estimates.
PH diagnostics were evaluated using Schoenfeld residual-based tests. The table summarizes global and exposure-term p values for the key models cited in the revised manuscript.
Analysis	Cox model ID	Exposure term	Cox PH global p	Exposure-term p	PH assumption acceptable?	Preferred effect estimate reported
TCGA pooled subtype-adjusted hypoxia	TCGA_pooled_subtype_adjusted	BUFFA_z	0.0978	0.0114	No	Cox HR
TCGA pooled clinical-adjusted hypoxia	TCGA_pooled_clinical_adjusted	BUFFA_z	0.153	0.0843	Yes	Cox HR
TCGA LumB base hypoxia	TCGA_BRCA_LumB_withinSubtype_cox_base	hypoxia_group_st	0.395	0.395	Yes	Cox HR
TCGA LumB clinical-main hypoxia	TCGA_BRCA_LumB_withinSubtype_cox_clinical_main	hypoxia_group_st	0.965	0.893	Yes	Cox HR
TCGA LumB clinical+CNA hypoxia	TCGA_LumB_hypoxia_clinical_CNA	hypoxia_group_st	0.975	0.748	Yes	Cox HR
TCGA LumB clinical+CNA burden	TCGA_LumB_hypoxia_clinical_CNA	CNA_iqr2	0.975	0.999	Yes	Cox HR
METABRIC hypoxia-only	METABRIC_hypoxia_only	hypoxia_group	9.02e-08	9.02e-08	No	Weibull AFT TR
METABRIC clinical-adjusted hypoxia	METABRIC_clinical_adjusted	hypoxia_group	9.07e-27	2.46e-06	No	Weibull AFT TR
METABRIC subtype+clinical+CNA hypoxia	METABRIC_subtypeClinical_hypoxia_CNA	hypoxia_group	4.34e-26	2.65e-06	No	Weibull AFT TR
METABRIC subtype+clinical+CNA burden	METABRIC_subtypeClinical_hypoxia_CNA	CNA_mean_abs	4.34e-26	5.05e-05	No	Weibull AFT TR
Notes
1. PH assumption acceptable? was marked Yes only when the exported summary indicated that the global test and the exposure-term test were acceptable.
2. When the key METABRIC Cox models violated the PH assumption, Weibull accelerated failure time estimates were used as the preferred effect estimates in the manuscript.
